# Supplementary material for: Bioinformatics and machine learning approaches to explore the biomarkers in fatty acid degradation linked to osteoarthritis
Source: Front Immunol. 2026 Apr 16;17:1778565. doi: 10.3389/fimmu.2026.1778565 (PMC13128652; doi:10.3389/fimmu.2026.1778565)
Supplement: Supplementary file 1 [file Table1.xlsx]

## Sheet: Table S1
Table S1 The dataset obtained by integrating and calibrating the three datasets
geneNames	GSE129147_GSM3701276_Control	GSE129147_GSM3701277_Control	GSE129147_GSM3701278_Control	GSE129147_GSM3701279_Control	GSE129147_GSM3701280_Control	GSE129147_GSM3701281_Control	GSE129147_GSM3701282_Control	GSE129147_GSM3701283_Control	GSE129147_GSM3701284_Control	GSE129147_GSM3701266_OA	GSE129147_GSM3701267_OA	GSE129147_GSM3701268_OA	GSE129147_GSM3701269_OA	GSE129147_GSM3701270_OA	GSE129147_GSM3701271_OA	GSE129147_GSM3701272_OA	GSE129147_GSM3701273_OA	GSE129147_GSM3701274_OA	GSE129147_GSM3701275_OA	GSE51588_GSM1248759_Control	GSE51588_GSM1248760_Control	GSE51588_GSM1248761_Control	GSE51588_GSM1248762_Control	GSE51588_GSM1248763_Control	GSE51588_GSM1248764_Control	GSE51588_GSM1248765_Control	GSE51588_GSM1248766_Control	GSE51588_GSM1248767_Control	GSE51588_GSM1248768_Control	GSE51588_GSM1248769_OA	GSE51588_GSM1248770_OA	GSE51588_GSM1248771_OA	GSE51588_GSM1248772_OA	GSE51588_GSM1248773_OA	GSE51588_GSM1248774_OA	GSE51588_GSM1248775_OA	GSE51588_GSM1248776_OA	GSE51588_GSM1248777_OA	GSE51588_GSM1248778_OA	GSE51588_GSM1248779_OA	GSE51588_GSM1248780_OA	GSE51588_GSM1248781_OA	GSE51588_GSM1248782_OA	GSE51588_GSM1248783_OA	GSE51588_GSM1248784_OA	GSE51588_GSM1248785_OA	GSE51588_GSM1248786_OA	GSE51588_GSM1248787_OA	GSE51588_GSM1248788_OA
A1BG	4.30709	3.53236	4.42475	3.67918	4.18755	3.88373	4.40099	4.05487	3.72694	4.13848	4.15913	4.56831	4.59244	3.98384	3.98693	5.05302	4.53855	4.44809	4.31833	3.96543	4.00685	4.76435	4.85851	4.4005	3.90945	4.1961	4.81596	4.74734	4.3454	3.96301	3.88747	3.8624	3.89323	3.69829	3.67409	3.86847	4.32704	3.84657	3.88719	3.90785	4.00177	3.56468	3.69002	3.89627	4.36892	3.87146	3.99665	4.1083	3.81258
A1CF	4.26087	4.31207	4.14459	3.76675	4.00642	4.00841	3.75372	4.28553	4.13829	4.14732	3.9912	4.04471	4.43747	3.96431	4.2664	4.05762	4.22132	4.04611	3.76795	4.30745	4.21896	3.96315	4.38174	3.94766	3.82193	3.9264	4.18081	3.73688	3.87749	3.73736	3.65966	3.63764	3.9703	3.82294	3.7984	3.85728	3.78242	4.11323	4.15492	4.2507	4.44991	3.68196	4.35689	3.94218	4.11932	4.22549	4.30924	3.98639	3.79471
A2M	5.97171	6.39201	5.98064	5.58465	5.73501	5.83965	3.93398	5.89156	5.97171	5.85894	6.14931	6.35584	5.25205	4.89711	5.99583	4.25392	4.75261	4.76016	6.1583	4.96404	4.83004	5.57232	4.6384	5.11098	5.36155	4.96174	5.23417	4.88667	5.28944	5.77054	6.11866	5.60871	5.79914	5.9351	5.91125	5.55082	5.47687	5.37248	5.40345	5.1441	4.98285	6.39199	5.45558	4.9933	4.76824	5.89951	5.78486	5.70561	6.16093
A2ML1	3.84755	3.4501	3.97151	4.07565	3.74403	4.29745	4.22834	3.92933	3.84313	3.89956	3.87453	3.70455	3.57022	4.26321	3.59557	4.04241	4.37554	4.09813	3.88936	4.54206	4.54415	4.98598	4.80265	3.70557	4.38428	4.22922	4.89666	4.83407	3.57578	3.06514	3.76271	3.62226	3.72589	3.73841	3.48849	4.11599	4.73532	4.767	4.35913	3.17669	4.24015	3.38424	3.7301	4.55858	4.76171	3.298	4.07541	3.23686	3.00183
A4GALT	5.10336	4.8714	4.79337	4.62043	4.85198	4.70498	4.96254	4.34486	4.07555	4.01358	4.73905	4.57379	5.03279	4.84507	4.57417	4.53839	4.49395	4.29726	4.53756	4.23852	4.57214	4.47988	4.59782	5.06836	4.49541	4.58714	4.76288	5.07613	5.15796	4.90595	5.42474	5.22462	4.92872	4.43666	5.17837	5.20794	4.31236	4.58732	4.62994	4.11774	4.30978	4.44925	4.42628	4.77188	4.65628	4.01779	4.23045	4.43344	4.60461
A4GNT	4.3574	4.84179	4.45045	4.55244	4.71498	4.71189	4.14587	3.82664	5.04181	4.25266	4.83863	4.61418	4.73011	4.33089	4.49783	4.23131	3.83781	4.63643	4.53826	4.63429	4.90242	4.24142	4.45971	4.80314	4.52802	4.79902	4.51459	4.63143	4.59144	3.4156	4.29973	4.17264	4.13205	4.32087	4.31821	4.36201	4.85028	4.85805	5.04181	4.65706	4.52548	3.94132	4.3635	4.26177	4.43488	4.61607	5.18524	4.77008	4.8576
AAAS	4.49745	4.6409	4.90934	4.531	4.67786	4.39822	4.48803	4.54666	5.12424	4.01509	4.52695	4.50018	4.62964	4.57924	4.25645	4.31741	4.39196	4.36524	4.67627	4.36428	4.44166	4.53153	4.53494	4.34945	4.19187	4.33061	4.52555	4.72494	4.30077	4.37665	4.47902	4.65411	4.70808	4.74843	4.53249	4.46117	4.57265	4.91614	4.65247	4.97022	4.67587	4.7789	4.40843	4.102	4.10769	4.55888	4.63668	4.56082	4.27455
AACS	4.40379	4.89715	5.62668	5.21014	5.47353	4.55941	4.95244	4.93325	5.23125	4.76377	4.95244	4.97584	5.40106	5.1597	4.72411	5.64758	4.84535	4.87321	4.44002	5.85325	6.02419	4.87187	5.03884	4.91511	6.01089	6.08632	4.58527	4.97101	4.93861	5.2496	4.88999	5.00265	5.09145	4.83686	5.46272	4.7323	5.0979	5.15826	4.8318	5.11618	4.51746	5.23366	4.56865	4.52397	4.03889	4.97274	4.94513	5.10999	5.21559
AADAC	3.98804	3.77512	4.00106	3.53745	4.05108	3.64176	4.02438	3.92817	4.22617	4.30273	3.72015	4.25447	4.00567	4.34213	3.98615	3.76369	4.30658	4.05849	3.89918	4.0281	4.38855	3.38559	4.20516	4.36952	3.66981	4.30907	3.96001	3.95908	4.27745	4.35742	3.75196	3.85177	3.4634	3.50903	3.56701	3.77599	2.98999	3.82312	3.89795	4.02391	4.14074	3.66879	4.29549	4.37754	3.95314	4.05543	4.17207	3.42436	4.39598
AADACL2	3.91179	3.66716	3.80138	3.9731	3.84929	3.6335	4.04057	4.00113	4.16615	4.11125	3.85845	4.42127	3.81933	3.82684	3.97373	3.70195	4.65412	4.01291	3.68181	3.7537	5.57047	2.29572	3.90828	4.42289	3.83301	4.09589	3.18326	3.6948	4.63698	4.73791	3.67848	4.00424	2.81712	3.39617	3.86365	3.89721	3.45708	3.20789	1.46622	5.90066	4.87094	4.14412	4.61957	3.5146	3.52029	4.04286	4.7351	3.34583	4.5352
AADACL3	4.21158	4.68132	4.13151	4.50442	3.97063	4.10412	4.29094	4.04844	4.08791	4.23401	4.07266	4.21281	4.19759	4.24016	4.15463	4.23302	4.0116	4.1549	4.14766	4.25613	4.11983	4.15641	4.29708	3.99115	4.46999	4.09157	4.26536	4.08031	3.95218	3.9633	3.97917	4.10881	4.00024	4.21705	4.22078	4.25883	4.09067	4.4478	4.21138	4.34379	4.50589	4.16683	4.43551	4.3087	4.3769	4.27864	4.12255	4.15311	3.92045
AADACL4	3.53742	3.70017	4.03211	4.27307	4.04662	4.0989	3.74413	4.02841	4.12381	3.96793	4.08599	4.09667	3.91116	4.02188	3.97852	4.42419	4.30599	3.83084	3.80223	3.99087	4.39491	3.78578	4.0488	4.1791	3.99056	3.86951	3.63924	3.82699	4.0664	3.69834	3.68496	3.79914	3.62894	3.62216	3.56784	3.76201	3.75944	4.99851	4.44713	4.11226	4.28686	3.41325	4.37402	4.08281	3.75979	3.7694	4.18062	4.00296	3.32856
AADAT	4.21991	4.28938	4.14976	3.65695	4.24881	4.70142	3.97266	5.2649	3.5943	5.12519	5.03166	4.84946	4.31674	3.90052	4.35243	4.42912	4.52919	4.5004	4.31814	4.07718	3.7174	4.20449	3.80674	3.67825	4.34872	3.87105	3.65051	3.92148	3.62695	4.29871	4.36368	4.42514	4.79833	4.63573	4.35312	4.15839	4.52121	4.24942	4.43271	4.3175	4.28099	4.54483	4.01354	3.92801	3.68409	4.73781	4.58956	4.69785	4.71173
AAK1	4.14704	4.52437	4.21467	4.45072	4.30221	4.2223	4.34537	4.50842	4.02731	4.4287	4.4382	4.37823	4.19581	4.46975	4.56003	4.38328	4.41749	4.36605	4.3657	4.22731	4.21775	4.3579	4.36387	4.23204	4.33913	4.15602	4.42504	4.45839	4.20588	4.54952	4.49677	4.35566	4.19225	4.45816	4.44056	4.21533	4.65603	4.43233	4.41394	4.31402	4.29892	4.57914	4.22797	4.70304	4.51249	4.395	4.16756	4.13534	4.27198
AAMP	5.27959	4.83267	4.85135	5.21722	5.67361	4.98774	4.88255	4.824	4.94396	4.55155	4.59435	4.6376	5.05042	5.27779	4.84865	4.69956	4.8314	4.8721	4.88837	5.46068	5.29791	5.26673	5.01068	5.03892	5.46659	5.42665	5.25781	4.84124	5.00494	5.24994	5.18753	5.48204	5.09078	4.98317	5.04376	5.49679	4.76594	5.19675	4.97779	5.15342	4.77431	5.30428	5.19787	4.32775	4.73348	5.02338	4.93578	4.95495	5.10495
AANAT	4.1105	4.49814	4.306	4.99257	4.18514	4.32543	3.94909	3.4347	5.4176	4.02974	3.47609	4.65023	4.54948	4.24869	4.29341	3.93282	4.33941	4.25087	4.48449	4.29679	4.56844	3.72917	4.06389	3.85457	4.13956	4.2193	4.11815	3.99097	3.85952	3.94117	3.76875	3.84983	3.75639	3.80147	4.0849	3.5311	4.07232	4.00504	4.07434	4.25365	4.37948	4.18867	4.39759	4.02494	4.51742	3.63564	4.24113	3.54409	3.90663
AARS	6.75264	6.2912	6.85096	6.21701	6.65546	6.34758	6.82621	5.98953	5.93474	6.16638	6.48055	6.74742	6.83737	6.64112	6.83209	6.5217	6.37015	6.81466	6.96509	6.72108	6.87227	6.73036	6.55802	6.33671	6.68819	6.94295	6.48605	6.6006	6.46411	7.06414	7.19374	6.48859	6.59582	6.38542	6.6269	6.6307	6.72252	6.81213	6.52992	6.99077	6.49394	6.98438	6.83645	5.76666	6.06485	6.41219	6.30971	6.22259	6.54985
AARS2	4.62267	5.44215	5.04213	5.08815	4.55963	4.5584	4.46569	5.04094	4.71209	4.50033	5.03207	4.82848	4.58817	4.81896	4.74204	4.69667	4.55593	4.8103	4.41539	4.57312	4.46788	4.90278	4.53751	4.71231	4.71408	4.63902	4.67267	4.85225	4.81485	5.28314	5.04884	5.13568	4.8304	5.08736	4.82163	4.91384	5.1971	5.11703	4.99352	5.04527	4.73079	5.20013	4.76588	4.77369	4.75326	4.8465	4.76714	4.83169	4.63964
AARSD1	4.80935	5.67827	5.4525	5.31977	5.15157	4.87331	5.15067	5.06915	5.81117	5.08968	5.38981	5.48198	5.46094	4.75891	5.49483	5.66662	5.1173	5.29365	5.2349	5.84921	5.72906	5.33255	5.2267	5.15795	5.86897	5.91504	5.22413	5.41965	5.2313	5.46228	5.44092	5.53218	5.38392	5.20838	5.23058	5.62389	5.20648	5.41281	5.14665	5.25038	5.09896	5.47603	5.04445	4.84179	4.99785	4.98998	5.01111	5.32744	5.37709
AASDH	5.00254	4.39677	5.09533	4.38884	4.556	4.64517	4.82908	5.09369	4.37211	4.7004	4.47708	4.67991	4.6653	4.88912	4.47254	4.78542	5.01652	4.90015	4.37314	4.54712	4.28067	4.83518	4.26848	4.56008	4.61105	4.54693	4.57636	4.54576	4.64429	4.69829	4.81944	4.85383	4.78236	4.80469	5.0303	4.60217	4.68581	4.49226	4.41499	4.53966	4.77794	4.67169	4.47895	5.2498	4.46468	4.49616	4.72496	4.5744	4.74539
AASDHPPT	5.01582	4.87314	4.66619	4.8054	4.34301	4.70021	4.60677	4.688	4.55513	5.04388	4.37106	4.79668	4.63092	4.94153	4.24889	5.18735	5.16201	4.24623	3.97824	4.99294	4.56315	4.92239	4.47809	4.98196	5.15713	4.90899	4.74594	4.67285	5.0075	4.47391	4.77159	4.8424	5.13397	4.7664	4.23787	4.91555	4.31455	4.08632	4.14598	4.30753	3.97821	4.3465	4.67913	4.50419	4.42757	4.99644	4.91215	5.40771	4.64727
AASS	4.95651	5.30253	4.70304	4.51583	4.11937	4.87844	4.20803	5.4586	4.20193	4.67049	4.62338	4.34334	3.82342	4.36597	4.15945	4.35069	4.56054	4.15945	3.67451	5.73037	5.47404	4.26129	4.0402	4.2375	5.75649	5.64568	3.92274	3.88665	4.29769	4.32577	4.60308	4.71184	4.53675	4.58252	4.39864	4.47477	4.94299	4.46364	4.45607	4.36211	4.21354	4.5891	3.83778	4.4787	3.91537	4.80219	4.76357	4.75721	4.79493
AATF	5.02376	5.44841	4.963	4.86588	5.26365	6.00372	5.31056	5.13738	5.34629	5.24086	5.15138	4.99572	5.59846	4.78603	5.44679	5.21206	5.28106	5.23062	5.47869	5.82319	5.86336	5.49685	5.40741	5.44332	5.69323	5.9586	5.42309	5.566	5.4923	5.24155	5.45644	5.5019	5.33414	5.20229	5.32562	5.44736	5.20564	5.34318	5.16382	5.14568	5.1089	5.59499	5.37136	4.99102	4.93852	4.94346	4.97266	5.04765	5.22342
AATK	4.60407	4.65983	3.9979	4.69018	4.30187	4.3539	4.13687	4.21981	4.55182	4.43145	4.87209	4.03164	4.56572	4.15006	4.47129	3.93194	3.7994	4.16738	4.85203	4.67717	4.89648	3.96626	5.00264	4.87206	4.48101	4.67075	4.72815	4.90396	4.7728	4.41049	4.15924	4.17588	3.37563	4.26491	3.67162	4.02883	4.25341	3.80953	4.26685	4.54616	4.41469	4.60557	4.35296	4.1659	4.71223	4.34696	4.43273	4.21343	4.33261
ABAT	5.02636	4.32667	4.42372	3.90676	4.51897	4.7716	4.15747	4.54709	4.55396	4.41173	4.52456	4.35647	4.04936	3.89381	4.13833	4.15633	4.23586	4.26907	4.23709	4.10019	4.18832	4.3521	4.38115	4.5065	4.2621	4.34078	4.38914	4.62425	4.39859	3.82778	4.29576	4.3465	3.69803	3.93311	4.31634	4.58884	4.66351	4.52842	4.56154	4.24554	4.04425	4.27732	4.0731	4.66855	4.64778	4.34146	4.53901	4.64312	4.18486
ABCA1	4.42581	4.35896	4.67407	3.94498	4.48953	5.11682	5.27444	5.35473	3.91489	5.38336	5.17921	5.05972	4.68588	4.90035	5.17051	5.0943	5.01632	5.12998	5.08263	5.51607	5.53813	4.86667	4.9293	5.0052	5.77264	5.60595	4.80396	4.36281	5.01278	5.62609	5.19905	4.66096	4.86802	4.88283	4.58263	5.71149	5.12153	4.64113	4.28077	4.93026	4.82752	4.8167	5.55724	5.26126	4.24676	4.71057	5.02395	5.30293	5.09956
ABCA10	4.87542	5.06624	4.62783	5.33706	4.91095	5.23674	4.37273	5.57608	4.99686	4.65639	5.0186	4.42678	3.8808	4.72809	4.1019	4.03028	3.89083	4.78943	3.80987	4.339	4.13937	4.72342	3.9255	3.96347	4.62621	4.33557	4.05101	4.22176	4.09836	4.89744	4.95226	5.62514	5.27434	5.42381	5.09891	4.83493	5.26346	5.41092	5.08326	5.20568	4.58276	5.16629	4.95327	5.13318	4.78635	5.37895	5.23397	5.49736	5.28231
ABCA12	4.71922	4.20609	4.18558	3.79137	4.25767	4.1872	4.13522	4.50406	4.83014	3.96254	4.00117	4.2855	3.96886	4.42027	4.15048	3.57406	3.91362	4.09722	4.06469	4.61204	4.36885	3.47978	3.54809	3.67161	4.4401	4.29483	3.67703	4.02131	3.72968	3.51032	3.82971	3.51418	3.81705	3.85622	3.57984	3.63383	4.27967	4.36743	5.10675	3.58424	4.09824	3.61938	3.53031	4.61262	4.03411	4.52102	4.63576	4.32543	3.4697
ABCA13	3.51367	3.71673	4.04145	4.19281	3.83452	4.01271	4.18544	4.04145	4.01664	3.70721	3.82037	4.23622	3.97626	4.20373	3.78721	3.80991	4.12722	4.4328	4.60635	3.4177	3.32614	5.53494	5.58496	6.05557	3.4425	3.17969	5.50898	5.67782	6.00389	4.73882	3.52031	3.90764	3.07479	2.309	4.6846	3.42209	5.54308	3.13416	3.91096	3.39297	4.12393	2.32479	3.79282	3.05328	5.78818	4.01445	3.87361	4.39614	3.2397
ABCA2	5.05818	4.28575	4.32866	4.16098	4.50215	4.10899	4.3689	4.3038	4.65202	4.23692	4.52884	4.32504	4.42731	4.48831	4.3176	4.47911	4.18824	4.25946	4.19931	4.00678	4.21611	4.00146	4.5044	3.96738	4.08651	4.11058	4.24689	4.49935	3.96049	4.62123	4.27657	4.28916	4.18726	4.36474	4.30605	4.2501	4.5625	4.5167	4.70013	4.72785	4.46099	4.84077	4.41413	4.26114	4.09042	4.4364	4.10156	4.29206	4.1488
ABCA3	4.5328	4.09421	4.45684	3.62154	4.26916	5.01951	4.83887	4.95638	4.04005	3.94507	4.47488	4.36201	4.68643	4.58138	4.11734	4.43427	4.29529	4.35819	4.15836	3.89631	4.20157	4.28139	4.36661	4.48153	3.95445	3.95691	4.16668	4.14653	4.57615	5.01936	4.77871	4.79336	4.69551	4.87771	4.88997	5.066	4.70267	4.86558	4.57983	5.13364	4.53116	5.15223	4.91878	4.39702	4.49445	4.57332	4.40058	4.40116	4.37023
ABCA4	5.05791	3.59241	4.74585	4.32871	4.64667	4.09061	4.31663	3.74286	5.00642	4.02258	3.85178	4.16713	4.63558	4.15945	4.45686	4.25205	4.27907	4.24802	4.51371	5.26277	6.14378	4.52832	4.43686	4.54995	4.38855	4.6102	4.26266	4.54612	4.42482	4.20037	4.32967	4.89167	4.48658	4.33019	4.36377	4.48986	4.64616	5.11996	4.62903	4.84333	4.57013	4.67706	4.75879	4.5849	4.31494	4.28621	4.37495	4.268	4.14425
ABCA5	5.08222	5.27891	4.689	5.17397	5.07635	5.30582	4.28183	4.96029	5.28377	4.12444	4.52964	4.68112	3.92185	4.72132	3.79372	3.99633	4.20175	4.81595	3.37593	4.75064	4.40574	4.6165	4.13393	4.03355	4.90487	4.76833	4.36111	4.3596	4.09464	4.98213	5.05398	5.49592	5.17784	5.25805	5.01402	5.04067	5.27626	5.1398	4.7598	4.74614	4.79156	4.56423	4.61854	5.44055	5.04908	5.62011	5.00762	5.21711	5.35534
ABCA6	3.98861	4.80262	4.03794	4.05201	4.24751	5.91292	3.65441	4.26711	4.23521	4.33135	5.48764	3.85867	3.7009	3.86828	4.27019	3.59457	3.66939	4.01407	3.9481	4.41234	4.05649	4.09119	3.2978	4.24388	4.3281	4.18604	3.4803	3.06198	4.22888	4.47786	5.1763	5.22282	5.16716	4.53931	4.70469	4.63106	4.46722	4.80721	4.49302	4.61364	4.47641	4.42147	4.48558	4.73738	4.56036	4.76139	4.60637	5.23234	5.41608
ABCA7	4.76949	4.76321	4.06551	4.95646	4.14739	4.27596	4.34365	4.67932	4.50429	3.53056	4.4936	4.18523	4.57333	4.3877	4.22423	4.39981	4.08961	4.30961	4.14638	3.67416	4.00659	5.14835	5.12567	4.56026	3.55747	3.76207	5.14227	5.19534	4.57532	4.94045	4.57157	4.11783	4.17254	4.40944	4.59917	4.09151	5.22043	4.57532	4.40865	4.72696	4.16059	4.78142	4.3852	4.49023	4.85524	4.10225	3.88726	4.23419	4.22811
ABCA8	4.43761	5.05434	5.3087	4.62194	4.80626	5.02743	4.41281	4.17947	4.74364	3.82715	5.10295	3.88661	4.07341	4.91814	3.62035	3.81337	4.51355	4.14667	3.65989	4.33623	4.09564	4.46373	3.8098	3.95335	4.24762	4.12384	4.01513	3.30547	4.06493	4.74317	5.03044	5.49161	5.23364	5.27502	5.13546	4.79847	4.69717	5.34842	4.72158	5.15321	4.94491	4.99696	5.07444	4.95577	4.90438	4.81999	4.70204	4.99475	5.11778
ABCA9	3.89366	4.41295	4.02719	4.44268	4.23264	4.69472	3.93476	4.43305	4.64401	3.96967	4.53411	4.02804	3.73651	4.16989	4.11697	3.82218	3.99485	4.31399	4.03212	3.95875	3.87242	4.18708	3.99147	3.83973	4.17074	4.00979	4.16738	4.32844	3.76486	4.41374	4.06433	4.70619	4.11054	4.37878	4.54123	4.32018	4.65539	4.546	4.36397	4.20499	4.15951	4.46439	4.02094	4.7363	4.62396	4.32686	4.18842	4.12355	4.44302
ABCB1	3.95255	4.22397	4.17151	4.67688	4.27706	4.85832	3.9636	4.56664	4.58158	4.39387	4.89136	4.2447	4.27977	3.63296	4.63277	4.05155	3.917	3.96553	4.34461	3.99353	3.87138	3.88982	3.65144	3.80891	4.08529	3.98234	3.5608	3.63815	3.73528	3.92903	4.45389	4.40578	4.03468	4.31289	4.57693	4.11167	4.25387	4.07489	4.35546	3.9511	4.05192	3.93247	3.79781	4.15848	3.88895	4.15371	3.88153	4.00243	4.19246
ABCB10	4.02162	4.79499	4.38938	4.76755	4.3063	4.90269	5.06773	5.15777	2.9778	5.12308	4.44918	4.67564	4.39515	4.66012	4.54905	4.7105	4.94477	4.78431	5.00973	4.5043	4.29393	5.86628	5.6629	5.10729	4.7894	4.51509	5.80757	5.74212	5.09103	4.66938	4.61299	4.6888	4.94581	4.7464	4.171	4.61632	5.10396	4.25879	4.17721	4.28029	4.60513	4.36391	4.29216	4.25167	4.83207	4.50095	4.76194	4.93745	4.59888
ABCB11	3.85706	3.85966	4.04665	3.91534	4.17998	3.91738	4.0147	4.66992	4.20038	3.96796	4.12387	4.13918	3.8192	3.87123	3.79363	3.98811	3.81158	4.17071	4.2814	4.22493	4.54792	3.79039	4.38898	4.07802	4.10374	4.16037	3.9297	3.81986	3.98025	3.8202	3.6139	3.74009	3.77043	3.89987	3.5694	3.81904	3.86732	3.94454	4.42334	4.2892	4.46385	3.68408	4.31537	3.79514	3.80806	4.12215	3.97272	4.17529	3.5414
ABCB4	3.53723	3.62604	4.42263	3.78033	4.09653	4.02393	5.04849	5.27917	3.81345	4.01156	4.3158	5.88254	4.92352	4.28719	4.53759	4.30037	4.09344	3.97412	4.51996	1.76772	2.82721	4.63043	3.71549	3.6743	3.44151	3.48996	4.64964	4.23023	3.76053	4.53137	4.67275	4.23588	4.42903	4.15582	4.54199	4.21801	4.68897	4.34246	4.35046	3.95951	3.74218	4.39165	3.68116	4.32648	4.12634	4.48861	3.78115	4.19826	4.64983
ABCB5	4.42169	3.99709	3.93929	4.35208	4.27903	4.04066	4.00124	4.40849	4.10204	4.33481	4.2858	4.27455	4.02232	4.21639	4.31569	4.09029	4.03289	3.96755	3.95188	3.45585	3.54659	4.51966	4.24763	3.6917	4.03494	3.62363	4.48786	3.80529	4.22104	5.30748	4.01522	3.61657	4.16537	4.21207	3.94291	3.47189	4.88573	4.43295	4.06613	4.01619	4.16177	4.46274	3.59591	4.64743	3.7319	4.38147	3.71008	4.38831	4.31647
ABCB6	4.96152	5.3417	5.35345	5.6251	5.03691	4.60831	4.97642	5.24152	5.69042	4.85948	4.96247	4.8489	5.38391	5.00993	5.02686	4.74196	4.82934	5.03275	4.80566	5.19202	5.21058	5.77566	5.56802	5.19707	5.04488	5.14769	5.74679	5.75065	5.33204	5.20625	5.03421	4.95044	4.98193	4.78262	5.02578	4.88573	5.6793	5.17795	4.95747	4.88775	4.74013	4.9257	4.72123	4.90277	5.08837	4.82959	4.70309	5.01606	5.15363
ABCB7	4.97559	5.32114	5.18032	5.12042	4.47069	4.91838	4.61747	5.17961	5.13192	4.81996	4.99131	4.89885	4.64968	4.91686	4.58474	4.86613	4.66945	4.67363	4.28756	5.16487	4.96347	5.25874	4.92653	4.99318	5.25892	5.19267	5.17033	5.30845	4.97831	4.64276	4.88527	5.14544	5.01544	4.85582	4.94607	4.90218	4.87616	4.77908	4.66185	4.31651	4.47416	4.72175	4.41475	5.08024	4.71393	4.74232	4.56732	4.61917	4.77436
ABCB8	4.61087	4.15344	4.72913	4.73792	4.56237	4.15087	4.3537	4.15585	4.85238	3.9949	4.24913	4.34731	4.32783	4.35132	4.21055	4.25632	4.14492	4.40221	4.15087	3.75466	3.99457	4.16825	4.31235	4.16545	3.78706	3.84065	4.33234	4.55302	4.30377	4.72717	4.35866	4.29911	4.2486	4.40809	4.4882	4.41234	4.65851	4.65484	4.3607	4.50598	4.28071	4.72588	4.39716	4.07062	4.15849	3.9735	3.95906	3.99225	4.23114
ABCB9	4.90004	4.89188	4.44021	4.8439	4.5593	4.42788	4.37397	4.59814	4.96321	4.10462	4.46592	4.25458	4.61681	4.37089	4.61363	4.41364	4.18492	4.47173	4.41783	4.34255	4.29529	4.56146	4.72941	4.44989	4.30269	4.16605	4.67314	4.89705	4.42733	4.55655	4.34682	4.46263	4.30735	4.70052	4.7852	4.55064	4.61125	5.13121	5.15456	5.10009	4.63714	4.87153	4.75071	4.3078	4.79315	4.50614	4.60947	4.5503	4.09135
ABCC1	4.95096	4.97382	4.78285	4.73581	4.50423	4.25785	4.58887	4.60403	5.07381	4.25567	4.42254	4.53733	4.54539	4.51221	4.42254	4.82862	4.48657	4.63182	4.4465	4.65178	4.72001	4.68157	4.67667	4.5318	4.71023	4.71127	4.75345	4.94698	4.50635	4.24473	4.55367	4.5279	4.45424	4.53934	4.63385	4.47179	4.88152	4.52693	4.57406	4.44437	4.23048	4.9084	4.66899	4.48034	4.2678	4.24292	4.63834	4.3476	4.64781
ABCC10	3.78647	4.63915	4.60763	4.49695	4.5024	4.42781	4.40102	4.6576	3.90438	4.6854	4.52272	4.55613	4.55401	4.63185	4.52183	4.49579	4.45923	4.48742	4.4745	4.37405	4.38995	4.32367	4.69904	4.2523	4.17113	4.21429	4.55188	4.42511	4.20831	4.34292	4.16668	4.22741	4.21136	4.39193	4.4258	4.50969	4.50752	4.64761	4.60408	4.76814	4.7104	4.3865	4.56444	4.39101	4.62696	4.41615	4.37212	4.19938	4.12227
ABCC11	4.85536	4.76403	4.39879	4.28834	4.21736	3.76907	3.93679	4.06568	4.91067	3.87373	4.15463	4.21137	4.23681	4.02151	4.16818	4.12984	3.97074	4.07856	4.0523	3.7969	3.94629	3.69454	4.05428	4.4087	3.83954	3.92617	3.64389	4.11823	4.45383	3.70964	4.13884	4.08798	4.19833	5.79556	4.12479	3.93733	3.89891	4.01753	4.29981	4.40461	4.64695	2.81428	4.69059	4.12573	4.17831	4.67347	4.66927	4.45578	4.25037
ABCC12	3.54872	4.58264	4.08916	4.91971	4.2283	3.99113	4.36049	4.04031	4.53873	4.2831	4.12737	4.17272	4.22684	3.77322	4.48912	4.52199	4.07567	4.34109	4.22075	4.94755	4.74604	3.99966	3.99354	4.10203	4.84187	4.68225	4.25463	4.30677	4.07183	3.61377	4.16178	3.96652	4.24591	4.38021	4.21897	4.30292	4.16027	3.79353	4.44051	3.78556	4.3618	3.88319	3.58347	4.2885	4.36487	4.14953	4.3085	4.3913	3.83111
ABCC13	3.86907	4.21727	4.18034	4.71684	3.86962	4.11524	4.20223	4.3023	4.23096	4.22247	4.20711	4.16105	4.11129	4.41053	4.1632	4.06276	3.98136	4.11347	4.12894	4.75498	4.73848	5.07677	4.72487	4.46981	4.36693	4.33806	5.07597	4.83739	4.24039	3.61051	3.97443	3.90736	3.91279	3.97573	3.5699	4.12835	4.72582	4.01014	4.23738	4.05145	4.26067	4.06212	4.08365	3.43961	4.33913	4.28279	4.29659	4.01808	4.46043
ABCC2	4.23991	4.59226	4.51005	5.21232	4.23837	4.03362	4.28867	3.9194	4.43018	4.62683	3.94085	4.46665	4.48808	4.67108	4.06812	4.2603	4.42023	4.03867	3.95913	4.7644	4.72185	4.30441	4.45435	4.0613	4.60128	4.52266	4.28981	4.56159	4.0362	3.92962	4.01162	3.8881	3.85799	4.25784	4.80353	3.87543	4.69013	4.37475	4.80444	4.61939	4.60805	3.785	4.21347	4.51513	4.53463	4.12359	4.57552	3.73687	4.27112
ABCC3	4.09994	4.16814	4.47592	4.02773	4.3198	4.05021	4.37049	4.69895	3.99658	4.66085	5.00659	4.15237	4.59399	4.81575	4.51107	4.44567	4.76071	5.03532	5.5198	3.93149	3.99656	4.81707	4.18655	4.59816	4.06337	3.89073	4.69139	4.30356	4.65491	4.78829	4.36567	4.32098	4.50971	4.5662	4.92542	4.09172	4.72306	5.19778	5.21768	4.70639	4.30861	4.86583	4.07338	4.50157	4.2755	4.73905	4.2678	4.25398	4.94477
ABCC4	4.62235	4.08312	4.61539	4.27952	4.66242	4.74397	4.53796	4.00445	3.96848	4.95608	3.85959	4.24644	4.34194	4.77306	4.34872	4.40463	5.01149	4.47093	4.63515	4.24642	4.06553	5.3128	5.13792	4.48115	4.37098	4.27593	5.2475	5.1937	4.55542	4.34906	4.47622	4.33717	4.32081	4.61554	4.55227	3.80171	4.49584	3.42994	3.56139	4.01205	3.5039	4.43343	3.89232	4.76914	4.30525	4.00849	3.93809	3.63929	3.77944
ABCC5	4.344	4.79185	4.86357	4.33765	4.41738	4.57186	4.72586	5.35873	4.81658	4.65901	5.28422	4.59335	4.51521	4.18607	4.51706	4.38993	4.54167	4.81692	4.76043	3.94844	3.95001	4.86463	4.61817	4.84471	3.84127	3.89618	4.78971	4.73972	4.91721	5.16282	4.69068	4.5916	4.72819	4.72748	4.52341	4.48931	5.13123	4.69433	4.61348	4.89941	4.63932	4.81406	4.35006	4.76712	4.78939	4.59696	4.43965	4.86227	4.59472
ABCC6	4.31289	4.73966	4.65763	4.65242	4.46871	3.81048	4.31948	4.66104	4.64477	3.95653	4.33139	4.06119	4.02648	4.21085	3.88437	4.11686	4.17633	4.38371	3.91037	3.55998	3.65005	4.23764	4.28313	4.35765	3.61212	3.61983	4.27378	3.99034	4.3139	4.79538	4.23227	4.69889	5.17815	5.06509	4.49019	5.32053	4.31433	5.01629	4.16725	5.17673	4.64142	4.48912	5.03308	4.29817	4.78779	4.2957	4.33342	5.14347	4.5069
ABCC8	5.74371	4.63494	4.55787	4.44993	5.03453	4.47344	4.20212	4.42753	5.78129	3.93681	4.29864	4.29304	4.16242	4.23132	4.29864	4.17876	4.14019	4.5744	4.16639	3.98103	3.87368	4.40034	4.09148	4.16142	4.29385	3.89484	3.5663	4.43744	4.13279	5.20219	4.25058	5.2093	4.36452	5.07961	4.75545	4.25105	5.34658	4.74176	4.78369	4.81081	4.58238	5.78328	3.70611	4.61847	4.64906	5.17682	4.41074	4.68663	4.74642
ABCC9	3.91092	4.26809	4.409	4.06283	4.38788	5.03641	3.94012	5.0159	3.93491	4.9214	4.65955	3.81431	3.93355	3.90183	5.03084	3.82766	3.86397	3.93408	4.34974	3.791	3.89717	3.87368	3.81918	4.10752	3.90708	3.66394	3.86645	3.30278	4.26672	4.60506	4.50771	4.02992	3.88357	4.75769	4.61932	4.83149	4.04679	4.00979	3.92145	4.22536	4.67058	4.00417	4.38954	4.70227	4.32632	3.95073	4.01692	4.10724	3.86072
ABCD1	4.64238	4.80145	4.51886	4.5668	4.62492	4.33443	4.40873	4.42024	4.76945	3.9344	4.27609	4.1193	4.45397	4.52969	4.59765	4.21541	4.22868	4.33654	4.62232	4.45157	4.94375	4.38329	4.58346	4.39946	4.54882	4.52094	4.61171	4.45637	4.37989	4.58222	4.37062	4.41623	4.28949	4.51499	4.4214	4.8162	4.60677	4.69929	4.4672	4.88149	4.6519	4.67778	4.90309	4.32794	4.31626	4.25289	4.47922	4.31789	4.41736
ABCD2	3.66719	4.29421	3.6656	4.17565	3.77383	4.27858	4.18017	3.92978	3.67617	4.18155	3.95769	4.08185	3.81066	4.09361	4.1612	3.5835	3.79733	3.91597	3.74181	4.53783	4.67581	3.67177	4.13324	4.2358	4.54016	4.559	3.5283	2.7086	4.3489	4.57228	4.6913	4.8864	4.77874	4.90411	4.17961	5.05926	3.93112	4.3856	2.88336	4.36519	4.36547	3.49484	4.6681	4.73121	4.73806	4.14381	5.30179	5.28297	4.74291
ABCD3	4.48079	4.13955	4.54156	4.40657	4.57049	4.59034	4.81466	4.67216	4.07183	4.99995	4.52041	4.54079	4.61475	4.99535	4.56846	4.8021	4.95826	4.6558	4.75205	4.52057	4.20784	4.67614	4.72726	4.16796	4.65321	4.34247	4.95389	4.84153	4.19754	4.4715	4.44928	4.64281	4.53729	4.60112	4.74684	4.7769	4.78948	4.95356	4.81721	4.5474	4.90695	4.49416	4.33424	4.94907	5.02252	4.7258	4.54866	4.5621	4.49554
ABCD4	4.24608	4.45348	4.3824	4.53333	4.18469	4.36717	4.29102	4.50184	4.375	4.26376	4.52369	4.3392	4.32048	4.17709	4.47329	4.28947	4.28969	4.38896	4.28707	4.24626	4.17132	4.3917	4.46514	4.40044	4.40364	4.29432	4.2744	4.30734	4.4104	4.41057	4.27318	4.31166	4.31553	4.50079	4.10099	4.32881	4.53169	4.43914	4.28929	4.43922	4.40254	4.38694	4.33375	4.28441	4.27498	4.38539	4.32281	4.47532	4.23356
ABCE1	4.53056	4.12766	4.59096	3.9159	4.63026	4.85956	5.04094	4.9087	3.93011	5.04555	4.49363	4.73558	4.61152	4.93208	4.44054	5.10228	5.05744	4.75557	4.82824	5.2279	5.09777	4.72882	4.46577	4.81318	5.20853	5.28254	4.43677	4.57288	4.84779	4.47793	4.67806	4.5865	4.82824	4.54328	4.382	4.36903	4.35607	4.31095	4.22927	4.15263	4.21707	4.57174	4.01963	4.37786	4.09482	4.47171	4.50475	4.86221	4.77411
ABCF1	5.15463	5.06313	5.53063	5.05097	5.54969	5.63813	5.75252	5.37266	4.98739	5.61707	5.80863	5.3899	5.85395	5.27358	6.20934	5.74398	5.62207	5.49396	5.8629	6.04416	6.13493	5.8307	5.74192	5.78053	6.01419	6.1747	5.65419	5.81679	5.81207	5.68062	5.63731	5.54427	5.47815	5.59703	5.58544	5.57315	5.3985	5.42661	5.37013	5.58864	5.31991	5.88019	5.52051	4.79151	5.07176	5.39199	5.31546	5.16851	5.44929
ABCF2	4.46009	4.27609	4.65964	4.30788	4.42085	4.68827	4.76377	4.16561	4.28985	4.14818	4.37702	4.19353	4.6215	4.51027	4.59461	4.52998	4.69718	4.07893	4.90357	5.16015	5.27099	4.7059	4.59331	4.59624	5.21897	5.44879	4.56452	4.71861	4.6198	4.59754	4.66137	4.49292	4.3726	4.39155	4.69371	4.32855	4.31267	4.38045	4.39678	4.5042	4.22153	4.76933	4.4971	3.73287	4.00621	4.35965	4.02482	3.91204	4.32753
ABCF3	4.86068	4.7957	5.14188	4.96109	4.79725	4.39156	4.93574	4.69723	4.96284	4.42817	4.43015	4.50225	5.01237	4.81133	4.53101	4.6954	4.62502	4.63599	4.68335	4.92096	5.0542	4.85257	4.72778	4.6408	4.91275	5.05917	4.74835	4.79174	4.67846	4.85836	4.83071	4.90799	4.75946	4.81642	4.95205	4.87563	4.711	4.88164	4.65893	4.86613	4.66118	5.09058	4.88579	4.75639	4.64769	4.44005	4.21101	4.44712	4.50416
ABCG1	3.78847	3.92259	3.89494	4.10437	3.97543	4.71328	4.19987	4.52252	3.97138	4.6173	5.0328	4.37087	4.29556	3.79935	4.54689	4.08676	3.99062	3.95385	4.61646	4.95846	5.34216	4.28536	4.40192	4.04558	5.02471	5.16003	4.34528	4.01058	3.98771	3.97062	4.23784	4.01856	4.18752	4.06937	4.09556	4.38128	3.78636	3.8654	3.94523	4.19825	4.34381	4.21239	4.42504	4.26984	4.2476	3.77303	4.1223	3.93273	4.03127
ABCG2	4.13035	4.25746	4.33879	4.38548	4.04941	4.36593	3.61775	4.69247	4.03729	4.33319	5.05454	3.88191	3.9109	4.16582	4.24025	3.88149	3.88234	3.98013	4.20444	3.91026	3.82762	4.29602	3.94957	3.50973	4.06869	3.74248	4.22043	3.7442	3.58935	4.17059	4.78158	4.59441	3.63574	4.03703	4.45378	4.72523	3.98002	3.9602	4.24403	4.33161	4.10579	4.20508	3.94859	4.60391	4.40578	4.03149	4.33995	4.41507	3.87262
ABCG4	4.49041	4.51854	3.77056	5.18673	3.91076	3.73191	4.12067	4.03805	4.10712	3.90998	4.06042	3.94595	4.06287	4.21778	3.9382	4.1739	4.1387	4.12846	4.31233	3.13266	3.43085	3.83781	3.98744	3.42219	3.11805	3.52238	4.0731	3.86622	3.62951	3.91007	3.87452	4.14856	3.56008	4.21351	3.83417	4.06889	4.06293	4.60755	4.57274	4.17854	4.19802	3.99121	4.23794	3.73302	4.34792	3.90051	4.38841	4.23687	3.86901
ABCG5	4.28174	3.73665	4.29932	3.96593	4.35616	4.07717	4.28209	4.30757	3.85887	3.88825	4.0783	4.23362	4.2651	4.37998	4.02028	4.88385	4.532	3.99656	4.10625	4.29292	4.31672	4.09099	4.64726	4.01076	3.85053	4.1433	4.40955	4.00354	3.90807	3.86971	3.80341	3.78505	3.99873	3.85105	4.04687	4.09951	3.75093	3.82618	4.07185	4.12307	4.48167	3.55458	4.42816	4.2992	4.45341	3.96862	4.04241	3.79512	3.63466
ABCG8	4.24915	4.41174	4.94582	4.4967	4.58191	4.14089	4.26279	4.70539	5.16989	4.28909	4.47214	4.49937	4.38052	4.03736	4.63323	5.04767	4.40812	4.17523	4.08594	4.14547	4.10222	4.2187	4.66346	4.42655	3.34314	4.08176	4.23917	4.24642	4.40748	4.27071	4.18482	3.96533	4.33945	4.64549	4.71108	5.15203	4.65867	3.86007	4.21933	4.57491	4.63571	3.66682	4.79842	4.29362	4.57477	4.37251	4.20569	4.29261	4.10059
ABHD1	5.18974	4.28502	4.41003	3.44102	4.44406	4.41625	4.40771	4.26571	4.29189	3.93065	4.05412	4.79346	4.30912	3.90327	3.88888	4.06057	4.3148	4.46328	3.91537	3.77352	3.93599	4.20863	4.46426	4.0827	3.86657	3.82345	4.25165	3.94176	4.19944	4.82607	4.28546	4.77199	4.60892	4.94322	4.2935	5.27316	4.4744	4.63213	4.30912	5.08619	4.60757	4.46004	4.90479	4.54071	4.8381	4.5289	4.50284	4.79448	4.27992
ABHD10	5.01093	5.36958	5.07487	5.87113	4.80884	4.9403	5.39976	4.82683	5.12233	4.85197	4.33921	4.91837	4.92786	5.55827	4.29744	5.39665	4.99825	4.80797	4.57404	6.08764	5.83662	4.82592	4.7883	5.28873	5.84404	5.64605	5.17912	5.16803	4.97259	4.55986	5.02605	4.76851	5.11892	5.28873	5.13029	4.98874	4.92772	4.70034	4.58407	4.70443	4.84199	4.78728	4.51393	5.2036	5.32209	4.93071	5.35877	4.35284	4.75766
ABHD11	4.39682	4.66968	4.23419	4.62028	4.12037	4.23723	4.31425	4.15417	4.29309	4.20634	4.21668	4.0941	4.30038	4.39156	4.28849	4.34129	4.24764	4.12884	4.29266	4.12311	4.04006	4.44108	4.29291	4.32928	4.17682	4.0831	4.57799	4.38033	4.31699	4.60466	4.53753	4.33314	4.33986	4.22545	4.54753	4.59493	4.16375	4.32996	4.22798	4.38622	4.21333	4.48374	4.34352	4.127	4.10617	4.1555	4.15081	4.21161	4.34131
ABHD12	4.43266	4.86211	4.49692	4.33105	4.57872	5.08765	4.85676	4.92811	4.81883	4.56766	4.17737	4.87223	5.34154	4.68911	4.76973	4.94516	5.0624	5.04447	4.97361	4.89093	4.8899	5.00537	4.75218	4.91201	5.01536	5.03633	4.98217	4.93624	4.92744	5.14304	4.91147	4.75552	4.81465	4.61982	5.16343	4.77489	4.53959	4.74746	4.52348	4.8459	4.24958	5.15668	4.77585	4.35133	4.32956	4.50887	4.79571	4.40967	5.10518
ABHD12B	4.07479	3.97769	4.00554	4.46157	3.92443	4.07208	3.98269	4.2717	4.20944	4.16642	4.1099	4.11499	4.0933	4.16239	3.97769	3.76902	3.96337	4.17842	3.75323	4.39359	4.3089	3.79245	4.16155	4.45361	4.08396	4.20744	4.25166	3.93378	4.29214	3.67322	3.95876	4.08396	3.79849	3.81611	4.67798	3.87648	3.74156	3.74916	4.25677	3.79718	4.36045	3.6391	4.21108	4.07664	4.27397	3.74156	4.31293	3.64894	4.55283
ABHD13	4.12938	4.01833	4.07714	3.8976	4.25164	4.44632	4.90517	4.06002	3.66314	4.5105	3.84864	4.3898	4.22462	4.36739	3.9816	4.62464	4.74275	4.42283	4.2558	3.82965	3.74346	4.74706	4.2521	4.42839	4.54839	4.58665	4.57018	4.35357	4.35223	4.38746	4.81701	4.35644	4.39594	4.16579	4.12005	4.51658	4.32717	4.08288	4.06837	4.1997	4.11039	4.24229	4.32627	4.17066	4.40852	4.59941	4.39573	4.79825	4.45108
ABHD14A	5.61802	5.89547	5.08591	5.48459	5.52827	5.5888	5.77669	5.01695	5.94725	4.7202	5.08104	5.03766	4.93442	4.87553	5.04367	5.48779	5.37374	5.665	5.04092	4.59543	4.65613	5.27572	5.49977	5.7237	4.80208	4.66413	5.37916	5.70662	5.80353	5.68973	5.69016	5.68852	5.68694	5.3529	5.70952	5.87753	5.04905	5.43512	5.14269	4.96039	5.09958	5.25926	5.46393	5.2768	5.4263	5.1256	4.81189	5.45345	5.32081
ABHD14B	4.67639	5.12636	4.32966	5.78923	4.64201	4.74524	4.54316	4.64923	4.88811	4.18981	4.4138	4.86977	4.39103	4.45778	4.67163	4.33749	4.3676	4.34315	4.64233	4.33857	4.53548	4.82288	4.70223	4.83617	4.5583	4.54334	4.76244	4.67716	4.85883	4.97548	5.33606	5.38708	5.2163	5.13981	4.94147	5.40941	4.67308	5.24229	4.6566	5.08138	4.72763	5.15442	5.07653	4.48649	4.62682	4.53919	4.70376	4.8079	4.66984
ABHD2	3.62169	4.01711	4.57038	4.83591	4.20547	3.76949	5.13819	4.06939	4.2398	3.92216	3.72359	4.20344	5.49859	4.70844	4.2044	4.1883	5.4533	4.17067	3.97026	4.64392	4.5583	4.8516	4.69708	4.54507	4.86738	4.71111	4.59109	4.76111	4.56755	4.62097	4.41408	4.30139	4.60869	4.41721	4.66969	4.16093	4.4882	4.11878	3.87154	4.61314	3.74348	4.62337	4.04518	2.7121	3.35109	4.62932	4.76475	4.69241	4.80346
ABHD3	4.56968	4.33991	4.24437	4.64125	4.3115	4.95119	4.46154	4.6782	4.0024	5.13725	4.7902	4.14182	4.06842	3.84551	4.31998	4.401	4.66579	4.63836	5.02185	4.37922	4.32378	4.36501	4.20758	5.08614	4.60836	4.43307	4.03034	4.1547	5.06309	4.60977	4.85371	4.41955	4.86132	4.90554	4.21793	4.46485	4.69282	4.53505	4.17104	4.3793	4.14462	4.35549	4.58192	4.70501	4.29487	4.83403	5.0522	5.25705	4.7419
ABHD4	4.24433	4.29106	4.48049	4.66094	4.33339	4.34955	4.28758	4.73132	4.66403	4.63302	4.38809	4.54513	4.34082	4.2672	4.91339	4.21815	4.49727	4.41607	4.56116	4.25899	4.42114	4.34644	4.46778	4.32261	4.20072	4.37351	4.46002	4.39012	4.34623	4.46253	4.48063	4.47416	4.59112	4.41363	4.61487	4.75015	4.32533	4.49266	4.34308	4.56998	4.58481	4.47273	4.84482	4.41797	4.56915	4.10409	3.96012	4.12496	4.02704
ABHD5	3.65121	3.30374	4.08731	3.62105	3.7051	3.9357	4.62964	4.14271	3.63409	4.84936	4.16539	4.07167	3.89012	3.84737	4.25231	4.26401	4.51993	4.09156	4.30867	4.70516	4.89468	4.62548	4.69848	4.8345	4.56427	4.85256	4.6029	4.49445	4.8822	3.80769	4.51244	4.44058	4.2674	4.33561	3.78182	4.59913	4.02279	3.79602	3.12888	3.67107	3.93519	3.81034	4.60795	4.54069	3.99555	3.19611	3.87402	4.32646	3.95568
ABHD6	4.86727	4.15802	4.97949	3.64989	4.64481	4.72383	4.97459	4.65257	4.46333	4.61949	4.49201	4.5883	5.03209	4.88712	4.37155	5.06467	4.9025	4.80173	4.7068	4.1151	4.27678	4.70886	4.4039	4.88514	4.23747	4.27728	4.42024	4.10578	4.94954	5.08746	5.39818	5.5472	4.83301	5.52019	4.91395	5.16561	4.54271	4.9874	4.91936	4.92697	4.54405	4.88569	4.8655	4.88021	5.16222	4.67603	4.78433	5.0086	5.10975
ABHD8	5.18919	6.06788	5.04008	5.48764	5.09851	4.94925	4.87831	4.73187	5.55594	4.54721	5.10132	5.03595	5.23166	5.06528	5.21827	5.00541	4.82128	5.03755	4.97069	4.82458	4.96058	5.1445	4.84767	5.63128	4.9869	4.9529	5.33294	5.31703	5.68963	5.60261	5.65667	4.90219	5.01067	4.74049	5.19729	4.98746	4.5409	5.00667	5.03391	4.59834	4.99394	5.46795	5.04753	5.34461	5.12908	5.07269	4.58631	4.87863	5.36589
ABI1	4.51769	3.92437	4.44201	4.56713	4.59555	4.49117	4.66914	4.7272	4.361	5.19114	4.77443	4.52629	4.73977	5.06099	4.81538	4.8785	5.02433	4.61023	4.73225	4.5944	4.34552	4.99757	4.31873	4.76777	4.94828	4.72083	4.78146	4.61599	4.81142	4.67599	4.80616	4.66011	5.12203	4.77119	4.47863	4.69887	4.59685	4.49556	4.61017	4.30015	4.10656	4.68436	4.39435	4.54982	4.36217	4.95963	4.93768	5.09878	4.88377
ABI2	4.85881	4.50017	4.55237	4.93926	4.56198	4.62085	4.46468	4.36309	4.49317	4.56501	4.22448	4.82762	4.62625	4.31071	4.33286	4.39221	4.51377	4.345	4.34192	4.63965	4.37074	4.53243	4.07045	4.18451	4.8564	4.63383	3.98672	4.23453	4.19166	4.51114	4.6133	4.79809	4.79249	4.8067	4.44652	4.39902	4.50583	4.67962	4.66088	4.58971	4.30462	4.80886	4.21735	4.09198	3.79074	4.97096	4.9296	4.71788	4.85035
ABI3	4.50326	4.35351	4.42871	4.42398	4.33057	4.25325	4.07569	4.62647	4.81985	4.30939	4.69038	4.20882	4.27476	4.07361	4.77335	4.02239	4.38329	4.25475	4.66376	4.60635	4.5275	4.22704	4.38815	4.09793	4.22961	4.34553	4.37772	4.35536	4.18738	4.31485	4.56143	4.35811	4.24493	4.32915	4.47056	4.34709	4.2445	4.45232	4.46463	4.1241	4.36512	4.57384	4.40614	4.35364	4.59806	4.09057	4.36639	3.98103	3.75816
ABI3BP	7.26034	6.80178	6.82824	8.0366	7.38471	7.47222	8.24268	5.45494	7.06454	7.09862	5.55717	6.59452	6.3039	8.14253	6.52598	7.66408	7.26034	7.3176	6.81858	7.23249	6.2479	6.99178	5.9667	5.87121	7.30781	7.15785	6.29878	6.65337	5.8039	7.16483	6.5584	6.91528	6.74831	6.58292	8.23711	6.42485	7.81296	6.8059	7.26266	6.43107	6.74291	6.5236	6.13079	7.32039	6.92443	6.72511	7.07694	6.24976	6.03029
ABL1	4.52241	4.44028	4.68016	4.27177	4.84193	4.68708	4.97294	4.49554	3.897	4.8116	4.81077	4.7701	4.83002	4.7839	5.31316	4.91344	4.9029	4.9615	5.27529	5.39971	5.3309	4.70235	4.92896	4.52386	5.32984	5.38822	4.74882	4.95817	4.61886	4.87094	5.14196	5.12771	4.66875	5.096	5.08284	5.06356	4.82179	4.79669	4.81775	5.04383	4.61004	4.98896	4.89079	4.79443	4.71573	4.59326	4.7649	4.45854	4.85991
ABL2	3.97794	4.01198	4.43749	3.16969	4.4531	4.17204	4.59524	4.70713	3.89724	4.71156	4.56349	4.74981	4.34348	4.45181	5.14289	4.34144	4.91461	4.6314	4.46257	5.48822	5.49501	4.5019	4.76307	4.16938	5.40602	5.40226	4.4905	4.10631	4.10867	4.30828	4.79186	4.53028	4.09091	4.84858	4.85343	3.94205	4.27471	3.90464	4.12234	3.97177	3.96219	4.38194	3.97819	4.49775	4.10284	3.75104	3.80659	3.49461	4.01006
ABLIM1	4.70884	4.69733	4.4914	4.11633	4.5398	4.78436	4.73818	5.39688	4.81185	4.47412	5.57986	4.32265	3.98334	4.53873	4.3962	4.41534	4.17788	3.97601	4.29647	4.42089	4.63327	4.11974	4.51513	3.55761	4.55853	4.53864	4.13103	4.3846	3.62644	5.14563	4.4221	4.74695	4.67106	4.85659	4.75509	4.73624	4.5866	4.44691	4.60311	4.58292	4.70494	4.93146	4.6805	4.96606	4.51282	4.23422	4.15801	4.52528	4.14555
ABLIM2	4.93592	4.6379	4.3023	4.36624	4.41554	4.44726	4.16962	4.57926	4.61057	4.26424	4.35391	4.04573	4.46297	4.03368	4.47322	4.52815	4.1101	4.15427	4.37093	4.77675	4.83618	4.82923	4.15638	4.41545	4.66172	4.79409	4.85054	3.82752	4.62271	4.45898	4.59307	4.33064	4.53344	4.30254	4.32074	4.21448	4.44416	4.3752	4.25775	4.00652	4.08594	4.29525	3.99107	4.54689	4.20865	4.08167	3.66882	4.22867	4.20998
ABLIM3	4.14335	3.90039	3.95045	3.84923	4.62264	4.31065	3.88681	3.84108	4.11928	4.89793	4.35151	4.24697	4.623	5.09337	4.89225	4.02163	4.66594	4.49011	5.05543	4.86841	5.376	4.48579	4.6472	4.43766	4.89379	5.2526	4.38934	3.89404	4.45455	4.65581	4.97474	4.84563	4.48529	5.2399	4.77313	5.16187	4.31093	4.59096	4.38148	5.0271	4.68894	4.91012	5.16933	4.47655	4.77766	3.83064	4.55053	4.74373	4.55385
ABO	4.90583	3.92606	4.64298	3.78393	4.89805	4.07998	3.77511	3.77861	4.39141	4.0611	4.14359	4.11287	4.27939	3.88708	4.67492	4.09141	4.2448	4.41254	4.20977	3.81582	4.04964	4.28063	4.17046	4.04045	3.87983	3.95335	4.37101	4.40332	3.82421	4.50237	3.89802	4.41062	3.8595	4.23421	4.69074	4.58592	4.29589	5.15182	5.06639	4.74565	4.31099	4.56135	4.34808	5.21851	4.88542	4.31142	3.87941	3.59053	4.03108
ABR	4.8692	5.46661	5.5068	5.44964	5.37788	4.95685	5.17401	5.29704	5.22764	4.9828	5.28429	5.05075	5.43279	5.01638	5.19122	5.01274	5.13627	4.85515	4.74878	4.81411	4.82553	4.86956	4.96506	4.89088	4.87706	4.71218	4.91182	5.66117	4.93543	5.32245	5.20056	5.21382	5.00812	5.33616	5.31025	5.22761	5.36555	5.19722	5.26141	5.17248	4.96757	5.36342	4.75927	5.31478	5.17803	5.03418	5.06115	4.70475	5.12515
ABRA	4.32925	3.7081	3.97585	4.12461	4.13201	4.17518	4.64166	3.9657	3.87982	3.93069	3.7974	4.13772	3.84217	3.70087	3.9526	3.99106	4.3888	3.93527	4.09297	3.76231	3.853	3.40839	4.281	4.46293	3.81774	4.00961	3.95283	3.02177	4.29686	3.39654	3.52339	3.38695	3.79869	3.93184	4.01259	3.97379	3.36743	4.37183	4.30406	4.22124	4.59869	3.82665	4.65468	4.41502	4.37829	4.2295	3.82566	3.53732	3.83233
ABT1	4.39674	4.35106	4.33873	4.75656	4.11404	4.45323	4.48613	4.07231	4.07483	4.26229	4.10007	4.4225	4.36138	4.61045	4.06418	4.66348	4.47128	4.36213	4.26698	4.04707	3.8495	4.43145	4.34023	4.23363	4.43774	4.19891	4.50728	4.56948	4.34101	4.33219	4.47994	4.54856	4.4422	4.13324	4.36891	4.42559	4.12626	4.07654	4.42505	3.95091	4.01534	4.36049	3.97793	4.43284	4.36357	4.42982	4.27008	4.41753	4.61281
ABTB1	5.24973	5.2642	4.67805	4.7692	4.89456	4.81701	4.45079	4.49865	5.07348	4.41413	4.48938	4.71098	4.64235	4.63685	4.53945	4.56419	4.17547	4.59065	4.78866	4.22689	4.39753	4.97877	5.015	4.79449	4.28012	4.33185	4.95565	5.16983	4.77448	4.88168	4.96989	4.99361	4.85399	4.97384	4.87308	5.06229	5.09029	4.96258	4.86068	5.26616	4.89943	5.09222	4.82915	4.80729	4.9715	4.51047	4.61053	4.77156	4.34529
ABTB2	5.26216	4.92092	4.85139	4.59673	5.00333	4.59119	4.92092	4.14406	5.02768	4.37581	4.29043	5.06177	4.46297	4.8268	4.44985	5.40452	4.97232	4.73019	4.2276	5.58756	5.25037	4.76855	4.39729	4.3213	5.76482	5.38863	4.57176	4.68071	4.35559	4.78309	4.96673	4.54158	4.54371	4.62842	5.62876	4.64649	4.90648	4.53183	4.58695	4.82806	4.43229	4.82205	4.40205	4.21061	4.38221	5.09027	4.77448	4.59278	4.44379
ACAA1	5.80982	5.51565	5.40644	4.9982	5.47473	5.09822	5.00825	5.16445	5.43937	4.92553	5.48255	4.98747	5.45958	5.09103	5.51481	4.89985	5.06753	5.3525	5.51348	5.1386	5.33733	5.56973	5.30742	5.48353	5.26964	5.37181	5.50745	5.53462	5.53364	5.64168	5.62458	5.52047	5.45687	5.53545	5.39378	5.62868	5.39936	5.3472	5.11051	5.24338	4.96729	5.67914	5.47295	5.21268	5.24682	5.05299	5.04763	5.35056	5.22299
ACAA2	4.84906	4.53756	4.56449	4.87603	4.12404	4.72214	4.66668	4.89323	5.0009	4.84461	4.91651	4.88946	4.9864	4.84063	5.4634	4.57146	4.33166	5.02623	5.30936	4.72355	4.80586	5.16489	5.06743	5.40389	4.93897	4.96393	5.1307	4.72434	5.48927	5.18308	5.23853	5.14493	5.34265	5.10296	4.82951	5.3884	4.72135	4.9083	4.01853	4.72732	4.32521	4.61487	4.96933	4.67491	4.66405	4.46919	4.63046	5.06629	5.26164
ACACA	4.20592	4.60324	4.86289	4.63953	4.72186	4.64106	4.6997	4.59713	4.38304	4.53487	4.63567	4.34645	4.59819	4.32322	4.44046	4.91489	4.69547	4.74737	4.80865	5.04036	5.05699	4.40456	4.87138	4.98134	4.93315	5.07006	4.37659	4.59318	5.02458	4.91722	4.68354	4.62474	4.64913	4.62601	4.75291	5.16499	4.67306	4.71752	4.22637	4.47772	4.50597	4.36063	4.48049	4.81842	4.86886	4.23963	4.42697	4.59167	4.70922
ACACB	5.34089	5.03171	5.19838	4.10664	5.07451	4.9719	4.73162	5.59388	4.77919	5.08256	6.00651	4.75611	4.75016	4.76527	5.24013	4.40547	4.48351	4.71208	4.46673	5.8055	6.09507	4.49902	4.83289	4.6171	5.69997	5.81876	4.40513	3.95276	4.71219	5.52602	5.12032	5.8931	5.30349	5.64617	5.33367	5.38667	5.06746	5.4871	4.96118	5.81589	5.72313	5.42569	5.54782	5.53508	5.30349	5.07772	5.41257	5.42792	5.39831
ACAD10	4.79768	4.74779	4.57062	4.36737	4.51091	4.21874	4.58113	4.43209	4.46106	4.36941	4.47392	4.51361	4.53272	4.20922	4.68883	4.57679	4.38009	4.53357	4.54486	4.24938	4.44906	4.65864	4.68381	4.4776	4.20965	4.2318	4.7402	4.60354	4.37566	4.69908	4.51865	4.54849	4.36398	4.5457	4.75864	4.66285	4.60834	4.53817	4.33554	4.85708	4.70278	4.55442	4.46776	4.56798	4.53125	4.28606	4.16037	4.16895	4.29119
ACAD11	6.19462	5.16506	5.66079	5.52207	5.37223	5.41624	5.46148	5.513	5.3482	5.92158	5.28475	5.36601	5.67746	6.12332	4.60125	5.57975	5.94246	5.68045	4.53674	5.02334	4.6425	5.83225	5.04416	5.22103	5.22137	4.93852	5.36551	5.43514	5.29145	6.11707	5.00713	5.80554	5.67463	6.05115	5.72261	5.32198	6.34139	6.24515	6.01485	5.83527	5.44764	6.27477	5.60171	5.4766	5.12633	5.66633	5.45894	5.67916	5.49663
ACAD8	4.50823	4.23847	4.35862	4.20295	4.28507	4.39367	4.62562	4.42747	4.13765	4.50491	4.39507	4.52325	4.50992	4.60766	4.2654	4.61329	4.73928	4.50992	4.50248	4.65288	4.71394	4.49874	4.43129	4.5105	4.63406	4.77025	4.37132	4.48833	4.44064	4.45187	4.2424	4.33098	4.49621	4.53114	4.31786	4.24862	4.43318	4.41421	4.52201	4.72698	4.33966	4.63284	4.12831	4.09863	4.11473	4.53628	4.53358	4.59595	4.50346
ACAD9	4.57821	4.84431	5.11697	4.69457	4.71056	4.96009	5.00032	4.79855	4.83469	4.87789	4.85566	4.73274	5.04376	4.81345	4.69112	5.87343	5.00099	5.08875	5.00677	4.72352	4.93576	5.31615	5.40156	5.04429	4.86359	5.09228	5.11438	5.50834	5.09735	5.42058	4.95878	5.13704	5.17285	4.81276	5.25745	5.17126	4.94864	4.96397	4.82827	5.12639	4.74002	5.07745	4.77097	4.59289	4.74966	4.725	5.14462	4.84691	5.01796
ACADL	5.11025	4.21403	3.70562	4.84407	4.45735	6.85358	3.72816	3.59179	6.21527	3.53632	3.75576	3.55142	3.58937	3.86378	3.6312	3.37807	3.54828	4.4522	3.57694	4.57949	8.93869	4.22354	4.09666	4.50794	4.71865	4.50238	3.99905	3.09902	4.51638	5.14631	4.86158	5.03002	5.82245	5.3291	4.78902	5.80548	4.68412	5.01092	3.23538	5.08831	4.98363	4.24349	5.10543	5.05256	4.94752	4.88894	5.12309	5.79017	5.20954
ACADM	5.44603	4.5618	4.84872	5.01752	5.36023	5.41032	5.23378	5.27354	4.44717	5.71488	5.2545	5.28043	5.12831	5.92883	5.15924	5.53361	5.40899	5.30514	5.06356	4.87503	4.94845	5.46032	5.28172	5.70594	5.20968	5.01445	5.22751	5.19696	5.76496	5.33882	5.55782	5.45609	5.81441	5.35912	5.26812	5.61667	5.08529	5.27368	4.584	4.91408	5.061	4.87212	5.05207	5.65618	5.13734	5.13546	5.32937	5.65159	5.51358
ACADS	4.40805	4.14878	4.2022	4.95153	4.16145	4.34392	4.58389	4.32162	4.59598	3.78829	4.58083	4.11105	4.70368	4.66444	5.03614	4.25798	4.33991	5.0454	4.4442	4.40109	4.76241	4.91053	4.81363	4.83257	4.54461	4.64332	4.93161	4.74689	4.83792	5.09498	4.90929	4.89818	4.92727	4.76172	4.53186	5.22659	4.56672	4.91735	4.33832	5.15901	4.79246	4.82953	5.13845	4.12896	4.42681	4.29123	4.55332	4.48905	4.60914
ACADSB	4.1835	3.98982	4.14714	4.6362	4.13428	4.80336	4.44307	4.36989	3.79071	4.43896	4.32991	4.44772	4.2172	4.51589	4.02832	4.26884	4.33274	4.36079	3.96786	3.93519	3.84523	4.45349	4.03065	4.26148	4.22716	3.9607	4.26278	3.97743	4.36547	4.71794	4.66267	4.62904	4.70662	4.58293	4.3956	4.62485	4.54602	4.2509	4.11646	4.35895	4.17026	4.28804	4.18506	4.54457	4.3394	4.45509	4.41742	4.61681	4.68418
ACADVL	5.95577	5.89252	6.08221	5.70389	5.88841	5.70294	6.01531	6.76226	5.85132	5.71469	6.24662	5.71469	5.9457	5.71024	5.83704	5.58309	5.66067	5.93482	5.97982	5.95678	6.21472	5.96206	6.01639	6.08478	5.83794	6.04055	6.09751	6.08621	6.09738	6.20543	5.98728	6.1111	5.88441	6.13661	6.06125	6.04768	5.8716	6.10513	5.9312	6.27659	5.89575	6.23201	5.95821	6.07651	5.97698	5.45432	5.43906	5.62751	5.87812
ACAN	7.44399	6.98023	6.57483	7.48212	7.20429	6.06362	5.04171	6.37276	6.89204	5.55001	6.05504	6.54347	5.32293	6.21024	5.35178	5.73098	5.20854	5.72312	5.15859	6.1817	5.61356	5.63277	5.18159	4.90063	6.4598	6.15308	4.95716	6.65409	4.62011	6.97571	6.18297	5.74117	7.36261	6.01147	7.68372	5.39258	6.79171	6.44989	5.65124	5.70356	6.33189	6.8451	6.05545	6.8546	5.56495	7.60737	6.82885	5.06427	6.61743
ACAT1	5.98482	5.88345	5.48976	5.59998	5.868	6.16985	5.8452	5.5001	6.33655	5.21053	5.38742	5.45627	5.52735	5.60276	5.34672	5.75497	5.52403	5.50463	5.13334	5.85714	5.71336	5.93509	5.61654	6.11987	6.00726	5.95915	5.86979	5.6296	6.1099	5.69068	5.86442	5.90461	6.20001	5.8656	5.604	6.08185	5.45977	5.7009	5.17645	5.45987	5.4528	5.52777	5.8631	5.85341	5.49425	5.68654	5.93354	6.1619	6.04475
ACAT2	4.7363	5.03183	5.12096	4.92658	5.0978	4.86199	4.64656	4.94381	5.24747	5.10642	4.88686	4.79304	5.43376	5.17806	4.81425	4.69823	4.95054	4.8097	4.82004	4.97274	4.90303	5.23838	5.09331	5.20437	5.15302	5.03267	5.16545	5.31756	5.23292	4.94633	5.16054	5.2385	5.05986	4.8332	4.66064	5.01358	4.6642	4.6922	4.49145	4.81518	4.66993	4.71694	4.63502	4.85052	4.90505	4.78717	4.8131	4.88775	4.78967
ACBD3	5.24013	6.23633	5.66313	5.40967	5.85018	5.17393	5.01539	5.65425	5.05332	6.33798	5.03037	5.75039	5.2411	6.04728	5.76613	5.90519	5.81589	5.02454	4.66295	5.8169	5.30913	5.30557	5.10605	5.61531	6.09558	5.95417	4.96329	5.14754	5.641	5.20074	5.5429	5.31637	6.01058	5.48985	5.19973	5.34489	5.20494	4.93484	4.99348	4.88719	4.78393	5.30231	5.1219	5.29213	5.04154	5.96213	5.87701	6.22924	5.92422
ACBD4	4.45864	4.93002	4.1857	5.12407	4.22373	4.3965	4.23468	4.40434	4.20187	4.15655	4.23931	4.6097	4.27573	4.24337	4.32397	4.19099	4.09986	4.22968	4.10746	3.86317	4.17913	4.48879	4.51903	4.5717	3.95198	4.0768	4.57761	4.71732	4.58211	4.57717	4.68667	4.9008	4.43494	4.27633	4.56854	4.87454	4.44287	4.55487	4.29345	4.35787	4.37606	4.31967	4.48623	4.12397	4.26992	4.27205	4.19116	4.18447	4.32518
ACBD5	4.39733	4.5965	4.30458	4.74772	4.11112	4.4272	4.45157	4.25582	3.9815	4.69051	4.25075	4.76166	4.48593	4.43441	3.93173	4.65706	4.54087	4.33391	4.11776	3.83749	4.04409	4.44925	4.13956	4.4999	4.37925	4.3254	4.24652	4.18258	4.56813	4.631	4.63833	4.75681	4.77436	4.42122	4.59369	4.80339	4.54156	4.43004	4.03342	4.3563	4.24983	4.33619	4.54218	4.55342	4.55325	3.88452	4.38913	4.34017	4.53001
ACBD6	5.24726	5.446	5.11317	5.51514	5.15962	4.94184	5.31115	4.39017	5.56646	5.22054	5.08667	5.18155	5.19597	5.38268	5.26068	5.62525	5.05867	5.24345	5.21886	5.50504	5.42294	5.39762	5.13258	5.19692	5.59596	5.55705	5.3552	5.45856	5.24945	5.25243	5.41934	5.42371	5.38613	5.12266	5.41054	5.24575	4.94339	4.91727	4.94252	4.73441	4.68709	5.20777	4.8853	5.08268	4.84661	4.58062	4.85638	5.13059	5.49265
ACBD7	4.56778	4.16243	4.38753	4.20613	4.73647	4.15953	3.69331	3.84428	4.76011	3.86605	4.05343	3.91806	4.03813	3.96273	4.05662	4.12677	4.04526	3.90187	4.12212	4.03412	4.46038	3.89539	4.06055	4.10641	4.07557	4.2948	4.21527	4.36247	4.00625	3.97737	4.496	4.38552	4.13727	4.03152	4.44213	4.15852	4.10522	3.90619	4.20801	4.21511	4.11804	4.25345	3.94372	4.49975	4.51047	3.34007	3.88358	3.41843	4.15311
ACD	4.69809	5.12958	4.57287	5.12148	4.66716	4.39382	4.51166	4.40156	4.94676	4.36349	4.69179	4.80399	4.98789	4.56307	4.65856	4.56401	4.38859	4.77967	4.71665	4.56157	4.44906	4.69653	4.44544	4.82832	4.55301	4.61599	4.67599	4.68566	4.84883	4.85719	4.89817	5.1028	4.56401	4.8674	4.73926	4.80149	4.85061	4.79478	4.82639	4.65402	4.55729	5.07155	4.83196	4.74843	4.91441	4.57969	4.45798	4.56157	4.55371
ACE	4.62547	4.27784	4.13707	4.08188	4.36622	4.04905	3.92905	3.93519	4.44322	3.96591	4.14806	3.96953	4.24942	4.01622	4.10164	4.19779	4.16535	4.16975	4.23477	3.98539	4.23754	3.86311	4.19592	4.07434	3.99889	4.02519	3.97134	3.83639	4.02819	3.77071	3.7835	3.88077	3.85514	4.10251	4.05258	4.11486	4.1876	4.29124	4.61079	4.38042	4.26154	4.11285	4.18832	4.1145	4.27671	4.29197	4.4008	4.25253	3.89528
ACE2	4.54699	4.34133	4.27784	3.98623	4.06522	3.8416	3.77915	3.90598	4.37295	3.83931	3.8027	3.85644	4.25751	3.74516	3.96376	4.35004	4.20771	4.29614	4.07587	3.80545	3.80593	3.56967	4.41056	3.89904	3.13288	3.96951	3.99405	4.63085	3.68395	3.86535	3.12785	3.66412	3.60393	3.81163	4.03237	4.04132	4.07343	4.33004	4.17166	4.49768	4.83188	3.44616	4.50918	3.98002	4.11007	3.87682	4.59655	4.15334	4.03042
ACHE	4.91748	4.01813	4.52606	4.2437	4.63671	3.96411	4.45393	3.60719	5.09623	3.91673	4.23105	4.25479	4.08232	3.89005	4.19478	4.22674	3.91973	4.2125	4.14401	3.62429	4.04361	4.3865	4.92585	3.61599	3.82444	3.75197	4.72969	4.93108	3.52873	4.31382	3.90993	3.89767	3.68487	3.6971	3.82148	3.4585	4.8565	3.92363	4.26819	3.7454	3.94281	4.59964	3.27301	4.08172	3.61239	4.67705	3.49255	3.76603	3.78486
ACIN1	5.4753	5.25128	5.44651	5.53765	5.33328	4.77326	4.79865	6.26671	5.56726	5.37963	5.44879	5.0624	5.11556	5.58412	5.27863	4.98341	5.07433	5.14904	5.21511	5.48848	5.58987	5.36085	5.25285	5.45674	5.25246	5.61585	5.11185	5.40166	5.18113	5.0797	5.03168	5.35136	4.87066	5.1875	5.55541	5.02471	5.48009	5.55168	5.45789	5.2771	5.09093	5.49834	5.17955	5.38722	5.21814	4.99066	5.13517	4.34373	4.77424
ACLY	6.08596	5.7489	6.7607	6.62997	7.0239	6.10069	7.12558	6.94351	6.68925	6.96507	6.58417	6.66256	7.06019	7.03233	6.46026	7.28075	7.27665	6.84517	6.95727	7.52247	7.59505	6.68133	6.86312	7.12426	7.40433	7.75295	6.53138	6.88654	7.11454	6.3213	6.59549	6.45604	6.82232	6.59379	6.44747	6.37894	6.50161	6.4337	6.31686	6.42166	6.4015	6.73945	6.40044	6.13311	6.11733	6.77148	6.7964	6.88312	6.89739
ACMSD	4.3283	4.10728	3.94907	4.01767	4.48969	3.95866	4.22066	3.23312	3.84731	4.27471	4.39021	4.11579	4.3211	4.15934	4.10346	4.19637	4.09038	4.33354	4.16188	5.01291	4.79561	4.00845	3.91243	4.10425	4.86894	4.64997	4.30576	4.31794	4.08505	3.81136	4.21782	3.98201	4.26365	4.43733	4.31435	4.17748	4.20728	3.92616	3.89164	3.87329	3.91394	3.98347	3.66269	4.34195	4.42514	4.30598	3.88105	3.64086	3.88712
ACO1	5.01285	5.11679	5.8032	4.50782	5.59574	5.36728	6.01109	5.3615	5.88472	5.92924	5.51849	5.22609	5.73183	5.79366	6.02044	6.05473	5.96798	5.82463	5.92192	6.25311	6.4606	5.67544	5.84135	6.11478	6.28242	6.48562	5.61297	4.81725	6.21209	5.80863	6.16807	6.25059	6.36913	6.20454	5.54016	6.49146	5.8702	5.94625	4.78219	5.9527	5.60396	5.59498	6.3975	5.58775	5.65545	5.7429	6.16186	6.62585	6.37661
ACO2	4.22918	4.53983	4.64132	4.54745	4.54973	4.42063	4.50868	4.91738	3.70273	4.31337	5.25435	4.38355	4.77045	4.45375	4.74794	4.41599	4.41047	4.39495	4.89047	4.54943	4.69274	4.96232	4.66634	4.92145	4.58317	4.66552	4.94865	4.59134	4.95276	5.05981	4.67033	4.70345	4.59647	4.77013	4.40721	5.06947	4.5644	4.53668	4.00831	4.32722	4.23388	4.79103	4.66625	4.5635	4.46513	4.43623	4.25776	4.76151	4.74911
ACOT1	4.43091	4.29924	4.55218	4.09436	4.38238	4.6509	4.55764	4.01832	3.31614	5.07922	4.86112	4.58194	4.88604	4.5297	4.948	4.71883	4.59685	4.56675	5.08782	4.88141	5.0766	4.71544	4.81079	5.03498	4.89313	5.00883	4.88307	4.17105	5.01948	4.80523	4.73976	5.102	4.92473	5.13241	4.62685	5.40404	4.46778	4.71295	3.90009	4.56937	4.52075	4.36244	4.87529	4.89764	4.81797	4.39238	4.42486	5.25515	4.88827
ACOT11	5.07348	4.45794	4.5854	4.12826	4.39549	4.27027	4.06409	4.14493	4.94776	3.74764	4.55913	4.51008	4.24693	4.05332	4.0246	4.13376	4.04754	4.05189	3.943	4.04521	4.12344	4.4658	4.54071	4.41946	3.79466	3.60504	4.58837	4.37355	4.38143	4.11112	4.0027	3.75776	4.06991	3.85101	4.24649	4.04383	4.43041	3.62773	3.85155	4.06923	4.28959	4.09649	4.11454	4.38009	4.31398	4.07225	3.86052	3.65324	3.51513
ACOT12	4.31434	3.97979	4.12575	3.51763	3.94689	3.9684	4.08507	4.54197	4.18292	4.01546	4.266	4.12889	4.13121	3.94381	3.79937	4.19323	3.99288	3.9762	3.72809	4.0618	4.19017	4.66745	4.64408	3.9822	4.05129	4.19744	4.66902	4.57921	3.97004	3.15029	3.86844	3.78206	3.70403	3.71224	3.60615	3.62456	4.37662	4.04308	4.48822	3.91214	3.80223	3.77119	3.63295	3.98296	4.13818	4.34922	4.27771	4.20521	3.91183
ACOT4	5.13018	5.18806	5.03512	4.42672	4.85945	4.37226	4.96029	3.56555	5.20561	4.0577	4.58405	4.78239	5.11317	4.87427	4.02467	4.59338	4.5882	5.34045	4.43975	4.62283	4.86444	4.60229	4.76764	5.03419	4.7995	4.90001	4.70086	4.42349	5.05567	5.21243	5.12421	5.03171	5.46465	5.42842	4.69331	5.96248	4.52626	5.14063	4.07935	5.20375	4.94707	4.80744	5.52189	4.60165	4.77447	4.6778	4.95168	5.32069	5.08447
ACOT6	3.77911	4.37981	3.77197	4.82708	3.84613	3.9624	4.06505	4.13005	4.17121	3.99275	3.97366	4.41188	4.0076	3.84176	3.82785	4.49509	3.72822	4.09303	4.11845	4.2518	4.3237	3.33734	4.19994	4.87673	3.66631	3.46227	3.86325	3.21675	3.79285	4.05934	3.84937	4.2424	4.13531	4.3752	3.76198	4.53825	4.30639	4.36579	4.15016	4.39547	4.5006	4.19681	4.42508	4.45635	4.34918	3.96138	4.42636	4.08541	4.41615
ACOT7	4.26165	4.63369	4.78372	3.36038	4.3992	4.64714	4.59463	4.5625	3.78832	4.54267	4.3633	4.50716	5.1607	4.49192	4.70685	4.40809	4.88414	4.53402	4.7917	4.34753	4.61831	4.98988	4.73296	4.70334	4.40676	4.62421	4.8737	5.00464	4.77037	4.66548	4.73403	4.37672	4.75603	4.38615	4.76155	4.82145	4.31565	4.17197	4.14839	4.52416	4.27034	4.50177	4.50835	3.7955	3.96696	4.10515	4.34589	4.16318	4.1432
ACOT8	4.34026	4.45157	4.44689	4.17465	4.38383	4.36398	4.38459	3.88382	4.28653	4.12416	4.091	4.28915	4.45251	4.13961	4.03426	4.57149	4.24492	4.36006	4.44242	3.94791	4.07702	4.61864	4.72018	4.74059	4.04151	4.02422	4.71105	4.74617	4.68965	4.16283	4.29729	4.27259	4.27985	4.3039	4.11141	4.48096	4.10311	4.22327	4.18718	4.15562	4.02034	4.28886	4.24748	4.12147	4.32277	4.1668	4.21575	4.24284	4.01363
ACOT9	4.32449	4.56245	4.44863	4.2292	4.65505	4.68908	4.74007	4.85935	4.43173	4.91674	4.67487	4.47767	4.87026	4.88706	4.87875	4.56245	4.90851	4.68217	5.11779	4.49997	4.49118	4.64481	4.71052	4.78382	4.76721	4.60008	4.6148	4.57601	4.82865	4.61927	4.70471	4.75273	4.71237	4.70859	4.58793	4.79148	4.77973	4.80872	4.80596	4.41085	4.32737	4.64341	4.51469	4.49371	4.52483	4.46246	4.577	4.62691	4.69047
ACOX1	4.26191	5.07285	4.54956	4.27393	4.87591	4.51231	4.67268	4.16916	4.28443	4.85989	4.57373	4.56779	4.39147	4.42114	4.26136	5.00284	5.02749	4.58898	4.19158	4.48424	4.61366	4.49845	4.50338	4.49171	4.58352	4.5489	4.46946	4.20019	4.60082	5.06285	5.09525	5.21582	5.13584	5.03645	5.1029	5.32435	4.46386	5.06413	4.19181	4.68543	4.64938	4.41103	4.81204	5.03329	4.94594	4.68145	4.33111	5.14077	5.33454
ACOX2	3.80819	3.39183	4.17472	4.66736	4.3718	5.42615	4.95827	4.21973	4.27098	4.57886	4.55401	4.20705	4.57777	4.57307	4.14581	4.43198	4.56429	4.00426	4.48477	3.48247	3.56903	4.4586	4.0361	4.1712	3.65752	3.56123	4.08285	3.89244	4.35046	4.96491	4.98276	5.13843	5.02351	4.79475	4.75113	5.19307	4.56092	4.79454	4.41002	4.84614	4.37914	4.56241	4.4793	4.45018	4.4738	4.66373	4.62732	5.07855	4.71071
ACOX3	4.81708	5.47479	5.22573	4.30739	4.47137	4.57012	5.17372	5.22137	4.42163	5.07925	4.85505	4.90441	5.0283	5.06978	5.041	5.25771	4.92598	5.11728	5.11188	5.07016	5.26831	4.93958	4.86922	5.16951	5.03056	5.13215	5.12877	5.02943	5.22842	5.14801	5.13869	5.18199	4.67286	5.24266	4.85999	5.29056	5.0776	5.09087	4.98582	5.35501	4.63956	5.5886	5.14049	4.81935	4.70308	4.5751	4.7958	4.69444	4.89261
ACOXL	4.28393	3.57426	3.70301	3.91889	4.08123	3.97749	3.92308	3.76092	3.82212	4.05818	3.94714	3.93603	3.92797	4.3597	3.9116	4.11506	4.01606	3.99937	4.34215	3.88032	4.15358	3.34852	4.42015	4.63094	3.52275	4.33309	3.74362	4.23474	4.62377	3.98532	3.76448	3.85698	3.5381	3.57147	3.64514	4.0834	3.17872	4.43389	4.16961	4.00889	4.30098	3.73042	4.31651	3.92684	3.91554	3.79948	4.17159	4.23649	3.92854
ACP1	6.37061	5.38119	5.89327	5.72574	5.90467	5.49217	5.82349	5.57751	5.78192	5.80937	5.38405	5.77843	6.08199	6.28047	5.65682	6.04841	5.85878	6.00179	5.97022	5.67428	5.68471	6.55878	6.08957	5.79956	6.14427	6.02677	6.36959	6.40573	5.8513	5.93716	5.75651	5.89439	5.9767	5.57496	5.8717	5.67375	6.02869	5.62121	5.4612	5.55819	5.49981	5.85024	5.16149	6.1873	5.63041	5.80359	5.64614	5.96978	5.76199
ACP2	4.61306	4.39365	4.61425	4.38241	4.53366	4.08372	4.62903	4.39437	4.73404	4.37081	4.36436	4.34191	4.97928	4.49794	4.77335	4.69982	4.76563	4.74137	4.95419	4.55886	4.73583	5.12638	5.17556	4.75357	4.41058	4.63006	5.10853	4.75311	4.58447	4.85409	4.64136	4.32577	4.41138	4.27108	4.48751	4.72419	4.2236	4.67032	4.4964	4.92485	4.55384	4.71378	4.80211	4.06557	4.22292	4.41451	4.63959	4.42968	4.32416
ACP5	4.0572	4.52774	5.85085	4.18933	5.12893	3.66117	3.83715	7.83525	4.00109	4.98745	7.47257	4.63792	4.94191	3.91222	6.10996	4.02213	4.68648	4.46677	4.82329	2.8611	3.57062	5.93664	5.03893	3.9112	4.2933	3.38495	6.07004	4.51343	4.47912	6.39743	5.96265	4.74773	5.73624	5.0269	5.28601	4.46465	5.56354	4.91726	3.82445	3.47423	2.41798	5.5588	3.86875	5.67051	3.46208	5.2877	2.59015	5.26602	5.69256
ACP6	4.70481	5.21378	4.66423	5.29789	4.5376	4.70784	4.53642	4.33689	5.3935	4.18733	4.47108	4.61759	4.5243	4.48155	3.86021	4.40918	4.3688	4.5844	3.96857	4.24856	4.19495	4.73368	4.55891	4.71885	4.52762	4.3296	4.69287	4.67252	4.72011	4.72219	4.39731	4.70643	5.10109	4.37213	4.46735	5.03298	4.46613	4.57992	4.33708	4.86174	4.79273	5.10642	4.1757	4.33446	4.33081	4.94116	4.21955	4.65545	5.0481
ACPP	4.49375	3.96641	3.94605	3.64988	4.25364	3.8957	4.03387	4.16508	4.19871	3.97934	3.92244	3.84619	4.08066	4.16144	4.12122	3.98273	4.02632	4.13413	4.05966	3.75793	3.63412	4.86121	4.8969	4.93588	3.79586	3.93043	4.93588	5.02897	4.89856	3.74326	4.28376	3.75175	3.83073	3.70859	4.23966	3.85048	4.49832	3.74594	3.99407	3.87991	3.99629	3.20882	3.69927	3.26114	4.21475	3.42255	4.11614	3.91107	4.02529
ACPT	4.62704	4.22349	4.6272	4.60924	4.58591	4.41007	4.14295	4.11496	5.03282	4.298	4.51703	4.60076	4.6706	4.28576	4.23226	4.42943	4.15432	4.4928	4.08186	4.75329	4.63674	4.47201	4.91843	4.13083	4.02706	4.12243	4.77037	4.28354	4.12003	4.27132	4.08719	4.07957	4.15112	4.21144	4.48292	4.36155	3.84354	4.54614	4.18063	4.69369	4.7221	4.34689	4.65889	4.56186	4.61784	4.17577	4.46242	4.16137	3.77967
ACR	4.18297	4.47214	4.07691	4.32526	4.14748	4.24944	3.87735	4.29623	4.36712	4.20501	3.71445	4.03051	4.25391	4.20951	3.83802	4.20845	4.06062	4.03492	3.98711	4.35049	4.4663	4.0908	4.01286	4.11199	4.24587	4.36232	4.37251	4.1709	4.04869	3.59159	4.00715	4.33216	3.92597	4.09947	4.04565	4.01423	4.06268	4.15592	4.32584	4.10711	4.20093	4.04688	3.87048	4.36337	4.53244	4.05227	4.09677	3.96903	4.19667
ACRBP	4.61311	4.77678	4.36156	4.83558	4.26118	3.78083	4.07398	4.63213	4.55762	3.67981	4.54265	4.09668	4.13732	4.56334	4.25202	3.75449	3.94916	3.96328	4.06619	3.80721	3.91035	4.84204	5.01754	4.78414	3.92297	3.84628	4.87483	5.06725	4.82626	4.74802	4.89792	4.37211	4.19095	4.19512	3.85191	4.12808	4.91829	4.223	4.14199	4.03172	4.04461	4.53797	4.36521	4.47482	4.80856	4.77023	4.23617	4.95774	4.32541
ACRC	4.17654	3.90455	4.07385	3.95204	4.16463	4.54729	4.41319	3.97934	4.38272	4.13969	4.09317	4.08058	4.19754	5.15281	3.81286	4.30241	4.18134	4.44907	4.15228	4.05349	3.83002	4.41334	3.74939	4.03324	4.23383	4.08427	3.65739	4.12786	4.09913	4.65304	4.04111	4.39075	4.73622	4.70518	4.34259	4.34768	4.84121	4.44039	4.36117	4.77467	4.24621	4.31042	3.72175	4.51488	4.65206	4.30867	4.49437	4.65723	4.2182
ACRV1	3.64814	4.04044	4.10823	5.29022	3.69561	4.17094	4.40936	4.48954	4.09608	4.02222	3.98106	3.90755	4.42057	4.52165	4.08398	4.10515	3.94394	3.94127	3.99727	3.86769	4.27108	4.35605	4.17307	3.24936	3.88282	4.26865	4.29874	4.23467	4.05606	3.46986	3.91027	4.00568	4.00092	3.90966	3.88388	4.12451	4.47828	4.64262	4.74103	4.53085	4.6065	4.42958	4.09179	3.77141	4.31619	3.9978	4.70972	4.23593	4.655
ACSBG1	4.08607	4.06588	3.94618	3.91957	4.03119	3.98628	4.28289	4.89205	4.17645	4.07547	4.02061	3.98673	4.0342	3.89612	4.22813	4.45296	4.05715	4.07203	4.10081	4.28065	4.31104	4.50751	4.35129	3.85522	4.36578	4.17467	4.56677	4.55033	3.9186	3.92231	3.9524	3.89637	3.97937	5.60457	4.29844	4.13589	4.35433	3.78394	3.98377	3.99178	4.15263	3.94864	3.93207	4.18225	4.2198	3.95094	4.10952	4.2226	3.85002
ACSBG2	4.18288	3.60814	4.0205	4.01801	4.45968	3.83827	4.36556	4.05687	3.86102	4.29192	3.88101	4.30147	4.02885	3.66626	3.99848	4.41892	3.87504	4.18334	3.68785	3.89088	4.29937	3.9367	3.71778	3.85208	3.59215	3.78584	4.24558	3.74092	3.87059	4.14403	3.68948	3.52493	3.44136	3.07985	3.95371	3.61272	4.23718	4.24285	4.50807	3.90339	4.10315	4.0695	3.78103	4.2702	4.01558	3.93946	4.21064	3.92275	3.94308
ACSF3	4.23194	4.86683	4.26709	4.46594	4.27364	3.74978	4.25545	4.39039	4.47042	4.1235	4.76466	4.05619	4.43195	4.37183	4.94878	4.09239	4.19215	4.18799	4.16865	3.72518	3.75475	4.86412	4.44341	3.66665	3.44608	3.52883	4.83762	4.60101	3.59158	4.92918	3.54372	4.71248	4.56492	4.60667	4.88031	4.73137	4.58973	4.10985	4.14515	4.78035	4.5407	4.9755	4.36042	4.32835	4.09401	4.26124	4.2422	3.69424	3.80369
ACSL1	3.8421	3.21228	4.22048	3.52533	4.46502	4.29145	4.57908	5.10412	4.74209	4.32852	5.79041	4.77093	4.57364	3.68072	4.17504	4.28496	4.37233	4.3555	4.29228	5.41613	5.4929	4.37082	4.88661	5.04842	5.35167	5.41613	4.27017	4.14299	5.05587	4.50798	4.43358	4.5859	5.08267	5.17215	4.04212	5.17774	4.36779	5.02258	3.54601	4.66774	4.4557	4.29738	4.90158	4.37416	4.20893	4.93632	5.09532	5.65916	5.29342
ACSL3	5.92509	5.38182	5.71022	5.65499	5.84712	5.15645	5.11846	5.14413	5.20254	5.16062	4.88696	5.26698	5.35374	5.20759	5.11846	5.10049	5.05648	5.00926	4.64519	4.94117	4.79237	5.26972	5.04789	5.30322	5.3183	5.1639	4.77992	5.0531	5.35737	5.63527	5.49628	5.3071	5.89052	5.48612	5.1827	5.76652	5.39608	5.20182	4.74801	5.09342	4.83253	5.11358	5.32258	4.98055	5.18768	5.40503	5.44455	5.81239	5.32924
ACSL4	4.45728	3.92381	4.25488	4.5639	4.43002	4.07555	4.53098	4.25155	3.70145	4.41287	4.3594	4.71299	4.26778	4.73373	4.18371	4.78773	4.65969	4.22597	4.29115	5.01009	4.89305	4.3096	4.09757	4.61524	5.10641	5.26287	4.09035	4.1205	4.52705	4.05158	4.27613	4.05849	4.45818	4.2444	4.1068	3.86551	4.12127	4.03274	3.96885	3.9224	3.6241	4.2923	4.01495	4.22812	3.63032	4.38122	4.36377	4.57469	4.49091
ACSL5	4.39002	4.43078	4.12173	4.09943	4.26659	4.93758	4.10613	4.31987	4.03534	4.52048	4.69211	3.88725	3.87243	3.74779	4.43526	3.7878	4.00551	4.11826	4.43354	4.57804	4.77629	4.25601	4.15854	4.45264	4.67505	4.99934	4.26002	4.28979	4.51165	4.32326	4.59994	4.81674	4.43637	4.60551	4.40392	4.62316	4.11431	4.33002	4.3164	4.13847	4.11428	4.23075	4.4232	4.44209	4.51618	4.08503	4.15263	4.43749	4.36323
ACSL6	3.8789	3.84405	3.94896	4.7174	3.81286	4.25092	4.1497	3.78083	4.1447	4.06102	4.22002	4.12166	4.06745	4.63135	4.00562	4.00256	3.9043	4.01933	4.11542	3.67934	3.74892	6.18182	5.92474	4.09957	3.72001	3.67584	5.96817	5.90967	4.18978	4.59444	4.19128	3.82694	4.95021	3.81068	4.07645	3.26125	6.20662	4.15842	4.27564	5.02799	3.94041	4.21348	3.98185	4.30741	5.48815	3.66985	3.6641	4.57869	4.02814
ACSM1	4.27507	4.25814	4.56541	4.11711	3.89416	4.28008	3.9975	4.58167	5.05346	3.9074	4.07567	3.96638	4.08712	4.2036	4.05963	3.96848	3.93328	3.86026	4.14012	3.84656	4.00767	4.36403	4.63794	4.15759	3.69718	3.9491	4.59459	4.73448	4.10647	3.87138	3.94637	4.62758	4.22802	4.43716	4.03935	3.99163	4.36278	4.64088	4.53206	4.82262	4.58613	3.98656	4.35602	4.34701	4.02694	4.36388	4.41849	4.39279	4.57352
ACSM2A	4.02956	3.86557	3.94709	3.9805	3.97744	3.93769	3.90849	3.88001	4.04595	3.73634	3.97339	3.88885	3.78915	4.07759	4.09756	3.94986	3.95271	3.74805	4.0671	3.74224	3.61408	3.36923	4.01067	4.05953	3.78397	3.61002	3.25024	3.80575	3.8224	3.62601	2.88752	3.56845	3.68062	3.29261	3.49001	3.19987	3.87571	4.18773	4.66158	4.06807	4.4425	3.6599	4.27223	4.17209	3.83829	4.30982	4.12532	4.02613	4.33025
ACSM2B	3.70599	4.12499	3.82127	4.90314	4.05169	4.27351	4.03857	4.04932	3.97919	4.43354	4.10734	3.98423	3.94181	4.28836	3.9664	4.21284	3.92753	4.0989	4.00311	4.01852	4.23502	3.82578	3.72477	4.06019	4.03824	4.11819	3.95881	3.99118	4.05973	3.49835	3.87824	3.957	3.96443	4.12264	3.6126	3.88485	4.33875	4.35041	4.41785	4.2195	4.50505	4.02662	4.56117	4.19028	4.53074	4.23484	4.28106	4.28186	3.97849
ACSM3	4.2596	4.60236	4.27392	5.08839	4.07986	3.92291	4.04134	4.08346	4.38176	4.2963	3.73171	3.92152	3.91508	3.87068	3.92744	4.11109	3.85271	4.3104	3.75485	4.14857	4.12623	4.18203	4.65904	4.13395	3.96236	3.90476	4.37265	4.44902	4.17974	3.8905	3.51059	3.55888	3.24474	3.74511	3.66677	3.88736	4.11051	4.00596	3.39525	4.36918	4.53925	3.73877	4.41045	3.79642	4.0581	4.5951	4.53686	4.04936	3.56292
ACSM4	3.83696	4.67237	4.0334	4.39794	4.12986	3.78876	4.12466	3.81941	4.79167	4.16009	3.67511	4.23321	4.07971	3.86443	4.04974	3.72919	4.15338	4.15447	4.07223	5.00668	4.7051	3.89593	3.896	4.02135	4.75472	4.60732	4.19467	4.19287	3.99471	3.66951	4.07759	3.85671	4.16059	4.32784	7.5347	4.06539	4.01067	5.52816	3.85854	3.78702	3.91448	3.82589	3.66917	4.20051	4.29714	3.96138	3.27452	3.51466	3.80584
ACSM5	4.85811	4.69048	4.56532	4.33162	4.12595	4.14399	3.79084	3.89826	5.09831	3.70387	4.66303	4.14793	4.40499	4.01419	4.27413	3.79753	3.80474	3.93959	4.06291	3.88066	3.91899	4.71471	4.68644	4.54203	3.6609	3.73119	4.64822	4.0685	4.51855	4.4925	4.3986	4.72292	4.55852	4.58685	4.72027	4.97833	4.35056	4.28127	3.83343	4.45696	4.52459	3.87471	5.09535	4.6208	4.68799	4.58891	4.75919	4.90583	4.63206
ACSS1	4.60362	4.51983	4.67284	4.14663	4.60035	4.5278	4.24222	5.17438	4.51869	4.6152	5.17078	4.31791	4.22282	4.03726	4.89741	4.13423	4.00089	4.34239	4.48685	4.0467	3.95466	4.97914	4.66846	4.75078	4.14959	3.99498	4.87558	5.00646	4.77929	4.79745	4.45052	4.63659	4.4911	4.49812	4.21296	4.4496	4.93701	4.80471	4.69218	4.59605	4.46525	4.64771	4.29958	4.85897	4.68613	4.46843	4.32668	4.59493	4.4041
ACSS2	4.24428	5.36271	4.9764	5.23982	4.68386	4.74547	4.67843	4.87887	4.65856	4.54066	4.38353	4.49933	4.52127	4.47741	4.54964	4.71167	4.38745	4.22168	4.61081	4.98838	5.08125	4.85443	5.04637	4.96253	4.8604	4.99545	4.66037	4.49934	4.98717	4.82678	5.13814	5.27445	5.03559	5.12282	4.81755	5.22447	4.9129	5.02566	4.5133	5.03086	4.82896	4.86774	5.17481	4.52157	4.44961	4.58684	4.92519	5.02826	4.80105
ACSS3	4.45262	4.43517	4.06276	4.56559	4.22374	5.18642	4.02745	3.96634	4.70009	4.48851	4.41188	3.88161	3.65492	4.57733	3.66083	4.21674	4.14865	3.63042	3.73585	4.46277	4.53109	4.25316	4.15287	4.56508	4.35743	4.32487	4.11357	3.27199	4.59836	4.32919	4.96842	5.02289	4.64681	4.76993	4.42584	4.93274	4.48052	4.22633	3.45732	4.48134	4.54928	4.0534	4.70575	4.98483	4.46343	4.10092	4.75383	4.78901	4.74053
ACTA1	4.71325	3.50896	3.88464	4.25298	4.67126	4.77851	5.09779	4.47005	3.79527	4.38488	4.04902	4.36525	4.24844	4.36372	5.39962	4.68752	4.48669	4.61987	5.82127	4.2845	4.07796	3.67026	3.87136	3.6968	4.20646	5.40237	3.83451	3.97003	3.63053	3.89667	3.93838	3.9896	3.85383	3.83464	4.32678	6.85518	4.09788	3.96989	4.20407	4.28973	4.06149	3.90412	4.14346	3.96613	3.78823	4.52631	4.81304	4.24895	4.00971
ACTA2	3.67444	3.58408	4.58371	3.7674	5.52641	6.79074	4.1678	5.32602	3.93039	6.19398	5.89222	4.89052	4.84923	4.46554	6.51382	4.29105	4.56045	4.87635	7.12161	4.90961	4.87186	5.30294	4.12276	3.59974	5.06877	4.6304	4.60103	4.00737	3.7532	4.78422	4.92273	5.40956	4.39543	5.27931	5.34747	4.76869	4.49082	5.18859	5.16434	4.36302	3.65004	5.62647	4.60411	4.70747	4.3055	5.45841	4.36012	4.57424	5.64035
ACTB	7.25444	7.07455	7.67431	6.92298	8.01538	7.78996	7.87882	8.22358	7.18767	8.48892	8.22358	7.83103	7.93298	7.76829	8.56666	7.83103	8.00189	8.16979	9.03106	8.0074	8.37995	7.61351	7.71537	7.941	8.10538	8.17987	7.92945	8.37575	7.87005	7.29297	8.22478	7.9416	7.99588	8.13652	7.93531	7.86152	7.55585	7.39505	7.40386	7.41479	7.43596	7.90798	7.51481	8.11886	7.93773	7.7383	7.33014	7.53387	8.03983
ACTC1	5.62396	5.54033	4.33987	4.60655	4.42841	4.79209	4.12134	4.08869	5.45627	3.89849	3.69781	6.20279	3.7697	3.98049	3.82824	4.53844	4.58913	4.05101	4.12423	4.81619	5.30588	3.50049	3.34343	4.8003	4.59349	4.32983	3.33752	4.12457	4.59192	4.54762	3.64864	3.79394	3.64103	3.6721	3.13731	3.38822	4.60272	4.40138	5.3685	5.07586	5.15171	4.61744	5.2725	4.38027	5.09238	3.6658	4.90727	4.66894	4.60177
ACTG1	7.28496	7.34436	7.83946	6.78713	8.10531	7.98143	8.33117	8.43596	7.21078	8.99356	8.38206	8.31226	8.48932	8.33117	8.95695	8.16107	8.29206	8.38206	8.99356	8.26105	8.26845	8.41188	8.02981	8.46626	8.49011	8.53689	8.26988	8.34751	8.45998	8.20392	8.27504	8.06721	8.23582	8.06013	8.00952	7.88366	8.14281	8.1254	7.8261	7.6135	6.79997	8.64137	7.58434	6.73504	7.26594	8.42245	8.17442	7.90059	8.43839
ACTG2	3.84797	3.7724	3.90003	4.04954	4.07898	5.44174	4.0117	3.98866	3.71457	4.53271	3.87262	3.87003	3.76552	4.06651	4.87352	4.15202	4.06558	3.96101	5.33543	4.80692	4.54004	4.62753	3.92432	3.9151	4.67406	4.21142	3.869	3.61363	3.58718	3.4798	4.06955	4.1397	3.64099	4.5894	3.90074	3.77103	3.93941	4.03565	4.42381	4.40768	3.52501	3.51579	3.03926	4.3015	4.35788	4.07806	4.17877	4.62886	2.79847
ACTL6A	5.28911	4.47453	5.49604	4.90705	5.60509	5.63031	5.76553	5.4225	5.00419	5.84485	5.36857	5.56274	5.52075	5.3285	5.62258	5.67561	5.79951	5.67491	5.68217	5.68073	5.38463	5.64265	5.44442	5.58907	5.78531	5.65488	5.5049	5.7687	5.63098	5.25019	5.46652	5.38161	5.71369	5.37472	5.11577	5.3363	4.96462	4.96592	5.05263	4.94232	5.04406	5.27232	5.18356	5.10612	5.01355	5.33248	5.43083	5.57565	5.30428
ACTL6B	4.66329	3.80063	3.96198	4.20608	4.11875	4.28544	4.46108	4.16659	4.06752	3.64537	3.84683	4.24111	4.09776	4.17689	4.36898	3.99138	4.02383	4.4079	4.1826	3.766	3.94556	4.2035	4.77093	4.36001	3.72679	4.06336	4.51842	4.48657	4.38188	4.3673	4.18887	4.61545	3.80684	3.88827	4.68523	4.72391	3.98492	4.09875	4.07362	3.69813	4.15582	3.92515	3.78725	4.656	4.78362	3.35821	3.38293	3.75431	3.72657
ACTL7A	4.76873	4.61102	4.20376	3.80418	4.60919	4.17799	3.92765	4.12881	4.46206	3.94849	4.22889	4.10033	4.20704	4.12364	4.50998	3.98435	3.76519	3.82993	3.9534	4.2071	4.28124	4.16489	4.58029	4.06501	3.79471	3.90712	4.28051	4.16989	4.09001	3.51823	3.75313	3.80361	3.99205	3.98857	4.04008	4.05233	4.12557	4.28335	4.42025	4.30876	4.43962	3.67603	4.29103	5.07711	4.34039	4.21877	4.3811	4.18518	3.49247
ACTL7B	4.71636	3.51845	4.2737	4.28101	4.77685	4.17866	4.03247	4.29219	4.23133	3.93728	4.03689	4.74955	4.32728	4.10734	3.92845	4.20556	4.13327	4.1859	4.0683	3.85194	4.52991	3.96075	4.34541	4.10049	3.94361	4.39311	4.11374	4.3271	4.02921	3.80387	3.63616	4.05211	3.7742	4.08771	3.68483	3.93818	3.93231	3.84245	4.49389	4.29792	4.47333	3.77958	4.2965	4.32281	4.17349	4.38731	3.95878	4.12447	5.91684
ACTL8	4.02787	4.95882	3.90512	4.18899	4.02527	4.16772	4.26016	4.08829	4.5459	4.16444	4.21751	4.14764	4.20309	4.15359	4.63249	4.28315	4.11837	4.15836	4.12655	4.32736	4.32605	3.84211	4.05809	4.4747	4.26642	4.22469	4.16463	4.25125	4.29396	3.98173	4.03586	4.10941	4.07796	3.91429	4.0174	4.19827	3.96106	4.07335	4.39253	3.98976	4.3167	4.30178	4.16178	4.3787	4.5409	3.85559	4.40235	4.14046	4.36344
ACTN1	6.27525	6.22295	6.70602	6.30297	6.78915	5.92706	6.1667	6.18252	6.49088	6.41238	6.67636	6.43686	6.96627	6.63795	7.18528	5.85002	6.29063	6.197	7.65986	6.84975	7.38428	6.65967	6.78692	6.41999	6.67326	7.00331	6.54469	7.01087	6.42939	7.24355	6.62036	6.50495	6.51267	6.67075	7.09971	6.74023	6.61827	6.89644	6.26813	6.63785	6.35272	6.86852	6.26916	6.23452	5.85966	6.06431	5.5461	5.5794	6.54609
ACTN2	3.87601	4.15334	4.14687	4.24119	3.92765	3.87116	3.9813	4.81966	4.77487	3.9489	4.83056	3.95962	3.93258	3.80735	4.04283	4.00955	4.06841	4.07828	3.83722	4.17368	4.0001	4.358	4.49083	4.03698	3.84095	3.98748	4.38958	3.80215	3.90285	3.89591	3.56997	3.91448	4.03755	4.24598	4.15482	4.06173	4.11352	3.41435	3.93558	4.28784	4.35857	3.57652	4.27472	4.0658	3.98323	4.51133	4.03206	3.83688	3.83581
ACTN3	4.65335	4.23824	3.65436	3.73459	4.27663	3.76889	4.04249	3.58702	4.61478	3.89221	3.58572	3.99151	4.29617	4.18036	3.95723	3.65453	3.7514	3.73531	3.97181	4.09323	4.44011	4.17173	4.19	3.80204	4.02565	4.15424	4.13037	4.3718	3.79966	4.72875	4.13061	3.92947	4.02844	4.06474	4.43775	4.22998	4.03343	4.32453	3.80118	4.34587	4.10737	4.49798	4.09172	3.56889	3.47906	3.27272	3.39809	2.9189	3.90823
ACTN4	5.34984	5.37375	5.4244	5.2552	5.61028	5.58852	4.89609	5.32805	5.85109	5.19523	5.63735	5.24869	5.68409	5.22057	6.01262	4.87639	5.18563	5.07678	6.30681	5.40038	5.67692	5.4755	5.46618	4.96522	5.36873	5.65978	5.42395	5.64771	4.87984	5.49553	5.70497	5.71689	5.13461	5.28705	5.92164	5.64778	5.29278	5.87022	5.65303	5.46395	5.19696	6.41504	5.32977	5.0394	5.15668	5.22684	4.85037	5.11991	5.4289
ACTR10	5.0331	5.27434	5.17474	5.29877	5.75715	5.65247	5.64999	5.15283	5.18912	5.94501	5.48605	5.37034	5.47453	5.50289	5.66808	5.61186	5.67609	5.55124	5.79178	5.44314	5.35441	5.79201	5.54348	5.66825	5.75126	5.60537	5.62627	5.4569	5.7194	5.45618	5.62395	5.55167	5.57428	5.55246	5.27914	6.09347	5.32608	5.30867	5.426	5.37345	5.44879	5.16896	5.64777	5.71739	5.66435	5.50725	5.5687	6.10028	5.41074
ACTR1A	5.00645	5.1286	5.56419	5.37346	5.28527	5.43382	5.9101	5.67605	5.32509	5.77053	5.91362	5.21467	5.94997	5.32461	6.23	5.59725	5.77458	5.30435	6.4933	5.92254	6.08753	5.60457	5.82371	5.65601	5.71938	5.98316	5.6554	5.92864	5.73621	5.85795	5.61644	5.64623	5.62799	5.65176	5.94664	5.83627	5.25196	5.53689	5.28416	5.54464	5.53379	5.7924	5.70311	4.87575	5.04783	5.01809	4.80668	5.14081	5.3517
ACTR1B	5.49369	5.33955	5.56456	5.37486	5.48339	4.98695	5.56817	5.29287	5.53964	4.58733	5.59724	5.34247	6.0207	5.23163	5.38971	5.36505	5.15622	5.70695	5.70478	5.4421	5.5636	5.77945	5.4582	5.58421	5.56155	5.65709	5.62169	5.65127	5.53057	5.76475	5.57001	5.77273	5.75781	5.57867	5.69118	5.90321	5.40646	5.67324	5.52926	5.79293	5.31354	5.82816	5.41585	4.8316	5.23626	5.31247	5.46247	5.43627	5.40437
ACTR2	5.28735	5.18201	5.39413	5.31613	5.42519	5.45007	5.5509	6.05634	4.9044	6.46395	5.96661	5.61312	5.59392	6.06514	6.11675	5.73132	6.19586	5.61287	6.00352	5.75441	5.72702	5.94652	5.74712	6.05113	5.89206	5.68973	6.0023	5.94897	6.1348	5.82663	6.34468	5.77539	5.98593	5.61132	5.82175	5.77368	5.51175	5.40416	4.47818	4.96139	5.29558	5.0682	5.21872	6.33181	5.76068	5.02232	4.99266	5.38104	5.75465
ACTR3	4.05318	3.485	4.4438	3.47763	4.58949	4.73826	4.66395	4.92751	3.75035	5.45423	4.7273	4.49597	4.86638	5.05466	5.21239	4.78028	5.08936	4.82866	5.45423	5.04113	4.77736	5.10283	4.8642	5.46742	5.13025	5.04278	4.9467	5.13645	5.46092	4.22281	4.62213	4.45447	4.85708	4.31558	3.98461	4.29422	4.09185	3.8008	3.64381	3.58094	3.54622	4.24265	4.21441	4.16886	4.46796	4.47733	4.6825	4.91917	4.76435
ACTR3B	4.63952	4.60461	4.5953	4.57674	4.40022	4.29757	4.21751	4.08462	4.48813	4.28705	4.13344	4.33595	4.31742	4.21011	4.03441	4.51217	4.52129	4.47459	4.16596	4.70903	4.37024	4.52641	4.12498	4.51842	4.78917	4.66762	4.24624	4.37616	4.56954	4.30777	4.42251	4.45004	4.38164	4.27239	4.27924	4.43325	4.5948	4.18748	4.26602	4.15001	4.07695	4.31192	3.76058	4.40109	4.25922	4.33578	4.25939	4.47587	4.37083
ACTR5	4.42547	5.50639	4.97887	5.002	4.63108	4.92186	4.99155	5.16586	5.09298	4.90427	4.99155	4.87397	4.75709	4.81377	4.85979	4.81947	4.65209	4.66123	4.74018	5.01456	4.87784	5.21185	4.95877	4.74231	4.94082	5.02813	4.88839	5.16624	4.86769	5.02754	4.86865	4.92095	4.94375	5.03907	5.02552	4.78199	5.05651	5.08913	5.05325	5.15155	4.90511	5.15395	4.72889	4.66122	4.40733	5.06814	4.84136	4.60899	5.01614
ACTR6	5.17438	4.08109	4.70852	4.78289	4.50286	5.20039	4.8522	4.53051	4.23199	4.54899	4.22865	4.79567	4.94661	4.71835	4.02479	4.94752	5.01863	5.00612	4.41534	4.68687	4.36738	4.50386	4.07617	4.80797	5.01659	4.71212	4.11664	4.23329	4.79057	4.443	4.91919	4.69637	5.46361	4.72657	4.2348	4.88015	4.21142	4.42377	4.50969	4.35668	4.44104	4.24422	4.80651	4.76314	4.8888	4.64389	4.87712	5.23119	4.79645
ACTR8	3.94863	4.53931	4.29514	4.57722	4.21619	4.52368	4.46935	4.28484	3.93488	4.2211	4.19588	4.27853	4.51337	4.55849	4.29712	4.20596	4.48192	4.28618	4.34361	4.12236	3.95862	4.44233	4.17117	4.37671	4.35297	4.07148	4.28086	4.30173	4.40181	4.42265	4.41911	4.37775	4.48857	4.15439	4.18356	4.61543	4.22282	4.27964	4.1587	4.06382	3.97721	4.54559	4.41578	4.42317	3.99746	4.361	4.13773	4.44465	4.25995
ACTRT1	4.90195	5.09592	3.85302	3.78996	4.35216	4.11428	3.84099	4.03025	3.76754	3.96761	3.9722	4.26259	4.03098	4.75223	4.08382	4.33548	3.89243	3.9948	4.19563	4.21746	5.57855	4.04715	4.57682	4.55142	4.24594	4.36937	3.21836	4.09834	4.2133	3.66743	4.13257	2.84215	3.91332	3.6225	3.02459	3.61969	2.79637	4.03951	4.19844	4.60497	4.52722	4.0109	4.52573	4.03287	4.44674	2.76129	4.43751	4.09975	4.33919
ACVR1	5.41875	4.68129	5.84876	5.05864	5.86251	6.03866	6.34026	5.03448	5.39039	5.90043	5.32707	5.56412	6.08445	6.40049	5.84464	6.16663	6.31058	6.02209	5.48319	6.05028	5.41919	5.51146	5.36279	5.52285	6.10385	5.78665	4.95748	5.16772	5.5762	5.43434	5.87564	5.54553	6.05262	5.73932	5.65303	5.4389	5.61136	5.16659	5.41679	5.38585	5.0722	5.75692	5.40533	4.97756	4.57309	6.08427	6.17893	6.04303	6.04068
ACVR1B	4.86553	4.34928	4.51739	4.67178	4.56846	4.52598	4.25073	4.18106	4.86849	4.20171	4.45317	4.4389	4.31607	4.21185	4.28995	4.32105	4.09348	4.14108	4.26663	4.71443	4.78795	4.32099	4.64034	4.37917	4.67715	4.77799	4.20987	4.44091	4.40839	4.34156	4.38533	4.44626	4.13549	4.69954	4.25548	4.48214	4.29794	4.20854	5.11612	4.49618	4.51907	4.27948	4.39476	4.30957	4.35088	4.46816	4.32649	4.19496	4.20884
ACVR1C	3.85628	3.7569	3.66868	3.79391	3.62559	5.7371	4.37125	4.1163	3.81084	4.09929	4.46606	4.04552	3.82528	4.15656	4.00169	3.62845	4.01598	4.09628	3.99767	4.53551	4.65555	4.23792	4.45219	4.651	4.51063	4.58015	4.01172	2.60659	4.72989	4.16612	4.98766	4.91594	5.05082	4.79023	4.28211	4.97768	4.90052	4.64568	3.04462	4.52636	4.69003	3.58313	5.33792	5.10218	4.54884	4.7058	6.12226	5.46446	5.00499
ACVR2A	4.40314	4.86525	4.93661	5.25548	4.22552	4.90247	4.83313	5.11907	5.22638	4.58143	4.95093	4.84159	4.58143	4.57839	4.61628	4.83126	4.69388	4.64241	4.86451	4.76435	4.54775	4.69372	4.38772	4.18054	4.91103	4.62239	4.5444	4.02796	4.42299	4.93325	5.48209	5.41716	4.83667	5.25985	4.89176	4.92129	4.84728	4.89056	4.74286	4.68071	4.81587	5.03779	5.06465	5.32645	4.67307	4.84346	4.67814	4.71786	5.37373
ACVR2B	3.73672	4.3548	4.49314	4.24996	4.18581	4.54377	3.80253	4.23895	4.42852	4.31711	4.45988	4.27393	4.3123	4.04385	4.63758	4.02502	3.82265	4.12853	3.94155	4.04954	3.8922	4.27673	3.4768	4.06242	4.21151	4.07498	3.77962	3.54795	4.18476	4.35027	4.47956	4.35563	4.78913	4.65544	4.32383	4.51305	4.51285	4.35792	4.2135	4.37139	4.23071	4.40375	4.21049	4.30087	4.24657	4.5157	4.73348	4.5977	4.53829
ACVRL1	4.11918	4.26196	4.15119	4.33738	4.23389	4.81128	3.79075	4.37633	4.13901	4.74617	4.72793	3.83074	4.12053	3.77348	4.96071	3.966	3.89096	4.02882	5.227	4.24114	4.37573	3.98933	4.02062	3.52529	4.25	4.31318	3.96843	3.9625	3.61339	3.62163	4.46278	4.77055	4.32835	4.39895	4.23084	4.67334	4.24005	4.98512	4.86981	4.43207	4.34846	5.1139	4.51202	4.64828	4.47341	4.17946	3.88324	4.34531	4.49643
ACY1	4.84908	4.71008	5.15386	5.29081	4.83009	4.8393	4.77605	5.05908	4.781	4.14139	4.93904	4.85378	5.07397	4.65188	4.67063	4.47811	4.5512	4.66252	4.58205	4.60912	4.92413	4.92117	4.9195	4.83194	4.53949	4.70726	5.02048	4.8491	4.86446	5.1627	5.01475	4.96707	4.90932	4.81718	4.97614	5.19952	4.60987	5.04382	4.67367	4.81595	4.54359	5.23804	5.21911	4.88406	4.56814	4.28845	4.1805	4.61542	4.73465
ACY3	4.5268	3.70176	4.25932	3.90597	4.08222	3.99264	4.14807	3.70398	4.5966	3.90456	4.06493	4.19447	4.03749	3.88269	4.44278	4.21377	4.03809	4.3434	4.2283	4.09536	4.17345	4.66659	4.91374	3.99242	3.73001	4.24973	4.72612	4.47482	3.81263	3.77388	3.61682	3.85337	3.94855	4.12978	3.82316	3.85178	4.23305	3.91833	3.9185	4.25043	4.32123	4.01513	4.21309	3.92238	4.24798	4.83535	3.91473	4.17043	4.00871
ACYP1	4.88761	5.09901	4.97582	5.08263	4.88675	4.75263	4.4327	5.11359	5.0551	4.61939	5.0364	5.03365	5.06013	4.48059	4.08762	4.47793	4.67746	4.72158	4.4153	4.36794	4.22933	5.05726	4.68757	4.97112	4.51356	4.5113	4.81595	5.06989	4.95596	4.84568	4.851	5.0123	5.03647	5.02942	4.83147	4.61842	5.18645	4.85348	4.92345	4.85716	4.43816	4.99722	4.49132	4.69657	4.74358	5.04578	4.92723	4.81211	4.61487
ACYP2	5.18993	5.23787	4.55512	5.80729	4.89709	4.96647	4.63299	4.68544	5.24876	4.61845	4.77605	4.97381	4.53138	4.63419	4.11486	5.1331	4.66234	5.11213	4.11093	4.70014	4.68161	4.92128	4.82814	5.43897	4.94355	4.77278	4.91876	4.75764	5.43501	4.98879	5.2316	5.24586	5.81615	5.16797	4.62438	5.47525	4.31913	4.76286	4.14263	4.67495	4.44471	4.77574	5.1619	4.83829	4.74538	4.46129	4.84945	5.3928	4.96824
ADA	3.99743	3.88585	4.00996	3.93681	4.14552	4.62606	4.04759	4.67916	3.99737	4.86298	4.54	3.82221	4.37487	4.09765	4.76237	3.93324	4.30593	4.23203	5.35476	4.72158	4.5502	4.6215	4.54036	5.13603	4.46367	4.67324	4.60802	4.85557	5.14433	4.2555	4.44246	4.21002	3.98989	4.42686	3.6582	3.94241	4.09121	4.06792	4.05478	3.6702	3.72999	4.25283	4.35215	4.10176	4.34135	3.88094	3.89905	4.25011	3.97995
ADAD1	3.99747	3.57211	3.7422	3.75447	3.67085	3.83684	4.06362	4.66981	4.26506	3.90065	4.11424	3.80737	4.02096	4.06514	4.11392	3.55236	4.09158	3.7209	4.00486	4.12889	4.28456	3.63009	3.53091	4.23377	4.04458	4.39617	3.68649	4.01599	4.25843	2.80559	3.67666	3.624	3.69098	3.4909	3.58718	3.47752	4.21878	3.91485	4.20962	3.78439	4.40444	3.46947	3.65283	3.64093	4.17587	4.23878	4.16923	4.30406	3.83366
ADAD2	4.59111	4.40817	4.17965	4.49073	4.29549	4.3232	4.24362	3.73723	4.77	4.01522	4.18535	4.46247	4.4349	4.57217	4.30725	4.40702	3.93828	4.33857	4.2936	4.42109	4.22273	3.94827	4.20403	4.08553	4.14163	3.99151	4.10606	3.99638	4.03954	4.57417	4.09415	4.16315	4.0524	4.4448	4.13985	4.49153	4.45353	4.33185	4.60711	4.58828	4.7142	4.63105	4.44274	4.37744	4.61457	4.42896	4.69821	4.32028	3.94456
ADAL	4.47544	4.87649	4.64073	5.24117	4.33646	4.4415	4.68994	4.38328	4.51378	4.46569	4.03393	4.62624	4.23032	4.88494	3.79752	4.71091	4.67644	4.42354	3.93186	4.05457	4.1009	4.63238	4.79075	4.57507	4.23061	3.95421	4.65735	4.89412	4.67754	5.18227	4.43777	5.06484	5.20274	4.83755	4.28332	4.3345	4.96246	3.93844	4.18593	4.95962	4.08218	4.35422	4.67421	4.08158	4.46273	4.64783	4.71014	4.35609	4.51438
ADAM10	4.06002	3.92806	4.54363	4.38277	4.27582	4.3788	4.81893	5.01981	4.18333	4.96569	4.79472	4.40738	4.79133	4.71714	4.44932	4.77307	5.29689	4.59254	4.54936	4.51809	4.30818	4.37862	4.45952	4.58064	4.64814	4.50408	4.41554	4.65583	4.6902	4.7307	4.65778	4.4343	4.5151	4.28684	4.53128	4.13746	4.55579	3.93936	4.26096	3.80527	4.10838	4.33724	3.83458	4.67263	4.25812	4.2637	4.04284	4.40169	4.43595
ADAM11	4.68993	4.46769	4.30581	4.91943	4.33241	4.18593	4.08518	3.98793	4.3516	3.88961	4.0573	4.29928	4.07301	4.46211	4.05325	3.99719	3.72315	4.0522	3.93648	4.11459	4.40324	3.79905	3.95456	3.91016	4.13735	4.14916	3.654	4.16112	3.7371	3.90824	3.90188	4.04377	4.29266	4.10867	3.94184	4.08177	4.29609	4.32484	4.3304	4.24407	4.46494	4.09158	4.06696	3.99785	4.02702	5.23012	4.90808	4.37745	4.57307
ADAM12	3.78999	3.50989	4.41751	3.83197	4.32619	3.49087	4.36739	4.41976	3.85123	4.74601	4.08869	4.40245	4.70806	4.85678	5.06763	4.65446	4.53576	4.65064	4.90738	3.98259	4.03683	4.1288	4.26343	3.59492	4.11945	3.95482	4.40979	4.39699	3.65593	4.07726	3.3534	3.93717	3.90895	4.1746	4.01484	4.01523	4.53385	4.12293	4.4305	4.44138	4.10883	4.3907	3.80234	3.94292	3.65827	4.53519	4.45326	4.25571	4.37456
ADAM15	4.88961	4.87542	4.80906	5.42652	4.98559	5.4074	4.83508	4.97766	5.0927	4.84751	5.16898	4.44555	4.94026	4.87406	5.33976	4.6607	4.55215	4.75662	5.37836	5.15971	5.32942	5.10662	4.90743	5.02962	5.15344	5.30352	5.19938	5.01266	5.05047	5.05988	5.22908	5.12864	4.94743	4.36359	5.45977	5.3282	4.61656	5.03068	5.18649	5.20182	4.92813	5.25828	4.98245	4.62164	5.13741	4.61977	4.52906	4.52099	4.51839
ADAM17	4.4644	4.66549	4.47224	4.21503	4.64975	4.49534	4.38504	4.74973	4.17183	4.69057	4.65576	4.55052	4.36672	4.48146	4.89051	4.51316	4.48729	4.90964	4.75403	4.86528	4.64016	4.50776	4.61906	4.70186	4.81954	4.83696	4.3373	4.32858	4.62932	4.19892	4.58411	4.59333	4.42061	4.46756	4.32618	4.30057	4.50422	4.31005	4.43291	4.33928	4.23925	4.45492	4.32421	4.51801	4.19312	4.63742	4.37624	4.64307	4.46279
ADAM18	4.01263	4.2749	4.23973	3.98055	3.99238	3.93039	3.92954	4.46571	4.23299	4.09501	3.93632	3.84753	4.31152	3.87505	4.1146	4.05723	4.01757	4.18008	3.80535	4.66014	4.77091	3.70854	4.3219	3.89758	4.56834	4.38578	3.96472	4.02013	3.86519	3.4527	3.89808	3.6904	3.94886	6.8607	4.41638	3.81518	3.85963	3.85459	4.07369	4.22059	4.32433	3.89936	3.35061	4.62264	4.12296	4.25527	4.06017	3.30179	4.64864
ADAM19	4.22558	4.02681	4.45581	3.5893	4.38048	3.94082	4.16587	4.36648	4.4972	4.38595	4.55071	3.98258	4.74291	4.10788	4.75499	4.10622	4.29263	4.259	4.60223	3.78913	3.89269	4.95988	4.71726	4.00731	3.86906	3.79893	4.27927	4.78795	3.97355	4.28689	4.00442	3.90307	3.98958	4.24526	3.91163	3.84018	4.41703	3.93226	4.37612	4.11462	4.10227	4.39431	3.95762	3.98446	3.9995	4.45327	3.8714	4.36488	3.85325
ADAM2	3.98241	4.29529	4.21058	4.1229	4.11497	4.10492	4.24594	4.26319	4.07003	3.98368	3.9933	4.10891	3.86237	4.04819	3.61932	4.08206	4.24064	3.89349	3.63101	4.99264	4.68224	3.95647	3.83274	4.029	4.84009	4.61396	4.22284	4.23327	4.00531	3.60267	4.12632	3.8968	4.20418	4.35667	4.23649	4.10122	4.14312	3.82678	3.90892	4.35886	3.80308	3.87781	3.58738	4.24405	4.32623	4.08924	3.42341	3.60362	3.80748
ADAM20	4.93724	4.85396	4.08824	4.24067	4.23113	3.99653	4.22293	4.19867	5.29282	4.04575	4.11468	3.92026	4.03546	4.09777	4.04304	4.13958	3.84022	4.08289	3.98186	4.03433	3.83016	3.93192	3.42943	3.55087	4.09997	4.10085	3.43715	3.64842	3.34868	4.01536	4.02318	4.16335	4.24387	4.49377	5.36215	4.2475	5.83048	4.39451	4.09919	4.42698	5.37175	4.28149	4.25682	5.59424	4.65392	4.01512	4.16341	4.56574	4.00056
ADAM21	4.12553	4.24282	4.05732	3.74065	3.93725	3.99797	4.03621	4.09889	4.66366	4.22545	4.35417	4.47441	4.14261	4.39777	4.23239	4.5822	3.85151	4.1205	3.93409	4.32933	4.29501	4.46478	4.84695	4.32876	4.03179	4.10083	4.58248	4.39651	4.26284	3.85568	3.56773	3.97008	3.77574	3.97669	3.79843	3.96233	4.20316	3.97979	4.39525	4.35	4.49212	4.14405	4.47402	3.97536	3.62237	4.51193	4.69216	4.4095	4.64307
ADAM22	3.94762	4.07303	3.96608	4.04985	3.89557	4.2461	3.79	4.23155	4.24515	3.85145	4.15603	4.1291	4.08435	3.93085	3.80922	3.76323	4.06335	3.78094	3.84984	3.65757	3.78193	3.67253	4.14764	3.82812	3.38081	3.38023	3.71548	3.93782	3.85296	4.15512	3.91936	3.95856	3.84677	4.15923	4.16992	4.08725	3.93236	3.78234	3.63613	4.11273	4.07197	3.71283	4.02169	4.3067	4.05952	3.82239	3.78448	3.63613	3.80131
ADAM23	4.70673	4.2067	3.90921	3.89205	4.14039	3.98108	4.13741	3.59281	4.21026	3.80492	3.90224	4.15154	3.71749	3.64456	3.6857	4.3332	3.98108	4.15064	4.14949	3.90125	3.91903	4.24787	4.38541	3.68321	3.67836	3.90992	4.39824	4.21831	3.55659	3.9483	3.87171	3.77615	3.55445	3.80997	4.48709	3.66364	3.78692	3.69994	4.08071	3.97994	4.21739	3.49447	4.03127	4.10169	4.35029	3.78193	3.92859	3.71547	3.64256
ADAM28	4.31138	3.81311	4.19203	3.77353	4.25729	3.74118	3.86828	4.1855	4.36262	4.10957	4.72988	3.91854	3.9407	3.92485	4.05667	3.95101	3.88261	4.14805	4.2034	4.41784	4.56375	3.94168	4.24565	3.71987	4.45456	4.36446	4.10883	3.93275	3.68574	3.68018	4.14547	4.02424	3.99541	4.08983	4.09873	3.69433	4.63999	4.21439	3.89152	4.3128	4.18176	4.10469	4.08878	3.91417	4.09916	4.67215	4.02321	4.47775	4.40769
ADAM29	3.94963	4.00846	3.44102	4.21879	3.87594	3.32782	4.03731	3.84388	3.88701	3.79599	3.98478	3.61941	4.38051	4.34471	4.34435	3.67243	4.13215	4.00089	4.0849	4.1557	3.91412	3.83143	4.47766	3.63107	3.73383	3.75139	4.30763	3.80042	3.9883	4.10002	3.00936	3.36963	3.1703	3.33601	4.09351	4.47256	3.78259	3.64543	4.23638	4.26831	4.34342	3.75054	4.48396	3.8212	3.93028	4.21929	4.39795	3.79821	3.71159
ADAM30	3.58964	4.36044	4.1164	4.01961	4.07004	4.21432	3.96852	4.23281	3.97572	4.09166	4.19693	4.05485	4.30161	4.12144	4.83635	4.17244	4.22436	4.2634	4.16078	4.74066	5.63844	4.39316	3.72231	3.96991	4.62078	4.94644	4.08198	4.12877	3.91052	3.625	4.00352	4.25668	4.04277	4.19434	4.04415	3.95121	3.97477	4.01325	5.48114	3.67923	3.73803	3.77631	3.91961	5.0781	4.22431	3.8875	3.35169	3.37473	3.72117
ADAM32	4.65825	5.14178	4.01547	4.28699	3.8708	3.667	3.9539	4.08385	3.78982	4.35862	4.42491	4.0887	4.55321	4.27962	4.38954	3.80596	4.40104	4.09232	3.85338	3.7747	3.88157	4.25407	3.59478	4.07618	3.75042	3.90606	4.36418	3.58224	4.02968	4.96956	4.61492	4.80599	4.72467	4.44139	4.45746	4.58832	5.01164	4.42643	4.14038	3.95524	4.03529	4.44351	3.84276	4.64729	4.28668	3.32086	3.76624	3.79203	3.91436
ADAM33	4.48665	4.40972	4.32838	4.52659	4.3899	4.01317	4.1558	4.11588	4.61686	4.04556	4.19654	4.17207	4.25852	4.21354	4.20882	4.08608	4.06214	4.12137	4.16867	4.31234	4.19943	4.13821	4.32314	4.22929	4.12525	4.1213	4.28467	4.18658	4.16337	3.78137	4.0172	4.04582	4.14377	4.14986	4.15517	4.14643	4.36371	4.49343	4.69839	4.47743	4.73854	4.21484	4.37086	4.13627	4.20556	4.43635	4.31558	4.37147	3.94982
ADAM3A	4.2034	4.28956	4.41106	3.93623	3.95864	4.23734	4.17496	3.91304	4.25902	4.54629	4.38548	4.35862	4.08898	3.94995	4.00909	4.51983	4.30675	3.78729	3.71592	4.55331	4.42336	3.58535	5.68193	3.74889	4.46223	4.25566	3.97144	3.93695	3.71767	3.47902	3.83108	3.63555	3.84631	3.95578	3.81357	3.73992	3.74113	5.16127	4.54553	3.75565	3.93489	3.58241	3.70614	7.38156	4.01622	7.62507	3.55897	3.17796	3.44846
ADAM7	3.95412	4.14139	3.90643	4.78115	3.77591	4.10637	3.88709	3.79309	3.95257	4.36313	3.89153	4.12962	3.84311	4.19111	4.14094	4.095	4.06077	3.92996	3.83244	4.46794	4.15929	3.84921	4.42313	4.09008	3.84724	3.61313	4.20619	3.71116	4.1238	3.99627	3.64877	3.71999	3.16067	3.14411	3.94892	4.06015	3.9453	3.73948	4.53706	4.46368	3.91974	3.62197	4.69497	3.82999	3.40852	4.51785	4.83325	4.14708	3.89549
ADAM8	4.81353	4.56339	4.32452	4.05609	4.46504	3.86488	4.15633	4.96714	4.50182	3.75912	4.25148	4.13344	4.47845	4.07239	4.06458	3.88374	4.07168	4.45148	4.70165	4.4842	4.55075	5.09655	5.16	4.14235	4.42717	4.55532	5.09873	5.21553	4.15405	4.19575	4.28056	4.12482	3.8693	4.42371	3.81787	3.46128	5.31234	4.58383	4.46855	3.99228	3.77974	4.57335	3.91091	4.21466	5.05805	4.28641	4.3972	4.67928	4.21051
ADAM9	4.05845	4.04317	4.4751	4.34372	4.33717	4.48731	5.07116	4.64112	4.02133	5.35457	4.5418	4.56418	4.881	4.64424	5.17561	4.6555	5.09238	5.12729	5.54997	4.58569	4.15699	4.37735	4.50377	5.27362	4.67995	4.40015	4.23528	4.49048	5.40835	4.84482	5.12684	4.64178	5.00835	4.53187	4.92484	4.90978	4.35564	4.19027	4.04934	4.19067	3.79326	4.25191	4.46033	4.74667	4.75757	4.52001	4.46415	5.05666	4.60317
ADAMDEC1	3.44596	4.02235	3.56904	4.46217	3.61908	4.13815	4.06975	4.23936	4.14845	3.9813	4.14675	3.97325	3.79503	4.16493	3.99626	3.96948	4.12769	3.87872	3.84996	4.29446	4.22199	3.17406	3.08661	5.07556	5.16418	3.98246	3.30011	3.61096	5.21014	3.22732	4.15471	3.17299	4.00234	3.4964	3.19427	3.2822	3.39053	2.67836	2.84464	2.86484	3.73332	4.25486	3.47273	3.75353	3.43568	4.11	4.09719	4.15279	4.41674
ADAMTS1	4.44501	3.46752	3.94543	3.90033	4.54288	5.59036	4.78888	5.07397	3.78156	5.72851	4.93712	4.42692	5.327	4.34261	5.49339	4.03384	4.7127	5.85276	6.27904	6.76613	6.46546	4.75411	5.49658	4.26414	6.50996	6.74922	4.09867	4.08253	4.47624	4.75367	6.47414	6.27634	4.15027	6.69188	5.46064	4.66001	4.58208	3.89759	3.48508	4.77452	4.41728	5.23043	5.09492	4.33103	5.14702	4.70443	4.61863	3.59018	5.00081
ADAMTS10	4.16302	4.39621	4.11076	3.24495	4.15369	4.2199	4.00008	3.42469	4.54192	4.07477	4.47463	4.15597	3.88528	3.77612	4.28051	4.26367	3.91893	3.96324	4.1606	3.40262	3.22514	3.71269	3.61171	3.31173	3.34064	3.30815	3.55042	3.73494	3.31462	4.34419	3.9602	4.33345	4.11182	4.41125	4.37324	3.99722	4.67465	4.6007	4.91433	4.42481	3.97049	4.77957	3.70366	4.22156	4.0948	4.21391	3.76748	4.0686	4.10636
ADAMTS12	4.16487	3.81382	3.75772	4.38656	3.68436	4.07033	3.93912	3.58894	4.32332	4.13239	3.98903	3.82752	3.98969	4.09096	4.28625	4.23134	4.22958	4.02352	4.6665	3.80456	3.95114	3.55208	4.28345	3.98056	3.88206	4.25644	3.82119	4.07232	4.10674	3.89439	3.78526	3.60325	3.29617	4.07945	3.92018	3.99947	3.98975	3.80876	3.81672	4.10273	4.27776	3.88461	4.10954	3.93688	4.23195	3.72101	4.16907	3.52066	3.70931
ADAMTS13	4.48824	4.64384	4.55063	4.41809	4.07943	4.07995	4.10176	4.82625	4.22648	4.05401	3.98187	4.27592	3.96696	4.11187	3.8981	4.01099	3.82303	4.27768	3.86464	4.13479	3.96982	3.71333	4.10911	3.80689	3.95017	3.87625	4.18188	4.09476	3.78148	4.16703	3.95936	4.08272	3.99329	4.10286	4.47354	4.0434	4.37971	4.34655	4.54031	4.62395	4.31728	4.18142	4.36417	4.23592	4.22027	4.23836	4.3576	4.44125	3.53841
ADAMTS14	5.00484	3.79102	4.32595	3.1895	4.51076	3.41195	3.53809	4.21915	5.06046	3.84263	4.23023	4.20374	4.86274	4.07556	4.53585	3.78716	4.01442	4.11127	4.66309	4.47094	4.13066	4.42331	4.35827	3.23289	4.44238	4.38625	4.54076	4.62757	3.40714	4.74115	3.9683	3.96915	3.82772	3.87188	3.64148	2.8847	5.0714	3.92388	4.3038	3.31142	3.11821	4.75417	2.95912	3.82128	3.1672	4.1095	2.69042	3.35412	3.33336
ADAMTS15	4.44615	4.30658	4.45208	3.82119	4.49641	4.19703	4.23949	3.52415	4.54957	3.79744	4.03944	4.38708	3.96105	3.72682	4.06879	4.22499	4.06057	4.12947	3.93134	4.2755	4.4112	3.7685	3.97251	4.31825	4.09779	4.1805	4.05931	4.02546	4.08865	3.43422	3.45872	3.71415	4.11703	4.05574	3.93728	4.14532	4.25046	4.16981	4.43134	4.33874	4.04577	3.81306	4.02579	4.23649	4.39289	4.48961	4.58089	4.3898	4.23361
ADAMTS16	3.96045	3.67363	4.03989	3.71123	3.7405	3.62568	3.74201	4.0973	4.16872	4.1413	4.0036	3.96226	3.89274	4.60795	4.09964	4.09564	4.11417	4.16225	5.00659	3.72772	4.03935	3.63694	4.38463	3.59669	3.68366	3.76189	3.75571	3.54079	3.53036	3.6666	3.29815	3.44002	3.68616	3.89336	3.98154	3.64545	3.91978	3.6233	4.39611	4.1681	4.38916	3.89267	4.35367	3.87356	4.22537	4.27192	4.44025	4.37889	3.67269
ADAMTS17	4.01552	3.96291	4.82582	3.99846	4.43659	4.22143	4.86398	5.42363	4.05328	4.37078	5.80784	4.28622	4.32137	3.95787	4.3204	4.86495	4.66075	4.32867	3.97105	3.85415	4.00352	4.20545	4.0887	3.73528	4.15563	3.97928	4.41826	4.53263	3.6612	4.63194	4.30052	4.23499	4.12568	4.36276	4.39186	3.6355	4.98002	4.50179	4.71601	3.96828	4.18202	4.88038	4.10539	4.54345	4.30128	4.1812	4.06529	4.07538	4.49934
ADAMTS18	3.87016	3.83883	3.97413	4.15619	4.17125	4.21738	4.00896	3.81488	3.78284	6.17256	3.96165	4.08795	3.90626	4.04976	5.56402	4.13737	3.93417	3.92239	4.38082	3.94208	4.22446	4.66819	4.84026	3.59489	3.5555	3.6895	4.89559	3.36381	3.44755	5.08	3.98509	4.73024	5.3489	5.51082	4.10631	5.69822	3.42003	4.81492	4.25626	5.8869	4.34474	3.84029	5.73078	4.25581	4.28671	3.72968	4.45321	4.78572	4.03775
ADAMTS19	4.11519	4.11113	4.36703	4.07603	3.89274	4.01675	4.16951	4.25166	4.95316	3.97496	4.08768	4.04105	4.25823	3.50614	4.60882	3.89557	4.17977	3.96214	3.93422	4.37579	4.20135	3.95989	4.64222	3.87236	3.7554	4.01902	4.32402	3.86646	3.77826	3.96433	3.67183	3.64464	3.79725	4.0082	4.00345	3.98345	4.09255	4.06601	4.0148	4.5849	4.73112	3.61698	4.66215	4.09097	4.14725	3.81062	4.49833	3.28911	3.56238
ADAMTS2	4.23475	4.48901	4.43273	4.79636	4.26653	3.95394	4.86529	4.47554	4.68199	4.29456	4.4638	4.94313	4.61944	4.67498	4.49108	4.91135	4.72201	4.45384	4.9073	4.5416	4.55982	4.28517	4.80738	4.62595	4.45796	4.39091	4.50261	4.5759	4.57268	5.10367	4.42509	4.49741	4.57622	4.53399	4.5583	4.30291	4.6422	4.45631	4.62193	5.19273	4.49335	4.71708	4.35058	4.32395	3.91813	4.53167	4.4446	4.32462	4.10983
ADAMTS20	3.93333	4.07514	3.67392	4.24918	3.94685	3.71419	3.86268	4.00538	4.28523	4.21931	3.95053	4.13494	4.27105	4.32871	4.42405	3.87015	4.18774	3.85886	4.19781	4.52614	4.35361	3.43983	4.29406	4.14347	4.39868	4.2176	3.64874	3.8477	4.47965	3.57872	3.82521	3.46085	3.75647	3.77709	3.62835	4.14716	3.63037	3.7099	3.10259	4.16489	4.74611	3.81397	4.85701	4.12786	4.44297	3.63865	4.03891	3.70142	3.71669
ADAMTS3	3.73775	3.82021	4.2151	4.48199	4.23755	4.00723	4.89969	4.3049	3.40077	4.45235	3.59334	4.01687	4.07551	4.56577	3.8439	4.37222	4.2063	4.53271	4.28651	4.19438	4.32914	4.42245	3.99356	4.2628	4.2087	4.3913	4.42589	4.36155	4.08851	4.52011	3.69166	3.43148	3.97835	3.69453	4.25937	3.52452	3.72406	3.39158	4.22941	3.68863	3.81421	4.15378	3.43838	3.64188	3.11386	4.42971	4.00482	3.74018	4.20398
ADAMTS4	2.73308	3.39477	4.74934	3.34275	3.60365	4.80831	3.94849	4.34908	2.9156	4.85245	4.31184	5.07049	4.86686	4.47324	5.03306	4.26037	5.23768	4.45518	5.70675	6.88004	6.53146	3.93065	4.98893	4.24784	6.84662	6.88004	3.79599	3.87494	4.06499	3.59068	4.68599	4.54967	3.90229	5.31763	4.2996	3.84715	4.11269	3.45583	3.80572	4.09205	3.37688	3.49402	4.03694	3.4821	3.60879	4.1171	3.98335	4.08263	3.6704
ADAMTS5	5.15598	4.87708	4.45506	2.86129	4.29295	5.40591	4.67508	5.35083	4.30552	4.13332	4.65259	4.71499	4.92952	4.31331	4.56994	4.57997	5.15643	4.76423	4.45583	4.23509	3.92812	4.76638	4.68301	4.74958	4.22365	3.78875	4.48961	4.05814	4.85002	5.51716	5.07564	5.05648	5.60311	5.19005	5.16885	6.29595	4.65831	5.04944	4.30785	5.30092	4.48209	4.63256	5.28514	4.82773	5.06051	4.62919	4.67477	5.23555	5.29116
ADAMTS6	4.61135	4.88079	5.04483	5.22097	4.89069	3.2524	4.8259	4.61381	5.49991	4.48274	4.90728	5.21062	5.53736	5.46455	3.83726	4.98749	5.66818	4.49419	4.06478	4.44603	4.14534	4.31502	4.20177	3.80205	4.78557	4.318	4.08643	4.63871	3.77819	4.82385	4.7699	4.61474	4.34989	4.49531	5.52493	3.89271	5.3517	4.38101	4.9274	4.42819	4.34263	4.83519	4.17596	4.60557	4.04885	5.24745	4.47824	4.3125	4.51637
ADAMTS7	4.67256	4.27805	4.20394	4.28324	4.33591	3.87289	3.77346	4.0488	4.98759	3.87384	3.984	3.99947	4.18327	4.04089	4.24477	4.28767	4.14731	4.17506	4.34725	4.31392	4.45644	4.66702	4.41177	4.32705	3.9385	4.17195	4.521	4.28719	4.18286	3.85998	4.01046	4.00601	4.02893	4.0424	4.34749	4.19642	3.98145	3.91866	3.85746	3.95875	4.32489	3.87287	4.24754	4.53063	4.44738	3.63561	3.50149	3.47843	3.791
ADAMTS8	4.73731	3.89266	4.41001	3.51229	4.39397	3.89244	3.86799	3.4863	4.35733	3.69979	4.35496	3.8526	3.9132	3.97669	4.01135	3.8163	3.96026	3.94172	3.95565	4.14053	4.27799	3.75432	4.1434	3.87862	4.07746	4.42037	3.35185	3.52417	4.04773	4.42116	4.17868	3.76919	4.46865	4.46737	3.72335	4.19933	3.93903	3.45147	4.15763	4.0136	4.02658	3.90816	4.23084	4.06005	3.56639	3.27102	3.83481	3.96689	3.97867
ADAMTS9	4.324	3.91397	4.71825	3.5712	4.70911	4.62746	4.03633	6.11749	4.15886	4.99993	5.54302	3.96831	3.95487	4.0278	5.32584	3.86276	4.00111	4.03391	4.87664	5.50004	5.30459	4.65552	4.60057	3.24489	5.45999	5.37796	4.72268	4.72355	3.39229	5.06238	4.27435	4.23631	4.28408	4.73882	3.75616	4.21051	5.23673	4.03039	3.89564	4.08424	3.89147	4.91523	3.78262	3.788	3.31997	4.27565	4.07131	4.65268	3.86385
ADAMTSL1	4.22399	4.15111	4.03064	3.94231	4.04782	4.15331	3.91304	3.88599	4.20901	4.17957	4.07168	3.93454	4.06392	4.2056	4.07537	3.9955	4.11468	4.21451	5.00711	3.9853	4.00857	3.96653	4.23219	3.84763	3.68505	3.77915	4.08439	3.86404	3.84013	3.53175	3.93631	3.8211	4.02662	4.04998	4.57021	4.34918	4.00578	4.10233	4.40593	4.34172	4.28501	3.99115	4.18141	4.15909	4.60718	4.17969	4.13667	3.76487	3.69845
ADAMTSL2	7.86203	7.52135	6.63126	9.37894	7.93123	7.18548	5.72228	6.06798	7.57805	5.24889	6.40009	6.34236	6.8302	7.55774	5.6178	6.17222	5.34159	7.1261	5.61041	5.97129	5.7135	6.03607	6.04241	5.17381	7.08482	6.29765	5.7607	6.9273	5.19916	7.29866	6.81144	5.89604	6.05691	6.13515	7.27079	5.34949	7.43547	7.11239	6.93096	5.78083	6.62356	6.84716	6.17853	5.78739	5.42549	7.93025	5.53724	5.92082	6.20573
ADAMTSL3	5.58746	4.59986	5.43023	4.6981	5.54786	4.92642	5.79303	3.51441	5.3891	4.28445	3.63302	5.70264	4.51686	4.8893	3.91533	5.39616	5.47132	5.31037	3.85198	4.71669	4.57454	4.91695	4.53708	4.27866	4.74154	4.66032	4.41934	4.58648	4.24937	5.47158	6.52764	5.66672	4.59339	4.71785	6.2915	3.93941	5.1921	5.426	5.32034	4.27113	4.98982	4.67962	5.74967	4.83134	5.19251	5.4197	5.12851	3.85602	4.91231
ADAMTSL4	4.6191	4.66618	4.41377	4.541	4.45517	4.24237	4.26309	4.62462	4.66875	3.95937	4.07076	4.08346	4.61106	4.56566	4.43648	4.08905	4.36147	4.26661	4.09614	4.83866	4.9322	4.10624	4.48613	4.96083	4.65958	4.84688	4.22463	4.44522	4.88781	3.94963	4.22732	4.16634	4.16557	4.20647	4.81242	4.04823	4.55614	4.34657	4.54754	4.26141	4.37857	4.45866	4.40245	4.05789	4.04647	4.28461	4.37302	4.24331	4.24694
ADAMTSL5	4.6442	4.18159	4.53778	4.28783	4.3786	4.18201	4.0545	4.20981	4.77959	3.92861	4.07584	4.19026	4.33823	3.94758	4.5403	4.0433	4.16128	4.33255	4.12195	3.97877	4.35142	4.36958	4.55481	4.52814	4.05892	4.28624	4.54504	4.647	4.48772	4.57235	4.48294	4.61985	4.37292	4.13003	4.51044	4.70175	4.06613	4.15077	3.99843	4.07601	4.32229	4.05305	4.24285	4.08993	4.19412	4.351	4.07588	4.22516	4.26517
ADAR	5.18071	5.37544	5.3717	4.96713	5.40654	5.53119	5.14198	5.70112	5.21037	5.18587	5.48108	5.05585	5.04499	4.87413	5.64868	5.05089	5.07628	5.00429	5.29354	5.17058	5.14685	5.38937	5.08287	5.17715	5.28367	5.28519	5.27497	5.23665	5.23655	5.35376	5.36202	5.30453	5.02404	5.63532	5.18296	5.27813	5.55221	5.52323	5.30725	5.29509	5.07334	5.8109	5.82289	5.41757	5.36348	5.32874	5.23184	5.11433	5.46325
ADARB1	5.2119	5.13544	5.3463	5.42294	5.3231	4.86136	4.62097	5.06776	5.51502	4.8185	5.51927	4.87363	4.80368	4.75408	5.29315	4.65929	4.41452	4.72785	4.92351	4.98467	4.80059	4.8943	4.30146	4.75339	5.11072	4.8457	4.6841	4.65285	4.77084	5.22541	4.9813	5.49376	5.00011	5.12056	5.52871	4.99477	5.4154	5.3173	5.38506	4.74072	4.97778	5.53438	4.87623	5.49827	4.947	5.54023	4.99037	4.79236	5.03729
ADARB2	4.38756	4.00902	4.15595	4.48829	4.50119	4.11961	3.87848	4.00976	4.75378	3.94879	4.16195	3.98899	4.07423	3.80276	4.26114	4.02652	3.96747	3.97088	3.93273	3.8622	3.91215	4.35366	3.73809	4.21535	3.71117	3.82737	4.33643	3.55969	4.40521	4.26256	4.77834	4.99279	3.77486	3.89108	4.76121	4.15435	3.65674	3.5482	3.96923	4.3655	4.20304	3.85721	4.85591	4.75689	4.46242	4.31125	4.05016	4.4833	4.3652
ADAT1	4.53566	4.62212	4.99769	3.96892	4.98991	5.01385	5.17185	4.75686	4.11883	4.88387	4.74387	4.83546	5.04281	4.67063	4.83135	4.78853	5.1211	4.37393	4.91338	4.52483	4.29226	5.04032	4.97949	4.88609	4.74308	4.51963	5.09482	5.06313	5.01046	5.21311	4.85348	5.09349	4.90612	4.9107	4.5907	5.27251	4.95334	5.16907	4.84103	4.93179	4.61287	5.37547	5.02107	4.32269	4.54001	4.86445	4.7446	4.9783	4.53158
ADAT3	4.99283	4.35872	4.71919	4.1032	5.00495	4.32969	4.5704	3.86929	5.48747	4.29361	4.46544	4.4762	4.60706	4.76191	4.55027	4.73452	4.76992	4.67946	4.84294	4.80142	4.85126	4.70544	4.95155	4.76672	4.48204	4.47471	5.06144	4.64826	4.70533	4.20576	4.46574	4.423	4.47686	4.72092	4.90872	4.69561	4.12592	4.13357	4.57445	4.18779	4.70072	4.4899	4.74454	4.89176	4.85369	3.8117	3.59418	4.04197	3.86776
ADCK1	4.59639	4.57525	4.52766	4.29574	4.52697	3.82134	4.10826	4.32126	4.99351	4.16834	4.44876	4.25174	4.51991	4.1343	4.83241	4.29242	4.17084	4.55484	4.68695	4.18077	4.36305	4.99118	4.83197	4.46654	3.90952	4.03951	4.8697	4.88869	4.46716	4.86321	4.55318	4.35526	4.56545	4.57225	4.51835	4.57902	4.86501	4.89848	4.5831	5.03754	4.45594	4.97668	4.61053	3.69575	4.08955	4.51405	4.39805	4.36746	4.68933
ADCK2	4.36226	4.30145	4.45628	4.40767	4.25056	5.1555	5.23077	4.45874	4.54109	4.95497	4.63393	5.17201	5.08314	4.84161	4.9362	5.3384	5.01091	5.36735	5.20906	4.45594	4.62219	5.33174	5.03337	4.96613	4.78786	4.74112	5.11968	5.15934	5.02709	5.42497	5.07498	4.80474	5.15438	4.91567	5.08536	4.99014	4.57706	4.86692	4.55627	5.31257	4.64976	5.03092	5.03082	3.69488	4.0993	4.77533	5.00941	4.65305	4.82904
ADCK4	4.49159	5.11732	4.95617	4.76219	4.28417	4.3469	4.27821	4.4895	4.96498	3.99569	4.91371	4.54085	4.92071	4.63225	4.65665	4.27203	4.45019	4.67883	4.47463	4.59724	4.60323	4.6943	4.50617	4.54909	4.64376	4.68478	4.60412	4.66546	4.41813	5.06531	4.51319	4.66512	4.57738	4.29205	5.05823	4.79287	4.67146	4.74341	4.88875	5.17358	4.62513	5.06636	4.46968	3.93677	4.124	4.69616	4.62728	4.23921	4.06185
ADCK5	4.39396	4.84357	4.45917	3.86695	4.41215	4.45279	4.7459	4.11363	4.07656	4.33428	4.02414	4.33195	4.58436	4.75606	4.11551	4.42786	4.22501	4.52694	4.44775	4.00559	4.1908	4.1735	4.28839	4.34919	4.06071	4.11495	4.14552	4.47809	4.37386	4.76602	4.51754	4.4107	4.11261	4.38144	4.60912	4.30199	4.52772	4.56031	4.43712	4.61206	4.33999	4.78827	4.33067	4.32855	4.34915	4.19796	3.98894	3.67237	4.14362
ADCY1	3.96096	4.02708	4.27312	3.8623	4.24094	5.74614	4.06673	4.69467	4.10234	4.34039	4.4065	4.70488	4.2998	4.16797	4.75703	3.98647	4.44709	4.57571	4.36937	3.96364	4.10337	3.88634	4.09503	3.93222	4.29587	4.05656	3.89396	3.9289	4.0344	4.48097	4.28863	4.02185	4.47422	4.86928	4.92247	4.304	4.7687	4.04357	4.78336	4.30755	3.93847	5.18676	3.81297	4.32147	3.73881	4.60698	4.62423	4.67908	4.10258
ADCY2	4.93738	4.95917	4.85611	4.6354	4.8357	4.65462	4.38221	4.418	5.40823	4.04015	4.26728	4.47751	4.4209	4.09803	3.84165	4.45563	4.31268	4.66577	3.83276	4.81844	4.60625	4.27522	4.58321	4.14561	4.50433	4.41863	4.423	4.36616	4.06357	3.9786	4.34977	3.94638	3.98122	5.11715	5.90269	4.05632	4.4346	5.03663	4.64299	4.30477	4.93273	4.58369	4.91255	4.77629	4.81173	4.7118	4.75196	4.67532	4.38741
ADCY3	6.2466	5.84948	5.96729	6.66457	6.27962	6.98768	5.93223	6.2678	5.95595	6.31653	6.42701	5.27691	5.19728	5.50895	6.63002	6.03675	5.7599	5.83148	6.44123	7.11864	6.76049	6.0473	6.14566	5.94428	7.16129	6.89039	6.01378	6.10515	6.1657	6.34308	6.03992	6.03861	5.85581	6.24065	6.05919	5.65946	6.36066	5.82197	6.00569	5.04101	4.95363	5.99859	5.47085	5.84302	5.27481	6.005	5.66466	5.60977	6.11888
ADCY4	3.71792	4.27552	4.76123	4.45857	4.56246	5.39853	4.03369	5.20808	4.27262	4.99371	5.51292	3.72716	4.0666	4.10968	4.99272	3.93357	3.81599	3.80973	4.90005	4.52753	4.52139	4.02076	4.25038	3.77479	4.45583	4.44771	4.04964	4.03819	3.8352	4.48464	4.64013	4.92339	4.26023	4.59193	4.80003	4.33569	4.81718	5.1387	5.59658	5.26553	4.57283	5.30521	4.56935	4.2912	4.7393	4.67048	4.35451	4.28035	4.20526
ADCY5	5.53145	3.75151	4.30171	4.14987	4.76635	4.19949	3.83137	3.58163	4.77353	3.5095	3.88634	3.80105	3.83797	4.26362	3.54999	4.22538	3.55407	4.05039	3.70074	4.86571	5.14521	3.89486	4.54958	4.24103	4.85665	4.91636	4.01776	3.13735	4.31626	4.74068	4.31649	4.72066	4.23793	4.58258	4.26443	4.77915	4.2831	4.54985	4.20231	5.06114	4.49184	4.17639	4.66723	4.1612	4.27317	4.23505	4.36495	4.14603	4.06345
ADCY6	4.89172	4.69974	4.94707	4.35965	5.01705	4.12231	4.59085	5.19112	4.56681	5.35036	5.08023	5.0203	4.51233	4.31646	5.06178	4.43447	4.69314	5.1672	5.15827	4.40281	4.64049	4.92133	4.74847	4.63201	4.53869	4.51143	4.61333	4.60243	4.71371	5.55543	4.93703	5.16696	5.07642	5.25886	5.13257	5.1619	5.30386	5.40606	4.94554	5.70194	4.89336	5.6988	5.15082	4.11247	4.41932	5.19177	5.15215	5.17662	5.35393
ADCY7	3.46845	4.19883	4.19724	4.01224	4.11953	4.11134	5.05064	4.79522	3.85043	4.69034	4.29986	4.66605	4.74693	4.73165	4.68884	4.75255	4.86566	4.82765	4.95556	3.61142	3.84073	4.57382	4.46978	4.83733	3.76578	3.5469	4.44381	4.83205	4.92027	4.63556	5.28824	4.58742	4.71331	4.61381	4.72705	4.47191	4.82767	4.63734	4.35473	4.26352	4.06914	4.80862	4.70275	4.58808	4.77664	4.65434	4.89236	4.95419	5.09403
ADCY8	5.23057	4.11022	4.58175	4.33572	4.26373	4.72996	4.90643	4.21361	4.41768	3.97898	4.33037	4.25394	4.67279	5.23233	4.12233	4.67854	4.44977	4.49928	4.57553	4.97685	4.67385	3.63183	4.38307	4.98036	4.80052	4.74796	3.81054	4.17444	4.60701	3.34146	4.07727	4.3699	4.029	4.06079	3.69717	3.96475	3.90025	4.58552	5.53584	4.79834	4.79034	4.58991	4.69405	4.99892	4.89188	4.13592	5.60704	4.6306	5.09003
ADCY9	4.17364	4.63527	4.46961	4.40407	4.67602	4.79133	5.02997	4.8403	4.34128	4.62643	4.6472	4.67358	4.44211	4.00159	4.85015	4.76392	4.80185	4.67629	4.69219	4.40143	4.22175	4.4533	4.09102	4.5145	4.59766	4.28995	4.08938	4.24676	4.7488	4.76098	5.12984	5.01697	4.81083	5.02398	4.86705	4.81108	5.10157	4.71098	4.81877	4.3404	4.29132	4.82595	4.46134	4.58086	4.43408	4.92117	4.87121	4.64296	4.79079
ADCYAP1	4.13854	4.32125	4.40569	4.41372	3.9388	4.04884	3.92547	3.86927	4.74743	3.90665	3.78945	4.13108	4.45134	3.47073	4.36722	4.23799	3.97565	3.99549	4.76756	4.84219	3.77312	3.83635	3.88894	4.57714	4.83171	4.37639	3.81032	4.31271	4.52312	2.83584	6.02842	3.69894	2.42306	4.24399	4.54643	2.44372	3.42111	4.51922	4.20701	2.90817	3.832	3.41446	3.61645	3.06117	3.23414	4.767	3.91346	3.86855	4.23967
ADCYAP1R1	4.49322	4.35752	4.10758	4.37462	4.25292	4.10718	4.06425	4.15473	4.71174	3.97475	4.19136	4.19403	4.19175	3.80009	4.45501	4.25732	4.17578	4.07029	3.75272	4.16988	4.25706	4.41891	3.74643	4.11626	4.01975	4.06775	4.3493	4.16586	4.07143	3.84156	3.86483	3.86962	3.86065	3.80865	3.98426	3.97148	4.20882	4.27435	4.48964	4.32839	4.50543	3.93126	4.03394	4.19236	4.41823	4.08407	4.31752	4.10093	3.8893
ADD1	5.86109	6.14589	5.6597	5.77901	5.72253	5.74032	5.15593	5.52646	6.13877	5.42647	5.80019	5.53722	5.33468	5.50481	5.8365	5.10111	5.31405	5.39628	5.53987	5.39579	5.39248	5.65059	5.73954	5.35193	5.69963	5.27925	5.60087	6.00624	5.4236	5.48312	5.80301	6.06615	5.71261	5.98466	6.03472	6.24549	5.76065	6.04542	5.56432	5.77872	5.76789	5.84619	5.99951	5.83591	5.83105	5.50935	5.5965	5.02149	5.48683
ADD2	4.6483	4.52835	4.4945	3.95957	4.55043	3.76304	4.21684	3.92661	5.42749	3.70761	4.2865	4.19749	4.43783	4.23072	4.42832	4.29697	3.95235	4.10909	3.92604	4.04586	4.04386	6.0195	5.9562	4.24347	4.06394	4.03798	5.96397	5.93578	4.31029	4.32216	3.65648	3.74604	3.97061	3.78476	3.7184	4.2324	5.8242	4.02495	4.66808	4.12404	4.51369	3.67422	3.72448	3.74779	5.58935	4.40281	4.43964	4.52138	3.59477
ADD3	4.08743	4.31099	4.5513	3.84795	4.25399	4.99157	5.21113	5.23353	4.13423	5.49103	5.00595	5.10028	4.80228	4.96329	5.21113	5.17542	5.06562	4.96888	4.97734	4.30071	4.26267	5.03772	4.63438	5.17966	4.69162	4.48807	4.57588	4.82965	5.16498	4.60175	5.24858	5.2905	5.38432	5.2964	4.7145	5.30289	4.66288	4.89464	4.88649	4.78853	4.45798	4.827	4.91065	4.51618	4.72817	5.22324	5.10264	5.62349	5.48319
ADH1A	3.18267	4.72372	3.74964	4.3838	3.74659	4.13759	4.29035	4.12674	5.11652	3.83396	4.80014	3.84143	4.25856	3.46919	4.73827	3.56167	3.83492	3.99315	4.44601	5.20007	5.43116	4.66758	4.58145	5.57922	5.16628	5.43116	4.49711	1.51562	5.57922	5.13573	5.41342	5.37684	5.43116	5.05038	4.40585	5.79475	4.67273	4.66713	2.80945	4.75854	4.85427	4.5172	5.7688	5.27631	4.60148	4.2762	5.73373	5.35863	4.95922
ADH1B	3.44043	3.8618	3.71401	4.21275	3.47419	4.84539	3.66784	3.76617	3.94093	3.58043	7.14415	3.76544	3.76916	3.56643	3.76096	3.6761	3.60357	3.72793	3.91152	5.36734	5.46137	4.69222	4.38951	5.7602	5.27204	5.42439	4.61696	1.18242	5.83559	5.10861	5.47428	5.60683	5.42141	4.85921	4.44969	6.31204	4.64144	4.89739	2.8241	4.53077	4.5815	4.19812	5.91083	5.30295	4.78942	4.26266	5.80341	5.15141	4.82801
ADH1C	3.99628	4.22737	3.70167	3.40127	4.13435	5.39524	3.13141	4.14637	3.8216	3.6253	5.88224	3.56887	3.7732	3.99844	3.69697	3.6742	3.44843	3.8115	3.63988	5.05465	5.23824	4.38051	4.22014	5.32108	4.9341	5.15556	4.24359	2.09149	5.30866	4.67994	5.09943	5.07508	5.08485	4.78344	4.14277	5.42303	4.31123	4.35158	2.90803	4.36899	4.59902	4.13158	5.29957	5.05838	4.41858	4.00374	5.23402	5.02975	4.62032
ADH4	4.18773	3.76394	3.63913	4.23859	4.07039	4.89071	4.63362	4.12517	3.77931	4.3795	3.9095	3.98263	3.91224	4.21728	3.90673	3.96224	3.96591	3.95272	4.24623	5.86705	5.53378	3.81384	4.15281	5.62961	5.4235	5.59356	3.98267	3.6026	5.52561	3.60928	4.02097	3.78168	3.8422	3.94446	3.89075	3.88637	3.94519	4.11788	4.17602	3.8971	4.04856	3.60769	4.16436	4.99804	3.94693	3.51075	4.03437	3.97269	3.66729
ADH5	4.93631	4.16652	4.14912	4.16222	4.86472	5.5447	5.05576	4.26887	4.56623	5.09187	4.30654	4.46138	4.25291	4.53596	4.88302	4.72093	4.90292	4.85278	5.10919	4.60244	4.56236	4.86844	4.34792	5.16065	5.01389	4.91327	4.60729	4.2776	5.18166	5.02967	5.21103	5.28326	5.30289	5.03277	4.48512	5.44266	4.45142	4.58629	4.21806	4.54152	4.26222	4.48381	4.96147	4.7628	4.95336	4.86239	5.04596	5.47679	5.08073
ADH6	4.04224	4.14303	4.27279	3.94449	4.29054	4.09746	4.16381	4.43317	4.5749	4.06862	4.28207	4.25092	4.16445	4.23391	4.01586	4.0862	4.02599	4.05477	4.20957	4.54109	4.53118	4.6992	4.03698	4.29402	4.39324	4.52075	4.2232	3.95541	4.16127	3.69139	3.98251	4.05445	4.01451	4.10874	4.23235	4.23985	4.22733	4.15596	4.34316	4.22225	4.14988	4.21575	3.77567	3.9436	3.86239	4.37696	4.50782	4.24714	4.48445
ADH7	4.09729	4.53802	3.99045	3.63152	3.98066	4.30321	3.9439	3.8639	4.20227	3.63682	4.14117	3.925	3.83521	4.03645	4.32034	4.02743	4.35902	4.06192	3.79752	4.59188	4.40975	4.49832	3.48967	4.25383	4.45265	4.28669	4.15253	3.92831	4.29019	3.77557	3.95008	3.52768	3.81043	3.84678	3.72005	4.01106	4.09344	4.0647	4.2497	5.62867	4.0301	3.56295	3.8126	4.67482	3.84743	3.51893	4.12577	4.04243	4.34438
ADHFE1	4.99932	6.14696	4.42307	5.18741	4.41286	5.42661	4.73167	4.71193	5.39789	3.95495	4.38105	4.56671	3.98191	4.60428	3.80398	4.7734	4.41072	4.41219	3.83707	4.66103	4.45262	4.71616	4.32239	4.57304	4.80254	4.64913	4.18949	4.03567	4.58527	5.07941	5.15831	5.41649	5.08789	5.48498	5.10685	5.35681	5.28583	5.30503	4.83715	5.60509	4.99177	5.02453	5.24039	4.92683	4.61164	5.56726	6.33273	5.48188	5.28499
ADI1	5.21795	4.53491	4.70622	4.14099	4.9611	5.4508	4.9881	4.50678	4.58515	4.74973	4.66367	4.69767	4.73791	4.54798	4.74321	4.75779	5.22728	5.19788	4.95663	4.64864	4.62882	5.11094	4.92422	5.37742	4.92192	4.80582	5.01682	5.13684	5.36305	4.49411	4.93993	4.90189	5.10517	4.74223	4.55419	4.99409	4.52094	4.4926	4.32436	4.67998	4.18958	4.88589	4.69958	4.51667	4.45308	4.77036	4.94047	5.10944	4.84177
ADIG	4.55785	4.66671	3.96441	4.70171	4.02663	4.40775	4.14591	3.80127	4.26437	4.03912	4.44477	4.05097	3.93669	3.99524	4.07399	4.21952	4.00636	4.2692	4.25286	4.19425	3.93468	3.89055	4.3339	4.10266	3.83128	3.89534	4.07153	3.71539	3.89626	4.10648	3.52337	3.85643	3.69485	3.62375	3.68917	4.05701	4.36889	4.54213	4.58847	4.58507	4.91421	3.87048	4.58041	3.65207	4.32056	4.52446	4.68998	4.50897	4.2343
ADIPOQ	3.66707	4.13835	3.62348	4.16913	3.79006	3.69136	3.763	3.95579	4.76679	3.69408	6.94208	3.89336	3.88821	3.95314	4.52281	3.52847	3.75888	3.57431	3.60779	5.28788	5.17082	4.50552	4.62401	4.63237	5.23444	5.36079	4.37033	2.60456	4.6102	4.65637	4.9015	4.76564	5.46614	5.39428	4.06216	5.56778	3.65844	4.64967	2.98881	5.19991	4.46857	3.71206	5.19447	4.28566	4.02077	5.10742	6.07774	5.86992	5.16082
ADIPOR1	6.11733	5.07886	5.76506	5.24897	5.92084	6.05038	5.80431	5.2596	5.43745	5.5889	5.55025	5.88263	5.91909	6.1682	5.29668	6.11388	5.83109	5.84003	5.62614	5.9794	5.85414	6.44139	6.37311	6.06904	6.04931	6.08137	6.37174	6.42722	6.0323	5.61381	5.75591	5.67447	5.60058	5.62729	5.54984	5.66294	5.74261	5.59384	5.37969	5.2796	5.3057	5.74517	5.58268	5.72189	5.5834	5.58555	5.4554	5.77546	5.55022
ADIPOR2	4.82441	5.86791	5.43414	5.61682	5.27731	5.48583	5.18554	5.65604	5.80834	4.88474	5.71993	5.44813	5.37753	5.1464	5.19984	5.27807	5.59043	5.25975	5.47453	6.14158	6.34586	5.7189	5.66924	5.70924	6.21996	6.44309	5.62666	5.49497	5.77537	5.75647	5.5465	5.81078	5.85214	5.70106	5.39642	5.97466	5.39751	5.49956	5.14034	5.48509	5.29529	5.63416	5.63643	4.98339	5.14848	5.4151	5.59909	5.93829	5.78859
ADK	4.61578	4.66864	4.33919	5.10797	4.88359	4.73202	4.44122	4.37763	4.43995	5.61811	4.84463	5.21234	4.8717	5.0858	4.85014	5.0793	4.88876	4.79886	4.83434	4.75508	4.67469	4.92703	4.7784	4.64757	5.02913	4.83891	4.97076	4.71042	4.68833	4.93917	5.03842	5.02209	5.65744	4.78174	4.79486	5.36094	4.62302	4.64391	4.07379	4.81154	4.57055	4.78232	5.01824	4.83282	4.48611	4.78534	4.78958	5.27871	5.23032
ADM	5.83377	6.00862	7.43402	5.81343	7.20395	6.83104	4.46531	4.54896	6.66776	5.32714	6.71147	8.51546	8.48491	6.19184	5.71252	8.78212	6.27062	6.50429	7.30548	10.6329	9.42772	7.05653	7.03904	6.82682	10.3043	10.063	6.78972	6.6071	6.73878	6.82121	6.90839	6.96841	6.82667	6.5938	6.80455	7.26052	6.0012	5.29006	5.13271	6.1276	5.74164	5.95982	7.03442	5.89962	6.32641	6.30625	6.33603	6.59738	5.58125
ADM2	4.41911	4.7128	4.40905	4.97603	4.38691	4.33358	4.31848	4.28023	5.19569	3.98292	4.32044	4.47047	4.54216	4.49921	4.70312	4.36693	4.20675	4.44761	4.43436	4.46265	4.70196	4.47915	4.70112	4.41927	4.36644	4.49012	4.79428	4.67272	4.31726	4.27157	4.29348	4.33353	4.23558	4.19955	4.58066	4.44853	3.97592	4.26405	4.37174	4.41434	4.54382	4.20847	4.48512	4.81098	4.81393	4.06496	3.545	4.82983	4.28827
ADNP	4.77184	4.36128	4.61576	4.77184	4.84581	4.93818	4.81653	4.96534	4.33989	5.38613	4.83811	4.72583	4.37602	4.62711	5.08829	4.82042	4.81416	4.8875	4.87024	4.65722	4.46603	5.00969	4.67872	4.6431	4.87493	4.63497	4.81433	4.81026	4.80719	4.93693	4.97882	5.03421	5.02118	4.96038	4.8448	5.05881	4.76964	4.67744	4.70928	4.81621	4.38343	4.98505	4.84087	4.49091	4.49932	4.99121	5.00796	5.04072	5.15771
ADNP2	4.71961	4.93389	4.94067	4.78611	5.44151	5.27189	5.05743	4.97242	5.02797	5.38339	4.99655	5.03986	4.71385	5.40639	5.49474	4.7441	5.13496	4.89239	5.02294	4.94802	4.60817	5.13967	5.04633	5.28453	5.19993	4.87275	4.91828	5.01475	5.19867	4.82677	5.21118	5.19122	5.19836	5.55293	5.06989	5.36633	5.226	4.76141	4.9605	4.90905	4.89994	4.72599	4.84276	5.50566	5.03766	5.21395	5.32752	5.28402	5.43609
ADO	4.76266	5.03971	5.02333	5.40014	4.9262	5.1629	5.49581	4.9816	4.45382	5.12542	4.94373	5.45428	5.22301	4.89574	4.90008	5.43695	5.39621	5.16535	5.05749	5.25679	4.81463	5.14651	4.69964	5.26845	5.43672	5.22845	4.77541	4.83095	5.35693	4.83642	5.55321	5.28477	5.52266	5.38442	5.06442	5.29403	4.7436	4.76405	4.67918	4.70648	4.33664	5.08091	5.04929	4.82128	4.88428	5.2035	5.34999	5.49787	5.28228
ADORA1	4.93724	4.99687	4.65914	4.32275	4.47434	4.51066	4.42626	4.20835	4.68197	3.98086	4.15009	4.56463	4.9452	4.9487	4.23633	4.43886	4.68909	4.71037	4.13172	4.86611	4.78056	4.86208	5.2356	4.61048	5.00244	4.80438	5.03792	4.23537	4.64397	5.1011	4.10746	4.46493	4.75168	4.62402	4.85987	4.98697	4.30475	4.2854	4.06204	4.74678	4.82518	4.44936	4.6161	3.95961	4.41573	4.35884	4.93325	4.5381	4.44696
ADORA2A	4.31125	4.52856	4.21927	4.5692	4.26822	4.81759	4.108	4.21121	4.25662	4.21718	4.33633	4.07326	4.42026	4.46722	4.27939	4.16687	3.96547	4.05088	4.14197	4.07355	4.18317	4.31969	4.45822	4.15749	4.06141	4.37823	4.50955	4.2167	4.12488	4.15567	4.2313	4.06162	4.1882	4.48435	4.10579	4.07389	4.46019	4.78351	4.59112	4.78818	4.36744	4.52954	4.36895	3.75173	4.08155	4.76777	4.32824	4.08253	4.16521
ADORA2B	3.80082	3.96383	4.39107	3.48985	3.9409	3.68646	4.98582	4.18454	4.12306	5.14929	3.72561	4.28593	5.06886	4.64882	4.45507	5.44608	5.41202	5.54295	5.79068	4.20977	3.78902	4.32417	4.48335	4.67738	4.25812	4.21804	4.19288	4.72773	4.55757	4.41075	4.08418	3.93748	4.13089	4.11804	4.49684	4.10571	4.04618	3.44023	4.23424	3.63147	3.95988	4.01162	3.45665	3.50977	4.08917	4.16424	4.37322	4.17728	3.75487
ADORA3	4.08746	4.28651	3.65334	3.75875	4.09359	3.92457	4.04946	4.05702	4.44317	4.5932	4.86412	4.14408	4.22701	4.47067	4.61297	4.06493	4.25896	4.97475	5.89528	4.89553	4.96138	4.71381	4.68587	5.70098	5.09191	5.05802	4.30328	4.76049	5.63871	4.06293	4.38496	4.29421	4.05486	3.36273	4.80666	3.71098	3.45098	3.56149	3.88249	3.37374	3.49917	4.52648	4.79665	3.98624	4.4144	3.86174	4.43219	4.17816	4.32709
ADPGK	4.88196	4.99706	5.5022	5.25293	4.91229	4.79123	5.27815	5.20236	5.08933	5.20406	5.27183	4.84955	4.95756	4.86409	5.08145	5.29565	5.04376	5.36898	5.47077	5.30781	5.2774	5.37756	5.30096	5.42219	5.41097	5.46386	5.06759	5.48298	5.34421	5.07053	5.19153	5.10413	5.24937	5.36635	4.93674	4.94387	5.31002	5.05395	5.05021	5.11896	4.73288	5.41551	4.73696	4.60722	4.46526	5.22687	5.20657	5.28584	5.2438
ADPRH	3.61511	3.7476	4.08664	3.7799	4.00128	4.27213	4.41562	4.22815	3.91273	4.47094	4.16401	4.07491	4.29737	4.12022	4.2774	4.08966	4.39067	4.24374	4.70073	3.80823	3.89381	4.08087	4.1148	4.49552	4.00529	4.08654	4.04785	4.0372	4.58011	4.17842	4.55662	4.43215	4.29802	4.46941	4.28432	4.5033	4.06549	4.19427	3.78576	3.78259	4.00963	4.14311	4.56515	4.32206	4.45733	3.57457	3.67123	4.2003	4.22178
ADPRHL1	4.63136	4.24599	4.31709	4.63166	4.54879	3.87515	4.16717	4.02749	4.79773	4.11117	4.47862	4.44874	4.57427	4.28632	4.46513	4.24475	4.16586	4.42686	4.64388	4.21118	4.54187	4.00831	3.89439	4.24408	4.53851	4.50342	3.89885	4.14628	4.40554	3.851	4.21109	4.15843	4.31486	4.00115	4.16602	4.26632	4.28971	4.27357	4.59688	4.45517	4.60791	4.48264	4.71609	4.48503	4.23954	4.71515	4.6947	4.5817	4.26135
ADPRHL2	4.71761	4.3009	4.58211	4.95885	4.83992	4.59974	4.74571	4.63268	4.48708	4.53223	4.15262	4.91731	5.0332	4.96556	4.84607	5.39972	4.56441	4.98465	5.27235	4.88608	5.10845	5.05264	4.8383	4.97772	5.00834	5.09718	4.94357	4.9571	5.00628	5.14319	4.90802	4.72152	4.92869	4.97529	5.02324	4.92453	4.57606	4.60797	4.61759	5.09033	4.62941	5.18721	5.13167	3.89637	4.26626	4.76718	4.66489	4.40684	4.65901
ADRA1A	4.2413	4.64485	4.0707	4.46127	4.02709	4.01655	4.13936	4.00098	4.32312	3.98393	4.1788	4.20871	4.32921	4.2413	4.31893	4.18512	4.16289	4.12959	4.21713	4.32414	4.29392	4.03815	4.41041	3.96486	3.85461	3.96975	4.245	4.06897	3.9139	4.00899	3.87332	3.96619	3.83751	4.31002	4.10258	4.15401	4.0418	4.1508	4.39884	4.36943	4.51207	4.08369	4.42383	4.27553	4.39688	3.91007	4.31649	4.15123	4.06653
ADRA1B	4.15819	4.43146	4.39886	4.37246	4.12335	4.48059	4.52281	3.81699	4.17365	4.48399	3.86597	4.63696	4.51069	4.51843	4.13019	4.29735	4.45489	4.46281	4.48739	4.14909	3.99515	4.51028	4.25422	3.78808	4.49838	4.15528	4.19005	4.02402	3.93732	4.65059	4.19125	4.2379	4.14533	5.10272	4.52556	4.58731	4.42824	4.06982	4.49895	4.25456	4.10855	4.70023	4.40246	4.19796	4.59314	3.97103	4.26723	4.22307	4.16123
ADRA1D	4.46255	4.38509	3.89316	3.9882	4.03256	4.33657	3.8285	4.35694	4.37065	3.84298	4.04145	4.0453	3.9566	4.02377	4.25827	3.94361	3.98167	4.06102	4.66054	3.85748	4.16291	4.15909	4.21128	4.14404	3.95128	3.9882	4.25189	4.08417	4.10199	3.6946	4.05878	4.04063	3.82475	3.91507	3.92011	3.84271	4.60292	4.27461	4.46923	3.67352	3.84573	3.77851	3.74919	4.05051	4.32175	4.12115	4.50885	3.87994	3.44382
ADRA2A	4.7172	4.55913	5.12891	5.94957	5.8474	6.40338	4.24595	3.98802	5.52096	3.9111	4.35732	4.07498	4.26699	5.07097	5.453	3.75836	4.64453	4.14512	4.3205	5.24896	5.22158	4.35995	5.24264	5.01097	5.32318	5.06382	4.38941	3.48821	5.14625	5.12694	5.60793	5.67209	4.71669	5.08203	5.0537	5.71941	5.13808	4.40652	3.84023	4.80798	4.55996	4.76422	6.17929	5.56645	5.08916	4.33402	6.82614	5.28209	6.23374
ADRA2B	4.18323	3.93264	4.37574	3.82008	4.67213	4.56998	3.83906	3.9	4.87971	3.79563	4.41656	4.32595	4.60856	3.43789	4.63247	4.11302	4.01955	4.3282	4.28869	3.98227	4.36453	3.85576	3.72081	3.93905	3.89467	4.11237	4.11329	3.50608	3.92121	4.28394	4.1103	4.76008	3.82882	4.36287	4.34988	4.39748	4.32718	4.18612	4.59913	4.54455	4.52498	5.04992	4.26884	4.82156	4.63472	4.59863	4.38725	4.24884	5.04339
ADRA2C	4.01551	4.4488	4.21017	4.18799	4.0923	4.17895	4.59448	3.96428	4.73583	4.48194	3.99541	4.04785	4.05421	4.14201	4.56272	4.41121	3.63119	4.16767	5.93044	3.93946	3.53546	3.89172	3.83399	4.181	3.77437	3.30379	3.59558	4.01154	4.41347	5.14032	4.60776	4.29247	4.27685	5.1236	4.7275	4.38109	4.50642	4.78333	4.837	4.4693	4.50678	4.68353	4.50383	4.15993	4.3178	4.49815	4.59916	4.89865	4.72818
ADRB1	4.31141	3.9235	3.58191	3.96283	3.89114	3.87923	4.38651	3.36548	3.7584	4.0781	4.06643	3.88166	3.95045	4.57691	3.8343	4.06185	3.76119	4.07755	3.83539	4.36513	4.61802	4.66055	4.77202	3.56237	4.37926	4.43188	4.50758	3.23054	3.70465	4.30797	5.24351	6.02348	5.47231	4.54824	4.44637	5.0176	4.67023	5.05824	3.61478	4.94219	4.71761	3.21166	4.2734	5.58083	4.85961	5.11594	4.86597	5.18299	4.9499
ADRB2	5.45908	6.32009	5.58581	6.41277	5.62268	5.43203	6.10907	5.33068	6.81833	4.16136	5.28207	5.24647	4.92645	5.58308	4.19086	5.58438	4.82447	5.56815	4.63322	4.63259	4.61278	5.39278	5.45961	5.83049	4.89416	4.67496	5.18768	5.08824	5.83845	5.7441	6.84845	7.03687	5.93746	5.69747	6.24681	5.89873	5.52193	5.66902	5.43017	5.65417	5.51943	5.47568	6.18943	5.97172	6.30387	5.68849	5.78709	6.16331	6.51922
ADRB3	4.26758	3.92956	3.93473	4.41435	4.09959	3.91505	4.07551	4.16324	3.58017	4.04184	4.2274	4.22471	4.02785	4.14508	4.12195	3.82018	3.8655	4.16397	3.84894	4.05199	4.36361	4.02856	4.14971	4.17599	4.07359	4.17001	4.31653	4.35185	4.19127	3.46353	4.0392	4.0174	3.80862	3.70345	4.01207	3.97135	3.98152	3.98198	4.14137	3.94293	4.27781	4.05233	3.8694	4.16245	4.12926	3.75434	4.00062	3.81659	4.33859
ADRBK1	4.94435	4.27433	4.09865	3.7004	4.44254	4.14736	4.22604	3.85337	4.5677	3.90123	4.30758	4.3305	4.37563	4.11302	4.27813	4.2498	3.9447	4.22388	4.44828	3.81524	3.99168	4.7385	4.70508	4.85873	3.93352	3.97344	4.7759	4.85506	4.82156	4.42804	4.73388	4.48905	4.13111	4.53739	4.25475	4.26432	4.66497	4.50181	4.32705	4.22554	4.05176	4.80158	4.21233	4.38557	4.56225	4.1642	3.8853	4.14788	4.23584
ADRBK2	4.22961	4.39229	4.08343	4.27687	4.30066	4.17868	4.20799	4.74084	4.08855	4.91057	4.7036	4.34802	3.78598	4.14382	4.10973	4.31021	4.33768	4.29107	4.76687	4.5699	4.44753	4.41859	4.46833	4.4522	4.52351	4.52369	4.32952	4.20855	4.5944	4.58265	4.83491	4.83242	4.66651	4.46111	4.28689	4.96123	4.61373	4.30903	3.89396	4.37274	4.29334	4.26397	4.40696	4.52855	4.41009	4.45436	5.12196	4.84342	4.638
ADRM1	5.14339	5.25006	5.21269	5.01279	5.14171	4.82299	4.97364	5.24882	4.83771	4.60819	5.31128	4.91266	5.06072	4.82126	5.46606	4.93288	4.85034	4.66959	5.89869	5.53818	5.83451	5.15307	5.23273	5.07355	5.42237	5.70579	5.2936	5.33673	5.01172	4.88631	5.14763	5.12813	5.06339	5.09403	5.18106	5.21311	4.7123	5.18528	4.88695	5.06551	4.8724	5.23298	5.127	4.47003	4.57287	4.96196	4.71838	4.68447	4.7871
ADSL	5.78405	6.27931	5.83835	5.12956	5.78019	5.74594	5.87812	5.77029	5.91648	5.84824	5.51476	5.81723	5.87406	5.91731	5.73628	5.97072	6.03254	5.87531	5.73205	6.18725	6.00145	6.34886	6.19707	6.24554	6.37094	6.37583	6.33372	6.3977	6.25926	6.00378	5.93296	5.81938	5.95976	5.558	5.60584	5.79884	5.23803	5.32757	5.52875	5.42633	5.0956	6.17708	5.5808	5.07698	5.30278	5.47795	5.57179	5.81265	5.55959
ADSS	5.04746	3.71	5.01948	4.27643	5.36558	5.16204	5.64477	5.4729	4.29896	5.93084	5.38936	5.26768	5.75752	6.03233	5.24071	6.2321	6.2523	5.49852	5.45553	5.68995	5.39696	5.89048	5.33477	5.69175	5.98649	5.77542	5.72314	5.74115	5.6072	5.17377	5.26091	5.08038	5.58494	5.25437	4.72701	4.89785	4.96375	4.48861	4.96561	4.54834	4.02899	5.17397	4.69784	4.46832	4.46565	5.53255	5.3856	5.75455	5.50299
ADSSL1	5.98711	6.21388	5.4114	6.5601	5.80111	5.08232	5.18189	5.06271	6.33114	4.60417	4.95581	6.0956	5.63941	5.95901	4.30772	5.10799	4.77014	5.38794	5.00273	6.397	6.28303	5.47193	5.03359	4.93144	6.74495	6.96528	5.54138	5.4532	4.71617	6.01955	5.47585	5.57371	5.80588	5.54348	6.43167	6.02871	5.64925	5.57053	5.26142	5.32863	5.36019	5.69753	5.69592	5.29067	4.94079	5.70096	5.32188	5.35202	5.69934
AEBP1	7.4518	8.04838	8.39855	6.3392	7.51331	7.17536	8.54065	7.2586	6.60897	8.26157	6.45424	8.23961	8.17565	7.68947	9.06378	8.17565	8.38355	8.44942	8.74236	7.49158	7.58378	7.40602	6.96734	6.60265	7.63066	7.6134	7.67775	7.69735	6.76017	8.30715	7.65006	7.3951	7.4763	7.40756	8.88299	7.03376	8.38649	7.26325	7.68743	6.66089	6.79603	8.10797	6.93003	7.79054	6.65958	7.38733	7.07088	6.8751	7.38386
AEBP2	4.34302	4.22623	4.20502	4.81235	4.39536	4.56738	4.637	4.08537	3.92012	4.50367	4.05026	4.61523	4.14898	4.60734	4.05584	5.02912	4.67974	4.35822	4.07133	4.55668	4.1598	4.42327	4.05177	4.34634	4.7936	4.55965	4.25085	4.17112	4.45974	4.56557	4.80774	4.70705	4.84267	4.52931	4.43605	4.6194	4.28989	4.08602	4.11642	4.13812	3.9338	4.37401	4.50245	4.51799	4.7365	4.76118	4.70142	4.57119	4.5515
AES	5.32978	5.63125	5.1466	5.80011	5.20587	5.90836	5.12221	5.49541	5.01689	5.09097	5.6964	5.21161	4.77433	4.9593	5.38845	5.09525	4.96448	5.2356	5.79276	4.95234	4.85429	5.24231	4.98223	5.18406	5.25921	5.0555	5.11437	5.33282	5.22131	5.5211	5.55256	5.92474	5.59401	5.58125	5.59061	5.64144	5.18748	5.5846	5.34725	5.14974	5.23793	5.56415	5.52882	5.29901	5.57322	5.55954	5.19154	5.57888	5.9165
AFAP1	4.38463	4.35238	4.47481	4.14525	4.65164	4.55682	4.75031	4.7964	3.73866	4.74668	4.45092	4.46572	4.3963	4.72288	4.84885	4.60128	4.59496	4.47978	4.82871	4.7322	4.63192	4.35581	4.01023	4.19388	4.74868	4.75724	3.96543	3.87657	4.23712	4.23071	4.42947	4.68614	4.76131	4.60556	4.64983	4.49155	4.83801	4.43541	4.64265	4.47176	4.21517	4.44795	4.15964	4.67914	4.64247	4.56405	4.48433	4.87202	4.57345
AFAP1L1	4.04505	3.80686	3.96213	3.693	4.22522	4.67928	3.86316	4.64933	3.93414	4.92237	4.66303	3.87489	3.83584	3.7904	4.44405	3.87776	3.83483	3.90412	4.77621	4.32764	4.47527	3.93204	4.04953	4.01646	4.30004	4.45624	3.85172	3.54916	4.14949	4.61077	4.64004	4.86742	4.3695	4.5882	4.23824	4.94419	4.20226	4.59194	4.37591	4.53857	4.32182	4.83195	4.79714	4.03195	4.34375	4.39774	4.48075	4.83243	3.68997
AFAP1L2	4.01517	4.24422	4.04511	4.31627	4.53606	5.00425	4.27911	4.32447	4.1152	4.76198	4.77523	4.19283	4.07538	4.4974	4.5575	4.13151	4.18373	3.99468	4.76361	3.93049	3.73299	4.16633	3.78188	3.81165	4.18384	3.95345	3.67047	3.78332	3.90063	4.73103	4.42787	4.71185	4.49519	4.54141	4.66859	4.44224	4.23096	4.37789	4.64101	4.26711	4.3436	4.49043	4.03515	4.58015	4.3027	4.71841	4.33477	4.43685	4.4483
AFF1	4.4561	4.14212	4.22972	4.02824	4.26581	4.40795	4.43091	4.50597	4.47106	4.43716	4.51079	4.37056	4.30511	4.53372	4.32385	4.4364	4.49925	4.13425	3.92361	4.75597	4.8022	4.56724	4.26659	4.29563	4.72145	4.77474	4.2071	4.46225	4.25722	4.19013	4.32621	4.7231	4.47124	4.72752	4.6703	4.28924	4.64813	4.35436	4.40998	4.33943	4.32504	4.50445	4.23573	4.75775	4.45662	4.15285	4.42175	4.42636	4.50792
AFF2	3.98044	3.95701	3.87521	3.96661	4.02598	4.0763	4.12669	4.02141	3.83139	4.05767	4.22905	3.88823	4.19795	3.71931	4.5075	4.13713	3.79165	3.97302	4.15467	4.08971	3.87147	4.61167	4.6458	4.8017	3.66239	3.6816	4.68662	4.80944	4.77808	3.87147	3.30867	3.35586	2.99991	3.04401	3.77877	3.3586	4.04137	3.20081	4.06786	4.13422	4.38494	3.66966	3.91922	3.84017	4.08993	3.48229	4.12707	3.15558	3.063
AFF3	5.30207	5.25273	4.84886	5.27197	5.0746	5.08976	5.05742	4.26481	5.39956	4.11064	4.26939	4.66603	4.44693	4.74312	4.16959	5.13259	4.25412	4.80174	3.94656	4.25313	4.38463	4.66494	4.81149	4.1673	4.11368	4.23889	4.75307	4.70522	4.16306	4.79559	4.52923	4.71597	4.57507	5.00064	5.12065	4.83325	5.23586	5.36902	5.42603	5.07041	5.36204	4.93279	5.09626	5.26244	5.21608	5.26643	4.92378	4.64742	4.83678
AFF4	4.36069	4.75565	4.41966	5.11714	4.52098	4.4174	4.43608	4.79395	4.82131	4.83131	4.56703	4.77066	4.37511	4.74554	4.80787	4.4319	4.56918	4.46312	4.4065	5.24248	4.97704	4.88932	4.53276	4.21263	5.23599	5.13712	4.28676	4.47785	4.25896	4.66242	4.77829	4.75437	4.79852	4.98358	4.88539	4.51437	4.69816	4.5926	4.58748	4.65302	4.22421	4.8707	4.43613	4.44475	4.07086	4.91377	4.78557	4.73754	4.74349
AFG3L2	5.33888	5.43624	4.9759	4.65562	5.44897	5.22453	5.42988	5.25809	4.98093	5.48852	5.7224	5.49646	5.37377	5.30078	5.77016	5.32855	5.28561	5.27684	5.33888	5.80027	5.46104	5.68223	5.43387	5.25873	5.8701	5.74944	5.54103	5.47358	5.33579	5.78713	5.52938	5.38216	5.36068	5.3098	5.44506	5.3522	5.23143	5.09571	4.92569	5.23786	4.98408	5.48805	4.97119	5.23079	4.86266	5.16507	5.11201	5.02578	5.35647
AFM	3.92149	4.08952	3.96228	4.60763	3.74442	3.86973	3.95283	3.60601	3.73049	4.05263	3.69391	3.76741	3.90917	4.03097	3.61253	3.81365	4.43568	3.83358	4.2498	3.766	3.77071	3.95717	4.45659	3.8321	3.84228	3.55622	4.13712	3.06005	3.95434	3.69356	2.82742	2.71752	2.86838	3.40846	3.55801	3.56363	3.64814	3.90464	3.9695	4.43571	4.75036	3.33377	4.6889	4.29723	4.24301	2.84372	4.56861	3.82003	3.30813
AFMID	4.5395	4.27062	4.3644	4.05964	4.24017	4.39099	4.52616	4.37358	4.11784	4.53816	4.3125	4.09335	4.26865	4.40191	4.33573	4.43757	4.76981	4.34964	3.96264	4.07813	4.09567	4.2108	4.52327	4.29511	4.40936	4.19996	4.39393	4.56488	4.2271	4.01084	4.12188	4.40393	4.30708	4.37143	4.37069	4.23645	4.3328	4.57798	4.59788	4.35922	4.31635	4.64839	3.94337	4.54523	4.3321	4.20152	3.91411	4.11066	4.13983
AFP	3.75132	3.53047	4.15213	4.25279	3.79776	3.92806	4.48603	4.13119	3.79176	3.93503	4.10475	3.92083	4.09451	3.79233	3.88378	3.84039	4.04064	3.83792	3.98026	4.42638	5.47108	3.26793	3.64025	3.52303	4.30341	4.82601	3.4257	3.74693	3.46909	3.6943	3.66557	3.31446	3.59515	3.61168	3.31572	3.4069	3.21477	2.92563	4.52582	3.73229	4.3746	3.66809	4.05877	4.22141	3.6046	4.11013	3.72646	4.35498	2.84897
AFTPH	5.20868	5.09748	5.16925	4.7159	4.97685	4.8887	4.78359	4.66626	5.35793	4.40493	4.54321	4.9989	4.81654	4.97835	4.1802	4.91188	4.68028	4.83032	4.33654	4.91124	4.83466	5.1343	4.77369	5.17943	5.0392	5.0323	4.87223	5.10675	5.19921	4.83695	5.32059	5.21304	5.17901	4.99596	5.05914	5.03057	4.72808	4.72074	4.535	4.55089	4.60028	4.83439	4.81213	4.98383	4.94838	4.86096	4.88715	4.88656	4.87663
AGA	5.41079	4.49872	5.10881	5.02656	5.19401	4.53851	5.45625	4.31292	5.47009	4.9459	5.11059	5.05041	5.11278	5.30409	4.50183	5.63357	5.49633	5.7747	5.21333	4.47391	4.5346	5.65627	4.9189	5.64788	4.9114	4.64752	5.59079	5.32324	5.68387	5.60644	5.09366	5.06885	5.84462	5.07709	5.28439	5.43617	4.95935	4.67937	4.36339	4.8271	4.67567	5.08398	5.39885	5.0153	5.06301	5.21542	4.7756	5.03174	5.37868
AGBL1	4.25849	4.42648	4.34979	4.82149	4.36276	4.04935	4.14934	4.10713	4.84175	3.89777	4.26121	4.25111	4.319	4.20632	4.31529	4.26306	4.04116	4.21071	4.22753	4.49477	4.45662	4.09131	4.5664	4.48417	4.38875	4.49114	4.13841	4.26409	4.39898	4.13555	3.9452	4.06051	4.10465	4.04379	3.93537	4.03457	3.87672	3.87242	3.95832	4.30416	4.4744	3.95427	4.41246	4.24194	4.16628	4.78351	4.25168	4.31369	4.2469
AGBL2	3.88019	4.36888	3.88359	4.40223	3.75149	4.00934	3.99595	4.07986	4.07426	4.09562	4.06794	4.03934	3.96111	4.42434	4.00476	4.11812	4.27913	3.99172	4.1112	3.78406	4.37029	3.72548	3.93604	3.92431	3.6513	3.76617	3.7371	3.92765	3.87081	4.33208	3.89828	4.13439	3.99109	4.30945	3.9729	3.82119	4.15193	3.95655	4.2355	4.3731	4.19001	3.96081	3.99776	4.08801	4.21861	4.36883	4.01106	4.17725	4.15102
AGBL3	4.14896	4.33779	4.30546	3.96969	4.24596	4.28597	4.24942	4.20623	4.47261	4.22223	5.05847	4.37208	4.58201	4.37694	4.30645	4.10318	4.52863	4.25785	4.41352	4.97839	4.8659	4.32125	4.21797	3.90403	4.54807	4.57845	4.1553	4.50648	4.46963	4.27375	4.25796	4.23002	4.11401	3.81346	4.37819	4.06768	4.02867	4.45677	4.67299	4.41154	4.6112	4.03887	4.4061	4.24924	4.20438	4.616	4.18621	4.393	4.11599
AGBL4	4.4322	4.29904	4.28086	4.60485	4.17928	3.9793	4.09475	3.90116	4.41061	3.97395	4.06693	3.91739	4.13862	3.96722	4.17123	4.29522	4.04911	4.16527	4.18633	4.21597	4.32334	3.89585	4.05328	4.2792	4.27203	4.22376	3.92119	4.12564	4.05659	3.79777	3.95168	3.97582	4.08517	4.16864	3.96411	3.94513	4.17669	4.40827	4.34486	4.19052	4.51742	4.29617	4.50457	4.30237	4.20859	4.50576	4.47363	3.92088	4.05671
AGBL5	5.02797	5.30721	4.9396	5.50745	4.66614	4.7419	4.592	4.49808	5.23782	4.40318	4.65345	4.79678	4.93162	4.61169	4.81571	4.70838	4.60203	4.67924	4.33324	4.3544	4.40762	5.27321	5.01933	4.80427	4.69258	4.60662	5.20555	5.19079	4.82373	5.21322	4.66703	4.90529	4.95955	4.63661	5.1099	5.05005	4.83061	5.0697	4.96059	5.33554	4.60724	5.19403	4.89923	4.3881	4.17906	4.58761	4.76282	4.80058	4.9353
AGER	4.54049	4.68231	4.58501	4.36121	4.42489	4.0294	4.02981	4.27995	5.07075	3.97143	4.40617	4.2916	4.53308	4.22474	4.33692	4.24836	4.08276	4.37279	4.27842	4.26308	4.35552	4.3338	4.63796	4.00958	4.34291	4.20319	4.5938	4.84905	3.92752	4.42716	4.19525	4.49708	4.21776	4.6785	4.38836	4.17098	4.75984	4.70156	4.7574	4.94102	4.40625	4.68496	4.37633	4.17842	4.47652	4.34081	4.60881	4.20135	4.1752
AGGF1	4.71029	4.24827	4.66125	4.76123	4.62456	4.68232	4.80199	4.54313	4.44339	5.17753	4.21972	4.62339	4.51311	4.90704	4.5016	4.77105	5.01345	4.72012	4.62268	4.32406	4.32556	4.97474	4.56472	4.89325	4.71428	4.41834	4.87294	4.89376	4.92225	4.90461	4.88052	4.86233	5.03661	4.68127	4.6701	5.0122	4.66759	4.5185	4.48736	4.61553	4.43647	4.6022	4.3183	4.59468	4.79248	4.72815	4.80825	5.07158	5.02503
AGK	4.78986	4.51592	4.6404	4.53601	4.73649	4.71087	4.92083	4.61174	4.32216	4.92217	4.56446	4.79618	4.58645	5.04357	4.52483	5.00941	4.91034	4.57823	4.71792	4.79995	4.65329	4.59887	4.50663	4.58621	4.87579	4.78816	4.41312	4.60637	4.61093	4.5417	4.6774	4.80539	4.57045	4.88714	4.81684	4.26527	4.54633	4.83216	4.78491	4.57901	4.59212	5.01514	4.82443	4.89423	4.17297	4.82393	4.56592	4.5326	4.50538
AGL	4.07381	4.03401	4.28686	4.89219	3.98221	4.22128	4.39251	4.70047	4.30069	4.76718	4.36298	4.22335	4.17093	4.63079	4.17093	4.3189	4.64071	4.31365	4.2789	3.85073	3.79509	4.64933	4.12362	4.55817	4.2278	4.00225	4.47236	4.39258	4.61132	4.62905	4.80387	4.69362	5.05119	4.52353	4.30501	4.69924	4.73747	4.45196	4.18186	4.2195	3.75436	4.20655	4.37441	4.29593	4.45636	4.56007	4.62499	5.10562	4.80387
AGMAT	4.29202	4.23243	4.12976	4.90008	4.57612	4.12621	4.23638	3.90076	4.65396	4.38747	4.48421	4.54232	4.07744	3.77287	4.11841	4.21372	4.04713	4.05967	4.03272	3.74789	3.86859	4.29884	4.43307	4.62285	3.66119	3.7757	4.60747	4.59983	4.62349	4.28094	4.03071	3.80098	3.94482	3.57016	4.41204	3.63684	3.9964	3.90349	4.0724	3.6713	4.12073	3.89315	3.81888	4.22628	4.3652	4.09277	4.11912	3.90496	4.08044
AGPAT1	4.60766	4.75147	4.58114	4.86434	4.57979	4.36047	4.41669	4.57397	4.8042	4.46933	4.59042	4.6605	4.79668	4.55103	4.85305	4.51405	4.3904	4.76395	4.97624	4.28887	4.4706	4.34113	4.37471	4.69159	4.41088	4.40979	4.38002	4.71858	4.73617	4.64581	4.82996	4.69713	4.57619	4.60422	4.69672	4.8421	4.80465	4.68194	4.70271	4.51323	4.30725	4.91947	4.63396	4.64371	4.6186	4.29951	4.48472	4.52954	4.71225
AGPAT2	5.0212	5.39754	4.47712	5.39342	4.64266	4.33142	4.75397	4.44942	4.79189	4.10186	4.63325	4.60194	5.1328	4.45181	5.44164	4.54491	4.22004	4.65144	5.32401	5.77743	5.90319	4.68317	4.80384	5.44394	5.73807	5.83202	4.98279	4.41552	5.41738	4.8288	4.88324	5.13649	5.20786	5.05785	4.69624	5.65256	4.79482	5.00599	3.97514	4.87171	5.06404	4.47312	5.41971	5.13905	5.24687	4.86321	4.90072	5.41581	5.55728
AGPAT3	4.26976	4.36844	4.38197	4.56777	4.32677	4.28201	4.2505	4.7286	4.6617	4.17496	4.7964	4.4696	4.36313	4.37291	4.5188	4.30273	4.18773	4.34036	4.70348	4.63076	4.5968	4.82309	4.69578	4.53217	4.55405	4.62962	4.77779	4.73963	4.61515	4.61567	4.69465	4.62295	4.44501	4.50346	4.39115	4.6026	4.43653	4.48378	4.31826	4.24886	4.12454	4.61178	4.42717	4.25719	4.29364	4.2957	4.19706	4.49916	4.46511
AGPAT4	5.24364	5.05836	5.04377	4.84856	4.81065	4.4076	4.86599	4.8033	5.02468	4.44925	4.21917	4.72079	4.95032	5.43927	4.37043	4.92037	4.9436	4.75305	4.32702	4.83087	4.75664	5.33461	4.95462	4.42775	4.95358	4.90224	5.23311	5.16075	4.40752	5.10369	4.62601	4.50486	4.77462	4.63448	5.05386	4.24944	5.11021	4.53015	4.56312	4.41918	4.22697	4.81324	4.20895	4.63415	4.31868	4.59929	4.65254	4.56383	4.7011
AGPAT5	4.5445	4.86018	5.17424	5.19024	4.54203	4.99157	5.19052	4.87946	4.87483	5.4242	4.87639	5.28664	5.62431	5.42388	4.86355	5.58432	5.85435	5.19479	5.23559	5.20745	5.00207	5.49493	4.71893	5.35367	5.45364	5.31237	5.25329	5.32608	5.44391	5.14626	5.1916	5.01412	5.2087	4.76327	4.83953	5.03729	5.09091	4.34714	4.59178	4.48229	4.59583	4.65158	4.52588	5.18213	5.05593	4.96915	4.84276	5.10541	4.83656
AGPS	4.08988	4.33382	4.29741	4.47704	4.35196	4.63767	5.07894	4.49072	4.19601	4.97591	4.53482	4.72415	4.7073	4.79258	4.56211	5.10536	4.98993	4.72906	4.84132	4.58539	4.49972	4.92361	4.69545	4.83496	4.69429	4.52815	5.01294	4.83378	4.93652	4.70179	4.9322	4.69003	4.8085	4.60312	4.77728	5.00121	4.2409	4.50345	3.94081	4.1568	4.44236	4.27676	4.57647	5.05237	4.79623	4.29929	4.3146	4.66672	4.90979
AGR2	3.97951	3.92812	3.89	3.99746	3.7614	5.10924	3.71103	4.15453	4.70961	3.76719	4.10643	4.25252	4.63298	3.87517	3.651	3.82146	4.27882	4.10807	3.92483	4.13942	4.14862	4.43651	4.27747	3.72312	3.92888	4.13207	4.40103	4.98513	3.77405	4.34511	3.98076	3.35468	4.24139	4.20574	3.82951	3.81756	3.46595	3.92102	3.99945	4.29303	4.40825	4.88558	4.75071	3.84947	3.84848	5.70316	3.76294	4.02022	4.45894
AGR3	4.74915	3.93934	4.17743	4.18556	4.28926	4.3265	4.74216	4.38248	4.14481	4.4068	4.23457	4.35968	3.83883	4.39098	4.31418	4.34684	4.41552	4.6945	4.50621	4.26655	4.24673	3.62189	4.53966	4.78882	4.35852	4.37338	3.867	3.49758	4.43661	4.71417	3.647	4.15822	3.83034	4.19117	3.71399	4.20059	3.48198	4.37981	4.72037	4.64978	5.13497	4.04052	4.9307	3.81465	4.0038	4.80932	4.75731	4.25551	4.91705
AGRN	4.21322	4.49201	4.79904	4.61767	4.89463	4.98368	4.23397	5.09016	3.88041	5.29482	5.40031	4.72111	4.66925	4.30782	5.67906	4.40386	4.44353	4.58877	5.20708	4.00899	4.19947	4.48342	4.8363	3.83568	3.92405	3.94705	4.73091	4.8855	3.8439	5.07577	4.70046	4.63347	4.50692	5.29991	5.00433	4.86664	4.87982	4.76544	4.91443	4.99367	4.52331	5.64673	5.12956	4.61351	4.3741	4.38942	4.27122	4.22469	4.47049
AGRP	4.97177	4.30468	4.31471	4.04424	4.32821	4.19383	4.07723	3.9645	4.58681	3.79788	4.50123	4.22507	4.50906	3.99123	4.22161	4.18345	3.96358	4.29587	4.05976	4.10682	4.40889	4.1998	4.47629	4.38402	4.29424	4.15271	4.42208	4.18451	4.24337	3.62153	3.92117	3.95794	4.01183	4.12296	3.88498	3.93024	4.419	4.35197	4.74262	4.26072	4.45337	4.24324	4.16514	4.19571	4.39597	4.59089	4.77022	4.4096	4.44686
AGT	6.39003	5.35367	5.00163	6.34857	5.5164	5.48628	4.64505	4.52737	6.04563	4.07487	4.97627	4.71191	4.11409	5.46487	4.5405	4.85243	4.0597	4.86782	3.88967	5.03761	5.04914	5.06044	4.41961	5.36547	5.38137	5.41679	4.35788	4.20918	5.55796	4.99963	5.60961	4.89553	4.54014	5.74584	5.20381	5.17345	3.80914	4.45878	4.33041	4.3626	4.25804	4.40387	5.07041	4.26405	4.31904	4.43542	4.76708	4.72008	4.62575
AGTPBP1	4.24776	3.91601	4.06251	3.83988	4.20111	4.672	4.44603	4.38813	3.60533	4.79395	4.41106	4.15348	4.06593	4.36389	4.41214	4.37165	4.5679	4.5452	4.71008	4.63456	4.14914	4.93664	4.81783	4.86637	4.40053	4.20305	4.92353	4.93143	4.86318	4.43271	4.63882	4.48356	4.56567	4.55872	4.41771	4.31194	4.5546	4.22095	4.07775	4.14322	4.05399	4.22749	4.07599	4.47221	4.608	4.32836	4.2418	4.59206	4.33941
AGTR1	4.1909	3.74699	3.3838	4.33413	3.83178	6.11151	4.49574	3.76715	4.17674	4.69862	4.01863	4.06794	3.70866	3.81571	5.00716	4.02468	4.47377	4.76207	3.82994	4.15227	3.87405	4.62593	3.77512	4.8381	4.37154	4.15119	4.09741	2.97025	4.83539	3.83791	4.91537	4.99105	5.46656	4.82836	3.87926	4.15221	4.31504	4.23989	4.37418	4.10985	4.00867	4.84292	4.68807	4.32617	3.93812	5.10396	5.62354	5.27369	5.45047
AGTR2	4.3994	3.94022	4.53819	3.94813	4.45798	4.29395	4.26102	4.38005	3.92817	4.07305	3.74438	3.88964	3.95593	3.98513	4.01201	4.10484	3.77853	3.9983	4.11953	4.47527	4.38473	3.85864	4.14875	3.55905	4.30657	4.11371	3.65185	3.7353	3.75127	3.86502	3.66767	3.40661	4.88909	3.97171	4.11014	3.43134	4.10546	4.11148	4.19755	4.01971	4.5837	3.46839	4.11544	4.24488	4.24737	5.67154	5.86709	4.77226	3.7024
AGTRAP	4.76801	4.81412	4.84264	5.19	4.79549	4.87654	4.98195	4.32279	5.1702	4.42638	4.25747	4.53547	4.90057	4.65842	4.91364	4.71827	4.64384	5.03364	5.82914	4.74878	4.9453	5.41815	5.37663	5.62376	4.95483	5.10309	5.40695	5.54594	5.4853	4.82985	5.0622	4.85015	4.88389	4.65567	4.88392	4.88385	4.85094	4.72312	4.80711	5.01962	4.67415	4.99892	5.22042	3.79558	4.57126	4.67691	4.6981	4.55142	4.78657
AGXT	4.33905	4.28609	4.12483	4.34991	4.35496	3.95169	4.12678	3.90063	4.42206	3.77106	4.02591	4.16312	4.31194	4.46079	4.28422	4.17383	4.09088	4.12906	4.28056	4.17613	4.86691	4.08711	4.2879	4.32075	4.1533	4.19796	4.30589	4.14328	4.23108	3.8331	3.96603	3.9662	4.08601	4.09403	4.40775	4.76349	4.14797	4.56995	3.80341	4.08435	4.46956	3.97147	4.18962	4.32963	4.30197	4.04973	4.10487	4.22172	3.94343
AGXT2	4.71257	4.77044	3.72266	3.91252	4.12772	4.09744	4.1122	4.45142	4.0653	4.04871	3.9743	4.17433	4.27186	4.52531	4.30131	3.92215	4.02964	4.18833	4.31132	4.78905	4.66208	3.87914	3.71438	3.99726	4.70958	5.60945	4.0691	4.18336	4.29877	3.53524	4.04536	4.08039	4.11869	4.22216	3.99366	5.11749	3.90745	3.65093	4.39629	3.977	4.45576	3.75748	6.216	4.21554	4.21922	3.95578	4.07317	3.47366	5.02001
AHCTF1	5.31523	5.05971	4.73456	5.28771	5.10199	5.32003	5.10838	4.64889	4.92382	4.82965	4.78626	5.01943	4.57187	4.74312	4.70673	4.99643	4.74466	4.72595	4.3299	5.26576	5.11797	4.89887	4.84513	4.50239	5.31425	5.24101	4.85671	4.77589	4.57232	4.90286	4.96206	5.25371	4.85679	4.931	5.26188	4.98092	4.97524	4.97318	5.00277	4.8288	4.89224	4.88229	4.92276	5.37349	4.93571	5.06909	4.967	4.86632	4.85614
AHCY	6.22081	4.80627	5.43354	4.90406	6.21368	5.84878	5.83242	4.99073	5.83777	5.84027	5.40192	5.58681	5.7073	5.84381	5.71555	6.31223	6.41243	6.29353	6.0685	6.31614	6.35743	6.32386	6.08732	6.40495	6.44741	6.74152	6.24057	6.32037	6.40846	5.96249	5.8595	5.6538	6.06721	5.40269	5.63889	5.68793	5.51111	5.51604	5.57333	5.6704	4.81118	6.11299	5.34493	4.34624	4.83819	5.48329	5.38532	5.62248	5.74936
AHCYL1	5.96056	5.16124	5.93196	5.20671	6.08108	5.98838	6.2503	5.85867	5.41275	6.24947	6.02275	6.01961	6.03025	5.95566	6.00797	6.17054	6.36541	6.24522	6.23386	6.27049	6.26551	6.0478	5.88021	6.18077	6.29013	6.40681	5.8188	5.81006	6.23063	6.1846	6.358	6.25096	6.02186	6.17918	6.14378	6.48576	6.05883	6.13869	5.81381	5.95734	5.66588	6.15401	6.32566	6.08494	5.67709	5.88093	5.83925	5.86513	6.1168
AHCYL2	4.1485	4.94793	4.75879	4.7549	4.55098	4.68768	4.54419	4.5403	4.99034	4.46913	5.16362	4.87312	4.7305	4.34554	4.49572	4.54354	4.60576	4.67819	4.29839	4.31459	4.10143	4.67067	4.0924	4.54564	4.58822	4.35291	4.43167	4.43927	4.65339	4.9135	4.81844	4.94953	4.90923	4.93354	4.85356	4.74685	4.78982	4.78603	4.63056	4.5392	4.24557	4.75275	4.37824	4.62365	4.73858	4.93187	4.74343	4.70184	5.21939
AHDC1	4.80511	4.96683	4.89728	5.40091	4.75919	4.5609	4.40692	4.24356	5.59888	4.40517	4.49584	4.53533	4.63882	4.65757	4.61129	4.5644	4.357	4.56608	4.46703	4.7349	4.77732	4.54285	4.83777	4.4253	4.55834	4.70013	4.80147	4.69002	4.30255	4.51824	4.51272	4.61689	4.43774	4.72891	5.0085	4.54635	4.68174	4.78918	4.59007	4.57097	4.73303	4.80444	4.42272	4.91188	4.84715	4.69258	3.97457	4.15473	4.57875
AHI1	5.85536	6.27616	5.9254	6.30741	5.40184	5.33475	5.63743	6.02171	6.07325	5.08838	5.44066	5.81462	5.38699	5.75523	4.61769	5.61079	5.53757	5.29627	4.70829	5.9553	5.4886	5.30386	5.27709	5.04397	5.78866	5.86374	4.89512	5.41028	5.05645	5.98628	5.57187	5.78208	5.60324	6.34401	5.97335	5.38719	5.20324	5.50604	5.52038	5.89595	5.74894	5.62704	5.41672	5.67847	5.10061	5.9893	5.84252	5.30348	5.69214
AHNAK	5.45785	6.17806	6.10996	6.4687	6.24895	6.37456	6.4687	5.43675	6.50008	5.93228	5.9108	6.41339	6.10387	6.19853	6.18922	6.06595	6.51613	6.24895	6.24003	6.11538	5.98417	6.06674	5.5913	5.60173	6.31863	6.19566	5.80653	5.6907	5.68315	6.4395	6.61717	6.78154	6.43832	6.44499	6.79079	6.65697	6.3032	6.37741	6.15659	6.40921	6.0511	6.42982	6.1997	6.44206	6.3989	6.23302	6.25106	6.10123	6.3929
AHR	3.94934	4.19426	5.10155	3.98608	5.16055	5.86575	5.54258	5.40515	4.05127	6.33832	5.63002	5.22719	5.21348	5.17583	6.16801	5.53179	5.91754	5.90781	6.20232	5.75678	5.27895	5.07148	4.87764	4.86245	5.65288	5.47293	4.64203	4.26246	5.04296	4.9282	6.02608	5.32235	5.21461	5.95737	5.43335	5.05285	4.13736	4.49236	4.69807	4.5543	4.57561	4.73932	4.81852	5.00772	4.83758	4.8674	4.9264	4.80837	4.95374
AHRR	4.26445	5.38701	3.63375	3.67256	4.1331	3.90396	4.56829	3.49643	4.0317	4.12682	4.20087	4.41248	4.107	3.76438	4.59541	4.21594	4.57403	3.94521	4.93393	3.99882	3.86517	2.79952	3.91363	3.72294	4.04714	3.73823	2.69492	3.75753	3.90347	3.57262	4.50807	4.10366	4.4359	3.61436	4.14586	3.96605	4.2999	4.5145	4.1703	4.44141	4.11659	4.21348	4.56712	3.77548	4.20219	4.76065	4.46439	3.96901	3.84473
AHSA1	5.27759	4.07038	5.47938	4.42083	5.53059	5.4451	5.80356	5.19448	4.87422	5.45252	5.06875	5.07757	6.068	5.78097	5.24267	5.6658	5.97385	5.72313	5.72016	5.86175	5.75548	5.66385	5.45558	5.93073	5.88738	6.08155	5.31572	5.58762	5.87558	5.66201	5.48533	5.597	5.88413	5.36658	5.20981	5.76159	4.91301	5.03525	5.00298	5.29669	4.87214	5.61902	5.39223	4.09672	4.77025	5.35348	5.55446	5.51713	5.41169
AHSA2	5.13816	4.50693	5.03043	4.92873	4.59294	5.0294	4.65287	4.99427	5.19717	4.7839	5.02425	5.1095	4.89037	4.45302	3.86244	4.42802	4.67341	4.97602	4.48957	4.20246	4.33607	4.8449	4.92652	4.816	4.18598	4.45344	4.92476	5.05363	4.92664	5.02151	4.89623	4.89013	4.69507	5.02213	4.98841	4.91016	4.88811	4.80843	4.80425	4.79823	4.64084	5.02578	4.57564	5.10025	4.93645	4.68811	4.66695	4.8225	4.46808
AHSG	4.73283	4.01673	4.79541	4.37353	4.68513	4.01564	3.85287	4.1894	4.56037	4.00682	4.28545	4.22324	4.26862	4.45464	4.07393	4.08348	3.86338	4.23156	4.08027	4.29774	4.67006	3.99092	3.50402	4.42133	4.41303	4.54169	4.20049	4.36327	4.45617	3.20918	4.12932	4.0831	4.01833	4.18233	4.00868	3.86773	4.27449	4.16035	4.51191	4.10475	4.63641	4.11108	4.64385	4.05357	4.43579	4.33123	4.43525	4.63191	4.21969
AICDA	4.09228	3.87629	4.05051	3.71519	4.08267	4.02238	3.93187	3.9967	4.22282	4.03439	3.81104	3.83235	4.18024	4.50456	3.80191	4.05225	3.87438	3.95765	3.9531	4.54091	4.38812	4.12705	4.00736	3.65767	4.42183	4.30006	3.66423	3.92058	3.6232	3.79202	3.83233	3.84558	3.80466	3.84037	3.57253	3.63709	4.03069	3.43257	4.81736	4.19593	4.01403	3.45113	3.14239	4.20273	4.04017	4.83129	4.4165	4.36807	4.17717
AIF1	4.00185	3.96966	4.14619	3.84719	4.07836	4.177	4.18595	4.39549	3.85913	5.18751	5.25145	4.24422	4.45182	4.24461	5.11017	4.2434	4.44648	5.09502	5.74611	4.24379	4.40132	4.63697	5.02565	5.06045	4.26845	4.34977	5.08108	5.02741	5.04878	4.26043	4.77474	4.25383	4.49959	4.3293	4.2098	4.60029	4.17172	4.11246	4.30665	4.0947	4.49996	4.54649	4.80537	4.69782	4.9116	3.92329	4.30157	4.73177	4.52136
AIFM1	4.52112	4.63153	4.88423	3.44707	4.71063	4.80113	4.73537	4.94079	4.03953	4.80859	5.01674	4.74425	4.6729	4.50385	4.77948	4.56663	4.80736	4.72228	4.9181	4.74329	4.61951	5.05933	4.70447	5.28543	4.77216	4.83291	4.98788	4.90001	5.36105	5.00653	4.98251	4.72945	4.89637	4.91631	4.47521	5.07236	4.84731	4.57777	4.07108	4.40367	4.11813	4.53313	4.37165	4.45249	4.549	4.59398	4.50928	4.82142	4.89217
AIFM2	4.41123	4.61892	4.17503	4.76116	4.04368	4.42283	3.91791	3.84015	4.39065	3.83088	4.11504	4.55018	4.44884	4.08659	3.98492	4.11862	3.98397	3.99299	4.64991	4.53394	4.63431	3.97224	4.30733	4.15125	4.75536	4.23135	4.53199	3.46501	4.23498	4.51247	4.10144	4.5567	4.22668	4.72336	4.30476	4.74504	4.28691	4.52691	3.94013	4.81823	4.61801	4.1863	5.00999	4.59627	4.59627	4.34493	4.55726	4.52762	4.74713
AIFM3	4.38565	3.9404	3.98946	3.80806	4.18813	4.04458	4.0799	4.61052	4.40476	3.78976	3.9663	4.1852	4.22217	4.36938	4.13729	4.36968	4.11214	4.23386	4.09042	3.60029	3.9294	4.11528	4.47664	4.44319	3.90246	4.3392	4.19565	4.73005	4.29238	4.29397	4.38292	4.11029	4.14152	4.06676	4.16232	4.19631	4.69898	4.25132	4.26425	4.27947	4.25656	4.02514	4.52538	3.70759	4.19593	4.02864	4.15319	3.99686	3.85244
AIG1	5.38614	5.17279	4.81941	4.66983	4.95296	4.93634	5.56082	4.48391	5.14834	4.66712	4.65874	5.30674	5.33637	5.29905	4.99745	5.26095	5.20927	5.09084	4.51689	4.64741	4.712	5.1993	5.01034	6.01349	4.988	4.77451	5.24117	5.11035	5.98276	4.98991	5.46775	5.11686	5.32457	5.18701	4.97019	5.37225	4.90798	4.73079	4.29801	4.82882	4.91467	4.82627	5.1363	5.15755	5.0392	4.69215	4.75258	5.03704	5.54941
AIM1	3.68301	3.12229	3.90864	3.52641	3.96876	4.23387	4.58641	4.31238	3.47038	4.96295	4.51373	4.193	4.28239	4.40473	4.84824	4.16589	4.5563	4.66916	4.82769	4.10262	4.17522	4.67189	4.56132	4.55139	4.25057	4.1273	4.53236	4.47666	4.58326	4.50712	4.53901	4.72395	4.75509	5.03968	4.09508	4.96659	4.50432	4.58726	4.06565	4.43101	4.28844	4.53314	5.09182	4.02085	4.34687	4.32757	5.15615	4.9379	4.82803
AIM1L	4.63507	4.00579	4.06979	3.8575	4.05059	3.89595	4.03746	3.87184	4.37293	3.8885	3.95817	4.23102	3.88277	4.17241	4.18272	4.10265	4.02845	3.93077	4.09392	4.17968	4.18584	3.95489	4.16483	3.95094	3.67228	3.93946	4.33114	4.14185	3.89286	3.90032	3.85096	3.82364	3.73541	3.76117	3.97566	3.8965	3.90238	4.14996	4.22323	4.19983	4.36686	4.00117	4.41051	4.13616	4.3545	3.86754	4.02895	3.80467	3.88967
AIM2	3.97068	3.51047	3.91858	4.1215	3.81941	3.83378	3.98751	3.92092	3.86041	4.57571	3.47581	3.75391	3.71505	4.53836	3.60705	3.58231	5.6905	3.94202	4.11744	3.49972	3.49278	4.34189	4.80206	4.95484	3.34976	3.88476	4.4053	4.86936	4.97485	3.85351	3.81632	3.7094	3.79105	3.90005	3.37187	2.99776	4.80128	4.18755	3.95781	3.35904	3.65834	4.31371	3.89198	4.11078	4.8169	4.04125	4.77032	4.65642	2.90865
AIP	6.19611	6.3701	6.31582	5.03742	5.88616	6.34242	6.143	5.41331	6.24347	5.07539	5.68125	6.14507	6.41204	5.4023	5.45391	6.0674	5.86655	6.00284	5.75	5.80773	5.91688	5.9401	5.72004	5.97611	5.89991	6.0443	5.83891	5.88303	6.01133	5.68118	6.30568	6.13523	8.38197	5.86309	6.02005	5.89697	5.5962	5.91275	5.83488	5.74666	5.74391	6.13391	5.94721	5.27124	5.40718	5.60646	5.54022	5.48452	5.59631
AIPL1	4.46668	4.47774	4.42419	3.98628	4.2922	4.09131	4.36784	4.24516	4.88188	3.88826	3.81562	4.00016	4.4815	4.42108	4.16781	4.15325	4.10717	4.17412	3.90377	3.95658	4.35609	3.98732	4.51744	4.16807	3.99997	3.86341	3.82145	3.25622	4.05805	4.31139	3.10034	3.78701	3.89882	3.91937	3.3675	4.05797	4.26401	4.19125	5.40782	4.5886	5.5311	3.49937	4.96758	3.33139	3.4587	5.37366	4.75071	4.83928	3.91363
AIRE	5.21025	5.10697	4.81118	4.88659	5.16117	4.73523	4.99413	4.71377	5.73285	4.56153	4.95688	4.81037	4.98407	4.67049	5.04344	4.91442	4.68693	4.77283	4.85655	5.17917	5.36083	4.67928	4.61142	4.70886	5.05877	5.08431	4.85499	4.99799	4.69462	4.79921	4.69515	4.68378	4.44862	4.74956	4.35502	4.71514	5.09715	5.08351	5.32504	4.92992	4.97871	4.67891	4.99115	4.90523	4.99168	4.84453	5.19177	4.85773	4.61832
AJAP1	3.85922	3.62831	4.09749	3.46259	4.3772	4.10249	3.73916	3.87642	3.70595	4.21142	4.14342	4.71156	4.38762	4.09982	4.14586	4.03163	4.5583	3.82476	4.87415	4.05247	3.91599	4.10541	3.82847	3.22412	4.4728	4.10774	3.31532	3.86439	3.23215	3.82682	4.19149	5.0731	4.24488	4.65729	4.34207	4.35001	4.02185	4.11863	4.27585	4.62439	4.3829	4.2456	3.55431	4.40831	3.82415	4.32545	4.32747	4.09511	3.84292
AK1	5.44748	5.86639	5.96853	6.47911	5.733	4.95075	5.61794	5.59492	6.1377	4.84278	4.99994	5.52134	6.39517	6.14947	4.92813	5.63043	5.86227	5.57126	5.29761	5.38804	5.63437	5.73361	5.92686	5.18799	5.48871	5.53105	6.009	6.13084	5.13945	5.61117	5.50292	5.39622	5.66213	5.46753	6.05801	5.66263	5.38946	5.59542	5.29894	5.49381	5.32829	5.70526	5.57237	5.17071	5.40448	5.94306	5.53679	5.16778	5.16787
AK2	5.61911	5.50414	5.7235	5.68021	5.73127	5.09521	5.33948	5.19456	6.029	4.99453	5.66726	5.58423	5.77791	5.91361	5.04785	5.40505	5.22819	5.42443	5.41771	6.01883	5.94622	5.66763	5.41348	5.84928	6.0077	6.15355	5.5916	5.53742	5.8369	5.41469	5.67881	5.73671	5.64898	5.54637	5.46247	5.3712	5.32281	5.11849	5.0382	4.89289	4.89194	5.54912	5.20577	5.42019	5.13554	5.24815	4.95999	5.43689	5.72484
AK3	5.75668	5.74012	5.53011	5.71263	5.81166	6.3638	5.72649	6.37504	5.43616	6.28618	6.32952	5.65249	5.62665	5.75611	5.78246	5.52126	5.95226	5.75167	5.41568	6.11768	6.02148	5.85046	5.81479	6.00881	6.36158	6.26364	5.83503	5.79177	6.01234	5.6965	6.13601	6.06032	6.03814	6.02828	5.80121	6.25165	5.31505	5.77662	5.29618	5.56083	5.40939	5.78393	5.93926	6.07424	5.74477	5.61125	5.64436	6.06644	6.14714
AK5	3.66323	3.74447	4.16259	3.69287	3.87483	4.1258	3.85028	5.47825	3.81532	4.46879	5.55196	3.89502	3.88138	3.81595	4.36304	4.00153	4.07735	3.91033	4.10264	3.499	3.91109	4.46829	4.07484	3.07725	3.35236	3.68356	4.44475	3.85267	3.66002	4.92215	3.86673	3.60462	3.95582	3.82771	3.67352	3.21422	4.58135	3.88541	3.79873	3.53331	3.90726	4.21374	3.63488	4.2489	3.30993	4.09036	3.11742	4.27931	4.19076
AK7	4.21506	4.21615	3.99166	5.14939	4.25169	4.18421	3.87842	4.14552	4.10357	3.97562	3.90869	4.31799	4.08855	4.25288	3.85499	4.10521	3.94929	4.06735	3.90107	4.43558	4.33672	4.60217	4.48183	3.99427	4.25063	4.16492	4.44992	4.27675	3.9923	3.90708	3.91467	3.87151	4.00176	3.8811	3.69734	4.68686	3.94179	4.04646	4.271	4.46325	4.60111	3.97968	4.38439	4.12511	4.26742	4.3343	4.5204	4.00439	3.57441
AKAP1	4.45666	5.23533	4.5931	4.81797	5.07581	5.25954	4.06455	4.6936	4.75971	4.05563	4.89762	4.3108	4.49059	4.2335	4.09676	4.22674	4.26959	4.33343	4.11946	4.61067	4.37112	4.67369	4.65493	4.69374	4.59269	4.47174	4.29885	4.03738	4.76438	4.86274	4.75587	4.77204	4.85587	5.03095	4.55351	5.34362	4.74998	4.94325	4.5741	5.06031	5.06401	4.59291	4.82905	4.75396	4.98802	4.88863	4.98934	4.90579	4.59909
AKAP10	4.50966	4.4386	4.50482	4.32776	4.63963	4.34507	4.66959	4.96735	4.38943	5.12714	4.32516	4.62422	4.17495	4.59855	4.41456	4.46412	4.64555	4.44305	4.3068	4.67284	4.50434	4.35796	4.41766	4.45764	4.70136	4.68596	3.89353	4.7341	4.45919	5.06654	4.55693	4.70157	4.62967	4.91109	4.6014	4.36464	4.67452	4.48908	4.53317	4.69259	4.5851	4.6101	4.33441	4.57234	4.06432	4.55047	4.67162	4.41508	4.50825
AKAP11	4.63049	4.36498	4.70421	4.67926	4.99218	4.79322	4.73475	4.96663	4.33973	5.2355	4.69983	5.35603	4.90173	4.86798	4.55617	4.7424	5.19806	4.80083	4.5575	4.83011	4.60703	4.77665	4.37365	4.62288	4.90693	4.8674	4.50638	4.59522	4.68782	4.97664	5.16172	5.11523	5.05295	4.9513	5.34463	5.05643	4.87104	4.98233	4.71337	4.81492	4.57872	4.82106	4.76068	5.25002	5.16856	4.63972	4.72828	4.45212	5.09764
AKAP12	3.7809	4.94969	3.97691	4.37042	4.09031	6.55312	3.9189	4.29167	3.79336	4.30452	5.5034	3.69969	3.68466	3.97899	4.34602	4.00807	3.92255	4.21762	4.67628	5.4531	5.53962	4.31322	4.73489	4.53467	5.28917	5.5095	3.99641	3.62924	4.54125	4.39568	4.89505	5.4429	4.71658	4.90268	4.97656	5.21834	4.46244	4.85228	3.93719	5.00578	4.34633	4.50041	5.00578	4.7878	4.66147	4.21001	4.40936	4.57101	4.35407
AKAP13	5.23947	5.87702	5.5171	5.1122	5.27843	5.05207	5.0161	5.91322	5.41356	5.5752	5.21871	5.24195	5.3354	5.62988	5.80909	5.03355	5.32079	4.74629	4.86775	5.39865	5.33967	5.36537	5.34262	5.60167	5.59015	5.4884	5.09127	5.32589	5.65281	5.51312	5.62744	5.49149	5.34216	5.3669	5.64982	5.33053	5.65434	5.1847	5.31728	5.06569	4.80144	5.53748	4.76551	5.18555	5.40819	5.37533	5.57715	5.87402	5.8591
AKAP14	4.14968	4.01289	4.31429	4.4698	4.23385	4.20606	3.92531	3.76373	3.95972	3.85638	4.15329	3.83755	3.90674	4.01494	3.80453	4.11977	4.06626	3.78657	3.86251	3.86458	3.97731	3.79387	3.9207	3.85718	3.68286	3.82853	3.8465	3.76404	3.74125	3.71729	3.5892	3.75054	3.59415	3.65508	3.67142	3.83874	4.20151	4.33373	4.62093	4.15572	4.62375	3.66292	4.13812	4.0726	4.2013	4.42868	4.42221	4.23409	4.00861
AKAP2	4.05935	4.15137	4.39404	3.97053	4.54035	4.86382	4.14051	4.85232	3.96707	5.25606	5.1189	4.53991	4.05777	4.24612	5.27065	4.05515	4.45875	3.86792	4.79758	4.84215	4.82693	4.23166	4.21975	4.36203	4.74741	4.79701	5.11705	3.56037	4.37703	4.20822	4.54465	4.64195	5.09346	4.95552	4.38867	4.76218	4.63056	4.83384	4.45026	5.17558	4.47035	4.95102	4.81607	4.13185	4.01274	4.86897	5.3311	5.40197	4.98921
AKAP3	5.0468	4.0983	3.95048	3.41897	4.35124	4.12627	3.80083	3.9555	4.74721	3.59369	4.18773	4.13211	4.1537	4.50503	4.19922	4.06755	4.2349	4.26064	3.86531	4.15266	4.23279	3.48905	3.51447	4.61011	4.17987	4.3149	3.98458	4.01839	4.66138	3.5582	3.99693	3.97882	3.99831	3.9362	3.66361	3.8898	4.07793	3.8055	4.57966	4.07391	4.10942	4.08237	4.21939	6.06249	3.34894	4.62673	4.54583	4.1699	4.51275
AKAP4	4.81466	3.9453	3.95453	4.04134	4.35449	4.21929	3.87307	4.01866	4.12754	3.97055	4.09578	3.93519	4.19728	3.86085	4.21264	4.02845	3.89839	4.17731	4.12693	4.03711	4.10359	4.04646	4.23269	3.7957	3.98689	3.98541	4.13561	3.70224	3.79956	3.50568	3.62945	3.61781	3.94434	3.74535	3.67649	3.91657	4.17896	4.33163	4.49836	4.1533	4.78597	3.54322	4.72678	4.11132	4.50778	3.81262	4.28101	3.9123	3.75948
AKAP5	3.95466	3.59906	3.89051	3.90252	3.98268	3.76134	3.91191	4.03087	4.04321	4.49168	4.05355	3.75257	3.81547	3.72435	3.98596	4.15437	3.68793	3.96341	4.03664	4.12777	4.77963	3.37454	3.55417	3.50107	4.10066	3.87702	3.65665	3.68995	4.11663	3.92903	3.71182	3.74743	3.70589	3.83637	3.82071	3.53068	3.91101	4.35293	3.96715	3.6394	3.97094	3.75682	3.45019	4.28596	3.75305	3.62449	3.47791	3.83172	3.86852
AKAP6	3.70577	3.74137	3.94118	3.70344	3.84183	3.72142	4.09798	5.41363	3.70711	3.62111	5.31145	3.98138	3.91145	3.95187	4.22673	3.99793	3.89003	3.77536	3.97005	3.59825	3.515	4.6899	4.05687	2.84087	3.66111	3.36648	4.57331	3.38539	2.95082	5.2893	4.43087	3.79887	4.59422	4.19294	3.97522	2.6559	4.9333	4.36742	3.82115	3.46603	3.83406	4.83701	3.05489	4.47886	3.47728	4.50154	2.59599	4.28332	4.75317
AKAP7	4.59398	4.28054	4.81408	4.67563	4.5243	4.27313	4.3581	3.95155	4.48611	4.30115	4.31346	4.37123	4.55432	4.13346	4.02665	4.58778	4.27803	4.51554	4.21943	4.64282	4.59598	4.85927	4.56888	4.52636	4.74466	4.6923	4.82158	4.73244	4.5906	4.24146	4.67103	4.44186	4.5589	4.52812	4.42773	4.36425	3.83565	3.9189	3.92214	4.43077	4.26018	4.36942	4.505	4.26667	4.30775	4.30559	4.47628	4.54922	4.66284
AKAP8	5.57183	5.26827	5.03318	4.68924	5.05173	4.69169	4.52692	5.07646	5.28178	4.72409	4.89257	5.02703	4.77969	4.78959	4.81771	4.67883	4.68529	4.63886	4.7628	5.29113	4.99089	4.98314	4.82084	4.77249	5.33904	5.24605	4.91477	5.10028	4.80013	5.18384	5.39896	5.44799	5.15059	5.26165	5.19726	5.25875	5.01174	4.922	4.88312	4.88919	4.63059	5.00806	4.56078	4.81818	4.90072	4.89933	4.67922	4.96583	5.37769
AKAP8L	5.16886	4.0902	5.40701	4.86153	5.0274	4.73143	4.48398	5.41718	3.78686	4.45413	4.9157	4.9558	5.01959	5.10761	4.08604	4.90033	4.69892	4.36135	4.35971	5.04845	5.11187	5.36631	5.04506	4.22733	5.07458	5.11148	5.30542	5.39344	4.2938	4.99807	4.96578	4.99854	4.68943	5.00162	5.01828	4.7149	5.1713	5.1152	4.98555	5.37673	4.73853	5.33485	4.82374	4.29565	4.57073	4.58202	4.69301	4.12797	4.52071
AKAP9	4.63774	4.73791	4.52971	4.64968	4.33786	4.17043	4.20998	4.75835	4.57984	4.52379	4.49942	4.43591	4.19504	4.68387	4.06518	4.39558	4.45266	4.17208	3.70159	4.17724	4.14874	4.44864	4.09421	4.14173	4.29469	4.24993	4.30168	4.65653	4.11132	4.57328	4.34102	4.43397	4.43897	4.64907	4.55643	4.21677	4.85858	4.55565	4.41467	4.52659	4.45855	4.18425	4.13474	4.97579	4.54635	4.42974	4.32863	4.53417	4.54322
AKNA	4.10119	4.62299	4.41893	4.41053	4.27587	4.70496	4.11049	4.94938	4.09774	4.74889	5.162	4.5933	4.51392	4.76526	5.12389	4.25962	4.10867	4.4006	5.18622	4.83758	4.32074	4.57087	4.9432	4.26923	4.44739	4.25002	4.7529	4.67343	4.2894	4.51443	4.28352	4.38388	4.30892	4.41198	4.45568	4.47935	4.88752	5.19674	5.44437	4.8333	5.02313	4.8742	4.81904	5.36881	5.29827	4.57705	3.80448	4.21333	4.62945
AKR1A1	5.74889	5.46751	5.73305	5.70214	5.90226	5.89963	6.27026	5.15997	5.71507	5.6472	5.5877	5.72327	5.78263	5.79634	5.57897	6.17052	6.11873	6.573	6.14851	5.60378	5.76889	5.97136	5.92826	6.34425	5.83792	5.92744	6.03263	6.03848	6.33152	6.03346	6.26389	5.93752	6.09953	5.59776	5.86097	6.05547	5.49536	5.71253	5.6568	5.71865	5.44392	6.16718	5.90472	5.0313	5.32862	5.58095	5.66084	5.7415	5.83756
AKR1B1	5.98509	6.14425	6.42231	5.45264	6.07619	6.22515	6.94356	5.7713	6.56581	5.99007	6.47612	6.12448	6.91331	5.91626	6.30095	6.15893	6.64452	6.45697	6.79015	6.4137	6.51581	6.28018	6.13634	7.00095	6.48158	6.62239	6.10872	6.283	6.99091	6.39203	6.3662	6.25077	6.33285	6.08368	6.36068	6.15835	5.91064	6.19004	6.10564	6.0385	5.90851	6.71467	6.43716	5.51428	5.36314	6.04448	5.97639	6.08118	6.25487
AKR1B10	3.88035	4.02268	3.9719	3.76164	3.79996	3.98261	3.88281	3.92782	3.98011	4.07784	3.79618	3.7249	4.41068	4.59459	3.97698	4.31168	4.23934	4.23104	4.85921	4.26319	3.96224	3.55265	3.43414	4.02687	3.64414	3.70261	3.75017	3.69103	4.03897	3.22652	3.73995	3.8095	3.68899	3.51876	3.76938	3.73026	3.75249	3.76238	3.9649	3.59027	3.70997	3.91675	3.6674	3.77246	3.34434	3.41517	3.78509	3.6638	3.85672
AKR1C1	3.84165	4.24394	4.79734	4.55918	4.14688	4.83348	5.19713	3.77392	4.9693	3.62816	3.49246	4.75406	5.1197	5.04032	4.09978	5.06236	4.91186	4.47702	3.44664	4.56024	4.66251	4.49033	4.95317	5.06124	4.50855	4.58568	4.6227	3.69511	5.11159	5.16297	4.69745	5.02932	5.43786	5.01684	4.8668	5.5225	4.64341	5.12349	4.13761	5.21075	4.73136	4.54842	5.12053	4.89784	4.72011	4.42335	4.6027	5.10608	4.94408
AKR1C3	4.2758	3.95449	4.46523	4.72041	4.8429	6.27981	4.97957	4.82825	5.26084	5.37779	5.35772	5.27858	5.15783	5.14974	5.49145	4.5613	5.05183	5.25587	5.54324	5.42958	5.48637	5.36407	5.41231	5.66177	5.38609	5.36582	5.3529	4.67269	5.76253	5.65909	5.76614	5.13158	6.18262	5.63054	5.20728	6.01195	5.04541	5.60593	4.4777	5.48147	5.02309	5.51554	5.71431	5.11861	5.15361	4.82794	5.35066	5.91633	5.66815
AKR1C4	4.56267	4.31293	4.48878	4.97596	4.75136	4.72008	5.08832	4.26811	4.53662	4.88172	4.09049	4.8133	4.65941	4.61231	4.184	5.22911	4.48987	4.68359	4.29316	4.93957	5.16177	3.89893	5.20434	5.07865	4.61333	4.37212	4.70624	4.27197	5.09701	5.01604	4.55837	4.38222	4.73213	4.75751	4.64368	5.27454	4.06916	5.07747	4.33997	5.33138	5.01823	4.73232	5.19392	4.58477	4.76316	4.73616	5.04944	5.11935	4.87002
AKR1D1	5.34158	6.80765	5.65232	5.4342	5.71036	5.50792	5.85109	5.4765	5.80604	5.39564	5.46291	5.36671	5.38885	5.44577	5.79859	5.7155	5.29653	5.25344	5.63737	6.12614	7.00497	5.19806	5.37933	5.60774	5.98584	5.78305	5.18497	5.41447	5.59268	5.44942	5.38665	5.01009	5.28596	5.31849	5.20482	5.08763	5.55377	5.29019	5.68183	5.43198	5.70142	4.78954	5.33068	5.47249	5.9766	6.20341	5.84626	5.86487	5.26322
AKR7A2	5.76432	5.55826	5.82105	5.29212	5.60332	6.08705	6.30738	5.62148	5.92917	5.68201	5.60205	6.00502	6.5226	5.91263	6.09291	6.13463	6.94714	6.42095	6.17755	5.19264	5.38867	6.18175	5.89292	6.27047	5.40841	5.37322	6.21639	6.17662	6.39281	6.31509	6.12107	6.43814	6.19025	5.96272	5.86596	6.60562	5.5656	5.91315	5.58097	5.75574	5.91891	6.43373	6.53408	5.89629	5.98351	5.48227	5.78515	5.9533	5.71217
AKR7A3	4.13377	4.73452	4.56138	3.70688	4.34789	4.15361	4.22791	4.56458	4.12398	4.30331	4.46308	4.4713	4.56642	4.85169	4.48706	4.23526	4.86698	4.51684	4.32302	3.92303	4.07594	4.51533	4.46917	4.6244	4.06412	4.11021	4.71464	4.63586	4.63482	4.70622	4.4671	4.66739	4.55872	4.33934	4.4573	4.91607	4.12207	4.45439	4.32461	4.55621	4.44338	4.80799	4.74333	4.22286	4.32653	3.86819	4.12419	4.00568	4.2149
AKT1	5.0022	5.33532	5.49559	5.35756	5.42792	5.17489	5.3998	5.34284	5.06209	5.3625	5.29081	5.42633	5.66009	5.47374	5.50934	5.41467	5.33735	5.23145	6.02414	5.57749	5.84443	5.48781	5.67441	5.40524	5.58095	5.77846	5.59291	5.67643	5.35198	5.51306	5.41335	5.38015	5.33473	5.31108	5.33041	5.4039	5.29098	5.16441	5.03032	5.43497	5.05972	5.57836	5.32262	5.07755	5.09585	5.03354	4.95505	5.27898	5.37941
AKT1S1	4.39021	4.62921	4.33785	4.89858	4.41211	4.05802	4.71531	4.19301	4.19535	4.30025	4.21967	4.45781	4.21428	4.47587	4.54116	4.36098	4.38185	4.55094	4.70792	4.39836	4.57308	4.19129	4.5638	4.16463	4.51096	4.31212	4.49299	4.46746	4.06054	4.30857	4.41918	4.41847	4.22887	4.32511	4.55631	4.67586	4.1811	4.46436	4.46294	4.45402	4.63174	4.53219	4.59838	4.59407	4.62394	4.24642	4.21946	3.90993	4.27626
AKT2	4.70823	4.38585	4.46227	4.08433	4.48713	4.05178	4.4875	4.36687	4.08902	4.03262	3.95972	4.41427	4.33308	4.54681	4.06271	4.38095	4.44599	4.52769	4.21576	4.17652	4.18618	4.46049	4.38723	3.94923	4.27499	4.21561	4.45737	4.40309	3.93752	4.61367	4.41181	4.72405	4.46021	4.60641	4.60779	5.05502	4.58318	4.77753	4.33955	4.9304	4.63753	4.57503	4.59251	4.55695	4.6321	4.4699	4.47208	4.56188	4.61862
AKT3	4.14202	4.57545	4.26083	4.21048	4.0368	4.22469	4.29464	4.46617	4.16866	4.37444	4.07058	4.47086	4.44009	4.71148	3.96998	4.72107	4.7863	4.20268	4.03886	4.52409	4.34606	4.24733	3.59107	4.14872	4.6404	4.63734	3.73247	3.97088	4.27826	4.48994	4.69465	4.53766	4.59252	4.47787	4.62271	4.46978	4.28799	4.21856	4.19577	4.02516	4.29523	4.27089	4.10152	4.52774	4.43535	4.32323	4.12011	4.15599	4.28248
AKTIP	4.4247	5.01842	4.63527	5.52015	4.43244	5.00535	4.96064	4.61686	4.50045	4.77487	4.44374	4.71124	4.80147	4.77286	4.37124	5.00461	4.78521	4.78107	4.33606	4.63852	4.57469	4.76207	4.59066	4.6552	4.90075	4.84096	4.51607	4.60447	4.79739	5.05082	5.06397	5.12547	5.40593	5.06965	4.68799	5.18803	4.64957	4.49494	4.72068	4.73044	4.45578	4.75701	4.98803	4.59748	4.59936	4.78408	4.98078	5.16814	4.76382
ALAD	4.47702	3.63899	4.69845	4.22684	4.72847	4.48137	4.30531	4.74003	4.08609	4.56828	4.28736	5.00041	4.89972	4.7489	4.39773	4.77917	4.74966	4.97977	5.00356	4.03352	4.20771	5.53681	5.34546	4.80936	4.12126	4.34463	5.3819	5.40405	4.70055	4.54361	4.97638	4.73246	5.02618	4.82372	4.67972	5.11345	4.78854	4.6532	4.51805	4.43779	3.89272	4.88581	4.55717	3.93848	4.19393	4.42424	4.76379	5.08775	4.68424
ALAS1	4.02828	4.00579	4.37445	3.71497	4.4405	4.71291	4.48705	5.21542	4.07629	4.74663	5.25218	4.53574	4.31974	4.42695	4.76051	4.65995	4.64422	4.68075	4.9041	4.70811	4.84184	5.12764	4.94434	5.1455	4.75591	4.86581	5.0849	5.09153	5.15396	5.03652	4.86434	4.52799	4.58458	4.94556	4.25479	4.8329	4.71866	4.65753	4.27886	4.50509	4.06152	4.89066	4.64825	4.13801	4.42016	4.51292	4.32476	4.48179	4.41528
ALAS2	4.21928	5.71192	3.82855	4.66858	4.43869	4.57627	4.34241	3.98531	4.93151	3.4823	4.63078	4.08331	5.05238	3.7837	4.2037	4.44268	4.71861	3.93294	3.67452	5.02165	5.30264	6.67803	6.4866	4.46882	4.73297	5.05662	6.50098	6.46978	4.61092	4.94787	3.57731	3.40361	4.86978	5.11329	3.25532	4.06204	6.65286	3.65065	4.40019	4.47326	4.40667	2.96344	4.01463	3.35069	6.42029	3.67536	3.27122	5.26981	2.91684
ALB	4.72007	3.95435	3.98987	3.63308	4.90712	4.15906	3.9317	4.539	3.92602	4.15764	4.24641	4.20517	3.98042	5.10363	3.706	3.92121	4.13668	4.28172	3.85783	6.71497	6.79796	4.41219	4.56804	3.08078	6.71497	6.84728	3.80758	4.63682	3.11109	4.03814	3.97863	3.76716	3.95297	4.5325	4.32595	3.67014	4.20319	4.01433	4.06954	4.02555	4.06958	3.81945	4.04332	3.90971	3.60338	4.63635	4.14788	3.77212	3.62073
ALCAM	4.06079	4.11299	3.89941	4.33584	4.15096	5.04737	4.46199	4.2496	4.20913	4.7186	4.33054	4.26975	3.97667	4.35764	4.27589	5.20733	4.80441	4.58478	4.81456	4.45253	4.32213	4.62447	3.81893	4.99594	4.66428	4.66138	4.15656	4.28504	5.0132	4.08828	4.50121	4.48295	4.65675	4.34567	4.25426	4.57597	4.20737	4.0293	3.79964	4.22118	4.249	4.40458	4.18287	4.21147	4.19078	4.46082	4.59753	4.07548	4.81848
ALDH16A1	4.09058	4.80118	4.68203	4.49756	4.58578	4.70441	4.36978	4.58385	4.43855	4.46138	5.15111	4.11865	4.5264	4.24839	5.10233	4.34863	4.37907	4.38159	4.9733	4.36739	4.83129	4.85123	4.68023	4.82853	4.32074	4.50698	4.8729	4.86738	4.83605	4.59014	4.87377	4.99956	4.54135	4.64731	4.5253	4.7506	4.59819	4.73074	4.49577	5.18437	4.49308	4.80536	4.91126	4.34402	4.1884	3.99995	4.28047	4.07279	4.17618
ALDH18A1	5.95976	5.2088	6.16101	5.46746	5.97744	4.97628	6.5695	5.33246	5.76069	5.86658	5.6381	5.95072	5.75945	5.70137	5.79462	7.00845	6.11244	6.37966	5.76662	6.03076	5.88448	5.46212	5.71501	5.94315	6.07928	5.99135	5.39755	5.92577	5.93694	5.61897	5.63109	5.5333	5.93784	5.47087	5.41183	5.30653	5.41299	5.27858	5.32944	5.16763	5.27657	5.67062	5.40172	5.40251	5.01832	6.03152	5.71666	5.8931	5.92216
ALDH1A1	3.93553	3.75085	3.94562	3.96006	3.78191	4.02364	4.03398	4.09947	3.93174	4.33341	4.9164	3.89916	3.853	3.87319	4.09871	3.96936	4.15377	4.59219	4.85786	4.02266	4.20165	4.35458	3.84281	4.93779	4.17853	4.14123	4.46398	3.93779	4.87785	3.90854	4.20544	4.00143	4.16053	4.03767	4.15477	3.94823	3.5865	3.90323	3.41154	3.73255	3.68725	4.13666	4.27118	4.40846	4.04651	4.00747	4.37296	3.83604	4.21985
ALDH1A2	6.98028	5.8073	5.52548	6.4865	7.31041	6.57848	5.32711	4.99312	6.54527	4.51707	5.17287	4.81008	4.68423	6.50954	4.64524	4.29473	5.06243	6.02057	4.3012	4.50138	4.94644	5.32062	4.57895	4.65487	4.70521	5.24928	5.33001	4.10854	5.19832	6.70045	5.38802	6.58477	7.07307	6.08977	6.67418	6.75729	5.8375	6.10352	4.79615	6.26684	6.05276	5.69124	5.91076	6.02988	4.46291	6.7547	6.43903	5.96481	5.39195
ALDH1A3	5.45509	5.34159	5.34353	5.14047	5.41572	5.17084	4.98504	5.18241	5.61358	4.46975	4.7513	4.94772	4.81215	5.24261	4.38512	4.8265	4.71009	5.02816	4.47103	4.99205	4.92078	5.25001	4.75117	4.65798	5.17248	5.10877	4.82	5.03855	4.88729	5.24324	5.54919	5.04338	4.79582	5.32298	5.29895	4.95433	4.2103	3.96291	4.61359	5.18348	4.40107	5.26669	4.43361	4.35662	4.79559	5.20519	4.81675	5.18159	4.87502
ALDH1B1	4.05736	3.93179	4.11368	4.18854	4.44025	4.2042	4.37223	4.16983	3.90186	4.38731	4.18488	4.34639	4.48186	4.38396	4.42016	4.56663	4.83935	4.43764	4.83778	4.63537	4.7453	4.19544	4.57787	4.49411	4.43815	4.60082	4.37133	4.25934	4.41002	4.06334	4.19379	4.19234	4.25809	4.19799	4.13127	4.26098	3.7482	3.93429	3.48504	4.21673	4.45081	4.09151	4.36638	4.37772	4.27361	4.13057	3.91228	3.99763	4.18534
ALDH1L1	5.27048	5.56376	4.73886	5.09403	4.68931	5.02778	4.27459	4.09832	6.08398	3.712	4.15063	4.30689	4.37894	4.23788	4.03053	4.07576	3.7988	4.46766	4.16654	5.24699	5.64376	4.43826	4.90014	5.12588	5.05066	5.53366	4.51695	3.59357	5.20729	5.10679	4.57775	4.95927	5.10073	4.82715	4.53951	5.61853	5.108	4.65929	3.74708	5.32768	5.455	4.50779	5.72798	4.78142	4.76552	4.65607	5.372	5.31485	4.68832
ALDH1L2	4.24564	4.13218	4.74538	3.55482	4.10462	3.72019	4.69218	4.71655	3.9281	4.83168	4.06166	4.34772	4.67088	4.59255	4.36941	4.48066	4.546	4.42962	4.45072	3.87724	4.10811	3.63085	4.40198	3.73933	3.87637	3.86036	3.74579	4.54042	3.64501	4.51598	4.18656	4.10974	4.20269	4.10537	4.76578	3.77546	4.42912	4.20897	4.04363	3.61313	4.20453	4.15858	3.61243	4.82062	4.02945	3.61913	3.20773	3.61547	4.15921
ALDH2	6.38107	4.94288	5.47945	5.11275	6.02546	6.58002	5.66372	4.84115	5.46224	4.62272	5.93117	5.41594	5.18979	5.29749	4.47619	5.23663	5.73315	6.37239	5.07502	5.51863	5.64033	5.59527	5.34769	5.50321	5.6437	5.54626	5.55403	4.75867	5.59983	5.93239	6.21255	6.31015	6.47683	6.11368	5.68464	6.42001	5.53402	6.12044	4.8933	6.14854	5.78503	5.61579	6.4106	5.65304	5.66489	5.79938	6.33019	6.62984	6.30789
ALDH3A1	4.35491	4.29672	4.18812	4.20832	4.13648	4.39191	4.27252	4.53256	4.16661	4.0012	3.96495	3.60031	3.88835	3.51721	4.09367	4.13396	3.83839	4.25231	3.99468	4.12186	4.16696	4.43517	4.36849	4.30401	4.0134	4.08214	4.72499	4.45874	4.31081	4.46644	4.69362	4.75015	3.84797	4.39632	3.945	5.05903	3.62862	4.19054	4.20258	4.68284	4.37623	4.31395	4.73778	4.04284	4.30547	3.22572	4.05828	3.87197	3.66883
ALDH3A2	5.4733	5.49935	4.98159	4.81986	4.94973	5.9543	5.61189	5.20455	5.7997	4.77188	4.97781	5.13796	4.98921	5.28924	4.76514	5.9529	5.50578	5.77451	4.82293	4.85076	4.82686	5.3728	5.14136	5.56305	4.93452	4.91447	5.18419	4.89437	5.68155	5.7125	5.96974	5.85432	6.17147	5.82297	5.57916	6.24974	5.24202	5.50336	4.8104	5.44975	5.36928	4.87854	5.62092	5.67389	5.68879	5.19483	5.45237	5.85965	5.83362
ALDH3B1	4.2852	4.42492	4.69179	4.35057	4.52507	4.20512	4.64114	4.83592	4.74107	4.34306	5.04822	4.54845	5.04509	4.79317	4.97014	4.37696	4.70791	4.77226	4.97773	4.33825	4.32054	5.07263	5.01036	4.77346	4.38636	4.27544	5.17578	5.17975	4.66855	4.73423	4.6443	4.66072	4.52175	4.39156	4.88876	4.73949	4.49262	4.97632	4.82512	4.58693	4.51388	4.95134	4.69212	4.44548	4.4723	4.58412	4.21274	4.37499	4.49376
ALDH3B2	4.65015	4.06404	4.15012	4.21745	4.45952	3.81341	4.12312	4.10582	4.37783	3.71917	4.32729	4.2512	4.15809	4.13579	4.14243	4.22396	4.0032	4.15517	4.08092	4.23193	4.02104	4.16342	4.14141	3.89163	3.92576	4.10019	4.23349	4.00248	3.74176	4.04687	3.87147	3.8739	3.85984	4.01945	4.44552	4.17139	4.23095	4.22609	4.45683	4.38848	4.06631	3.88831	4.26774	4.30201	3.73004	4.55215	4.52459	4.07776	3.64331
ALDH4A1	4.74179	4.2556	4.46672	3.8535	4.20242	4.4312	3.83847	4.75251	4.84706	4.30963	4.9223	3.99084	4.22736	3.85014	4.8026	3.86411	3.84804	4.23023	4.36923	4.54072	4.75991	4.3679	4.45706	4.68644	4.52417	4.57449	4.35234	4.23749	4.71737	4.72401	4.37712	4.66818	4.69138	4.32217	4.16107	5.13506	4.41692	4.68836	4.04952	4.94202	4.58731	4.26674	5.14069	4.57434	4.82106	4.10137	4.42036	4.92982	4.6464
ALDH5A1	4.23586	4.55147	3.86312	3.98085	4.68818	5.12011	4.13458	4.37495	3.74903	4.12282	4.47062	4.6286	3.73684	3.80904	3.90182	4.1608	4.04489	4.38782	3.83089	3.60651	3.6554	4.89879	4.28123	4.2187	4.01278	3.80341	4.55072	4.30041	4.36508	4.47159	4.61991	4.54183	4.84187	4.6442	4.1766	4.79454	4.45554	4.49051	4.29468	4.52457	4.3331	4.4369	4.66198	4.28435	4.33894	4.73688	4.76403	4.71299	4.71356
ALDH6A1	5.23143	5.80066	4.99714	5.2703	5.17218	5.54197	4.96101	5.37214	5.35695	5.31648	5.28597	5.06812	4.41123	4.8195	4.98712	5.01994	5.1492	4.99406	4.42724	5.23991	5.17341	4.85705	5.12245	5.38073	5.38274	5.27473	4.72445	5.11319	5.49384	5.2807	5.39509	5.40756	5.26293	5.0362	4.92872	5.3003	5.22112	4.71858	4.57202	4.71116	4.99337	5.21292	5.1373	5.39699	4.72238	4.88319	5.24201	5.31592	4.87364
ALDH7A1	5.11603	4.89665	5.05788	4.6242	4.94871	5.43484	5.58049	5.54028	4.97021	5.63757	5.52044	5.31955	5.09945	4.76105	5.43951	5.51282	5.59399	5.60949	5.49118	4.92339	4.92231	5.18317	4.72809	4.71272	5.11771	4.95408	4.95819	4.50372	4.84466	5.47048	5.67288	5.77459	5.53757	5.5755	5.6941	5.94927	5.19881	5.40415	5.08868	5.33224	5.39789	5.22968	5.38793	5.5632	5.29922	5.3203	5.31553	5.50686	5.49884
ALDH8A1	3.93839	4.12376	4.24818	4.29951	3.99107	3.72057	4.26465	3.86074	4.42409	4.23266	3.81409	3.94435	3.89103	4.40464	3.79682	3.97593	4.27912	4.24768	4.06942	4.28235	4.14076	3.49372	4.01173	4.09035	3.7937	4.19829	3.74909	4.11376	3.96982	3.96269	3.87709	4.05101	3.94684	3.9921	3.65667	3.93223	4.14446	3.4823	4.37338	4.31263	4.39955	3.91883	4.15033	4.3748	4.15378	4.07875	3.82711	4.04605	4.38738
ALDH9A1	6.73481	5.8217	5.78683	6.09864	6.12935	6.79335	5.92137	6.28529	5.10534	6.69383	6.36664	5.90879	5.50629	6.34335	6.23055	6.39291	6.38766	6.14926	6.37754	6.23505	6.25779	6.34384	6.39779	6.59898	6.36046	6.37318	6.36	5.99496	6.62175	6.37756	6.27899	6.73581	6.67955	6.61508	6.14095	7.03583	5.76168	6.56842	5.63742	6.25494	6.21941	6.32997	6.94322	6.36465	6.40697	6.0404	6.19143	6.69843	6.75244
ALDOA	6.10775	6.38082	6.3491	6.57276	6.22202	5.53393	6.06278	5.80134	6.68073	5.76167	6.00304	6.6509	7.00583	6.44411	5.9251	6.13386	6.08515	6.51836	6.84055	6.68865	7.04251	6.55698	6.39888	6.5848	6.65974	6.94896	6.71667	6.64647	6.56964	6.51149	6.60115	6.27323	6.32931	6.26441	6.62425	6.5646	6.10578	6.04439	5.45617	6.12483	5.97781	6.34928	6.183	6.0735	5.942	5.60757	5.6454	5.68272	5.97969
ALDOB	4.33415	4.27204	4.1217	3.98903	4.54842	4.07371	4.16759	3.95557	4.07565	3.93314	4.33984	3.95746	3.82635	4.23798	4.49118	3.75068	3.63993	3.93065	4.12765	4.34944	4.53662	3.76461	3.77511	3.98739	4.04827	4.08894	3.76812	3.94418	4.04247	3.74375	3.77875	4.01569	3.88405	3.93026	3.97247	4.3254	3.74804	3.90544	4.2622	3.8713	4.55202	3.54089	4.37599	4.17977	4.33372	3.60519	4.00825	4.64998	3.3695
ALDOC	7.59207	7.4011	7.23472	7.35968	7.35712	6.87282	6.8888	6.11385	7.7712	6.16213	6.23615	7.43478	7.2931	7.04801	6.10141	6.56155	6.67233	7.05531	6.60363	7.12678	7.08726	6.87549	6.4947	7.11847	7.40251	7.74283	6.45006	7.2493	7.01777	6.84211	6.95208	7.09328	7.28034	6.50049	7.70544	6.76071	6.92314	6.94022	6.79274	6.76266	6.68196	7.05235	6.74561	7.24478	6.48898	6.89408	6.67224	6.22492	6.52988
ALG1	4.25529	4.56586	4.26621	5.13169	4.32663	4.10472	4.4244	4.21197	4.39795	4.41628	4.22014	4.21865	4.18033	4.35051	4.24837	4.30225	4.58964	4.36661	4.35345	4.14185	4.10243	4.41981	4.37747	4.59621	4.25871	4.14572	4.51153	4.57856	4.6244	4.62141	4.27098	4.40005	4.2882	4.1887	4.32098	4.29394	4.40383	4.36439	4.30545	4.08766	3.90178	4.39856	4.26277	4.21337	4.06857	4.22396	4.03232	3.94456	4.20818
ALG10B	4.74081	4.54799	4.42924	5.17196	4.5114	4.57505	4.77928	4.33688	4.75413	4.58555	4.17894	4.71206	4.13205	4.53538	3.95782	4.81163	4.66875	4.58749	3.97429	4.15392	3.93099	4.81717	4.21318	4.5237	4.45763	4.13723	4.58812	4.42723	4.53705	4.50576	4.64604	4.61177	5.0578	4.66644	4.56218	4.66105	4.63178	4.52367	4.44493	4.48993	4.32758	4.42005	4.49152	4.64582	4.39481	4.88741	4.83675	4.99489	4.85045
ALG11	4.49503	4.4952	4.13463	4.4326	4.27569	4.24191	4.42748	4.49645	4.26615	4.86657	4.37471	4.32135	4.06103	5.01334	4.10234	4.56449	4.76944	4.26501	4.09569	4.38986	4.39671	4.47449	4.17848	4.31598	4.51604	4.56795	4.0392	4.52258	4.43316	4.31069	4.31063	4.64212	4.7646	4.27749	4.80188	4.8008	4.4836	4.73516	4.16114	4.23313	4.4733	4.15485	4.46204	4.58114	4.63406	4.46782	4.0063	4.19049	4.94985
ALG12	4.34158	4.27289	4.41478	4.72977	4.16074	4.15661	4.49061	4.19283	4.0067	4.26759	4.26012	4.3834	4.29728	4.32015	4.61601	4.4977	4.31065	4.30314	4.39124	4.25409	4.23833	4.2571	4.50492	4.3226	4.2211	4.27189	4.2948	4.49361	4.21876	4.25305	4.3435	4.42482	4.27965	4.33973	4.55205	4.48434	4.27409	4.47584	4.39302	4.46872	4.29649	4.54904	4.38654	3.97775	4.05538	4.54519	4.28663	4.06711	4.03039
ALG13	4.63609	4.4513	4.9532	4.35075	4.67871	4.7522	4.96873	4.87363	4.27095	5.10799	4.69005	4.86085	4.8606	4.62864	4.46321	4.73559	5.16525	4.92707	4.88574	4.49954	4.31903	4.65818	4.43021	4.55374	4.80302	4.54821	4.42477	4.61336	4.63077	4.8896	4.9376	4.99395	5.0268	5.14479	4.91528	4.7556	4.97895	4.60111	4.66044	4.68839	4.64665	4.59434	4.20642	5.00038	4.97478	4.8959	4.8199	4.87416	4.70806
ALG14	4.67948	5.1661	5.26052	5.08631	5.27422	4.32397	5.3136	5.2364	4.86276	5.27601	5.07981	4.79527	5.49768	5.22431	5.02997	5.00742	5.58328	5.08902	5.12365	4.75931	4.7547	5.18075	5.20314	5.25485	5.26071	4.87688	5.3641	5.29756	5.27146	5.12726	5.28806	5.3865	5.45273	5.16243	4.90403	5.32645	4.82707	4.86379	4.47542	4.68239	4.22696	5.01673	4.79484	4.89283	4.8516	4.75048	4.76024	5.26979	5.25482
ALG2	4.78659	4.78249	4.47452	5.31764	4.80803	4.65197	4.64963	4.18606	4.54525	4.38213	4.09891	4.56934	4.49694	5.01839	4.36427	4.45749	4.42117	4.6383	4.49639	4.68002	4.45324	4.5631	4.32307	4.86343	5.07377	4.86417	4.42207	4.5668	4.88973	4.52147	4.74567	4.6075	4.85276	4.57079	4.4736	4.6718	4.37353	4.2962	4.1464	4.12594	3.98282	4.4352	4.23717	4.36314	4.4791	4.80337	4.61917	4.87154	4.71004
ALG3	4.44748	5.37868	5.02294	5.10201	4.76307	4.69888	5.10201	4.64954	4.99725	4.52591	4.60308	4.78357	5.1695	4.75355	4.7188	4.94542	4.67938	4.81187	5.26996	5.36009	5.3079	4.86755	4.75871	5.1849	5.19119	5.22036	5.07168	4.91693	5.22856	4.67194	4.64349	4.54667	4.7367	4.49583	4.7608	4.66181	4.92276	4.76116	4.76985	4.48062	4.70201	4.77601	4.85124	4.8825	4.79605	4.61594	4.2557	4.58978	4.97784
ALG5	4.60055	5.72555	5.28583	5.72555	4.81961	4.57223	5.5279	4.96969	5.38764	5.41402	5.31476	5.25856	5.79705	5.52583	5.51232	5.38764	5.36844	5.27594	5.13118	5.4367	5.46913	5.36539	5.27806	5.78237	5.79301	5.6043	5.36655	5.57511	5.84464	5.47711	5.63045	5.4508	5.70513	5.18467	5.23133	5.4578	4.81653	4.73501	4.71311	4.66895	4.59511	5.04246	4.77666	4.9397	4.97928	4.90821	5.02708	5.42073	5.43823
ALG6	4.35992	4.24555	4.55603	4.18905	4.28677	4.62314	4.90517	4.30262	3.92847	4.68751	4.2645	4.53131	4.21603	4.53186	4.13684	4.61527	4.6761	4.41579	4.38923	4.05314	4.01459	4.73753	4.45321	4.84779	4.29822	4.13431	4.64124	4.70787	4.86688	4.34218	4.54456	4.41282	4.54088	4.66849	4.259	4.60646	4.42895	4.11522	4.22512	4.45754	4.22599	4.39277	4.2693	4.44799	4.43763	4.36874	4.46166	4.70551	4.28124
ALG8	4.94963	4.63776	5.06772	4.21801	5.00815	4.99887	4.99941	4.701	5.33154	4.98032	4.91204	5.13801	5.1388	5.01209	4.37439	5.18604	5.19667	5.03124	5.00516	4.99738	4.94582	4.98982	4.81638	5.36919	5.13635	5.09538	4.78987	5.01799	5.47763	5.26463	5.35855	5.16629	5.46349	5.15026	4.95316	5.37098	4.88363	4.7425	4.61521	4.71115	4.70185	4.51191	4.81576	4.8112	4.83399	4.88618	4.86227	5.26257	4.87553
ALG9	5.21507	5.22252	5.05735	4.75753	4.99258	5.31002	5.15232	4.96748	5.02836	4.80291	4.60567	5.20489	4.82354	5.06902	4.57638	4.95721	4.74608	5.10655	4.77103	5.0823	5.02505	5.10112	4.81715	5.09116	5.22693	5.06713	4.79917	4.84004	5.21477	5.1222	5.04313	5.41477	5.35675	5.29803	5.09711	5.31406	5.14946	5.24093	5.08758	5.10655	5.06391	4.9625	5.19585	5.07529	4.86734	5.34938	5.37587	5.32141	5.25594
ALK	3.56852	4.34127	4.02544	3.88614	3.65167	3.90147	4.29543	4.30111	4.29938	4.08206	4.19266	4.05605	3.97312	4.32445	4.31834	4.01681	3.92129	4.09031	4.05104	3.71696	3.67349	1.92237	4.18967	4.68326	3.78686	3.53101	3.65123	4.78172	4.65137	3.72904	2.56228	3.16182	2.70255	3.91411	3.68323	3.68271	3.47375	3.70716	4.08525	4.56227	4.36388	3.99832	4.71158	4.42647	3.88391	4.18963	5.13809	4.14944	3.89788
ALKBH1	4.31009	4.31708	4.18646	4.26125	4.42155	4.88973	4.70642	4.19063	4.79387	4.47295	3.90897	4.52575	4.47344	4.70155	4.14264	4.98854	4.5596	4.44439	4.34787	4.88248	4.71835	4.49819	4.40373	4.36489	4.87758	4.90161	4.36588	4.42147	4.41192	4.39311	4.64367	4.69341	4.45688	4.85434	4.22179	4.51319	4.34231	4.39045	4.4276	4.444	4.14708	4.90224	4.77263	4.24024	4.17109	4.42907	4.49036	4.39507	4.22973
ALKBH2	5.00191	5.69651	5.10858	4.49971	4.93451	4.69075	5.03962	4.66499	5.32406	4.56883	4.84909	4.73424	5.04994	4.48132	4.93418	5.20398	4.79697	4.84789	4.94554	5.5438	5.54408	4.88094	4.73915	4.52734	5.51334	5.77313	4.94908	4.94906	4.62667	5.08125	4.8593	4.88968	4.88166	4.7863	5.14837	4.83148	4.69108	4.6008	4.74198	4.64334	4.47539	5.02596	4.45213	4.89252	4.7167	4.57295	4.1823	4.55228	4.78485
ALKBH3	5.57729	5.60231	5.49154	5.80471	5.33684	4.90422	5.20345	4.94287	5.12179	5.04419	5.37092	5.18769	5.20608	5.39403	4.96207	5.03229	4.82472	5.09204	4.96842	5.17331	5.13988	5.5344	5.31497	5.1762	5.42667	5.4634	5.46896	5.52043	5.14599	5.59585	5.43452	5.55384	5.41536	5.36199	5.5876	5.55961	4.96305	5.21718	5.16453	5.3451	4.99455	5.60724	5.26505	4.72148	4.70385	4.97557	5.09775	5.14321	5.35181
ALKBH4	4.67918	4.06305	4.40566	4.2963	4.53224	4.31293	4.53123	4.00494	4.30178	4.37089	4.35932	4.42348	4.59982	4.16565	4.70825	4.68627	4.42166	4.71066	4.68403	4.29191	4.23449	4.49043	4.07418	4.46773	4.47562	4.28372	4.41461	4.52876	4.54013	4.48482	4.3675	4.52532	4.4281	4.21042	4.33128	4.69614	4.35653	4.68393	4.50303	4.30347	4.24681	4.81497	4.4325	4.36158	4.20166	4.51745	4.21322	4.46181	4.44357
ALKBH5	7.5407	7.29336	7.31873	7.55888	7.34139	6.82052	6.95997	6.93888	7.83895	6.61585	7.06454	7.21782	7.19245	7.00894	7.00427	6.95891	6.79612	7.06504	6.93596	7.53399	7.50408	7.38973	7.50587	7.19281	7.58745	7.64623	7.12376	7.55216	7.11989	6.80544	7.06072	7.03103	7.19151	7.1422	7.01606	7.3154	6.78498	7.12649	6.90983	6.99171	7.15896	7.07063	7.24249	7.17996	6.76631	7.16662	7.05097	7.08502	7.01261
ALKBH6	4.93918	5.088	4.56751	5.30011	4.93575	4.53598	4.49667	4.68543	4.91643	4.38209	4.72164	4.43896	4.67382	4.79669	4.27076	4.40716	4.48636	4.31846	4.77363	4.49682	4.45642	4.86197	4.80937	4.80234	4.64183	4.68379	5.00779	4.97803	4.75936	4.82961	4.83606	5.06313	4.804	4.84987	4.91327	5.06887	4.7323	4.91773	4.83735	5.21887	4.57544	4.96886	5.04176	4.05035	4.45532	4.6366	4.77647	4.58836	4.44188
ALKBH7	5.58986	5.84764	5.34511	6.10162	5.39	5.46121	5.26479	4.90902	5.71714	4.73187	5.25358	5.26431	5.51328	5.18545	5.33617	5.23183	5.06681	5.44747	5.44484	5.12091	5.32133	5.36722	5.33362	5.3653	5.33056	5.34057	5.62592	5.51339	5.389	5.41279	5.62765	5.5509	5.43628	5.06011	5.3653	5.61987	4.93018	5.20061	5.00482	4.8017	5.06232	5.59094	5.09635	5.38218	5.06828	4.71281	4.67649	5.09031	5.26376
ALKBH8	4.42226	5.15359	4.26641	4.91465	4.41496	4.67982	4.9083	4.91418	4.36104	5.08659	4.70375	4.76978	4.68965	4.81499	4.72892	5.10625	5.08492	4.43896	4.69403	4.27753	4.36315	5.16431	4.40648	4.23979	4.69618	4.46273	4.53134	4.38704	4.45932	5.19104	4.72504	4.70623	4.59104	4.59108	4.83452	4.82822	4.84286	4.9849	4.61877	4.73056	4.74523	4.71424	4.65112	5.29023	4.8109	4.75819	4.43029	4.55817	4.7852
ALLC	4.66539	4.16366	4.07503	4.99512	4.32218	4.09612	3.65386	3.38274	3.79942	3.91923	4.10476	4.0377	3.95456	3.85249	4.20009	3.88267	4.11326	4.01955	3.81629	3.96419	4.06745	3.6754	4.12805	3.90475	3.50199	3.86979	4.07525	3.54882	3.77283	3.55412	3.38927	3.61153	3.62103	3.50525	3.89756	3.92398	3.87339	4.1857	4.39388	4.30517	4.52365	3.41612	4.42759	3.92937	4.48229	3.94698	4.51789	3.86306	3.54647
ALMS1	4.32423	4.8077	4.56282	4.65696	4.24327	4.54889	4.70553	4.75345	4.72242	4.8922	4.92322	4.17594	4.495	4.53587	5.04695	4.55413	4.33635	4.51116	4.77942	4.50012	4.31566	4.89735	4.49422	4.17361	4.63537	4.4748	4.67742	4.69342	4.31988	4.86291	4.90797	4.98992	4.7294	4.9107	5.17165	4.76042	4.93544	4.70266	4.66203	4.63439	4.62001	4.72731	4.41406	5.03903	4.90313	4.57932	4.58131	4.37841	4.65261
ALOX12	4.80588	5.04471	4.19221	5.18853	4.61983	4.14878	3.63869	3.4879	4.21488	3.60109	3.58146	3.84421	4.22826	4.12861	3.81243	3.74919	3.89869	3.62825	3.69621	4.62975	4.00371	5.4975	5.58036	5.07849	4.12059	4.17909	5.54574	5.63031	5.07952	4.36967	3.67684	3.59687	2.86769	3.28961	3.32249	3.68455	5.8428	3.97574	4.27076	4.05076	3.53742	3.49883	3.70793	3.33032	4.92037	3.95187	4.44231	3.95748	3.83642
ALOX12B	4.01894	4.36656	3.99788	3.46889	4.43249	3.94718	3.9375	4.23801	4.13214	3.86215	3.7511	4.18793	4.23485	4.25831	4.07917	3.99962	3.77491	4.05488	3.77296	4.3107	4.21578	3.82323	4.2252	3.92786	3.81222	3.95719	4.04527	3.72038	3.87878	3.70157	3.55978	3.60841	3.7874	3.81985	3.977	4.21425	3.93091	3.91986	3.64419	4.27094	4.38286	3.67307	4.37788	4.01173	4.24703	3.86473	4.24176	3.4099	3.49731
ALOX15	4.54623	4.74144	4.44243	5.22601	4.41171	4.24524	4.25115	4.10524	4.94663	4.04246	4.18729	4.28757	4.58647	4.48304	4.24496	4.19797	4.22094	4.24026	4.21072	4.60426	4.62114	4.79897	5.07233	4.38708	4.24316	4.45446	4.93377	5.08421	4.24578	3.9834	4.17964	4.26864	4.20512	3.73668	4.03011	3.80828	4.62903	4.37368	4.72638	4.37227	4.56848	4.38963	4.27021	4.34888	4.37002	4.7739	4.65416	4.38598	4.09482
ALOX15B	4.63318	4.20043	4.00046	4.27196	4.21208	4.05888	4.07266	3.86618	4.69017	4.08851	4.30338	3.98662	4.23412	4.21975	3.9861	3.97617	3.95235	4.12931	3.84784	5.43331	5.43908	4.14598	4.39502	5.02956	5.15531	5.2306	4.43814	4.42139	4.97317	3.62748	3.95839	3.96364	3.90131	3.73885	4.23501	4.08256	3.2531	3.33732	3.16905	3.52243	4.12573	3.64368	3.91033	4.42744	4.32709	3.2119	3.1861	3.08784	3.6089
ALOX5	4.08396	3.82768	3.97679	4.18695	4.02009	4.04095	4.12165	3.99867	3.77025	4.325	4.3538	4.06917	4.09905	4.16205	3.98595	4.10747	4.18559	4.54454	5.21754	4.41852	4.42816	4.72503	4.76148	4.6884	4.13822	4.32993	4.76622	4.64938	4.61678	4.0788	4.03317	3.957	3.96752	4.16385	3.98513	4.02546	4.41137	4.15463	4.11171	4.10378	4.2712	3.85044	4.52443	4.13472	4.64757	4.00276	4.30713	4.01629	4.16936
ALOX5AP	3.16139	3.98199	4.48005	4.64595	4.02658	4.48599	5.08963	4.2416	4.34805	5.50616	5.5401	5.33777	6.26461	4.27149	5.65903	5.0016	5.2743	7.34282	6.69285	5.54325	5.65074	6.28902	6.36791	6.70253	5.77972	5.76337	6.29948	6.45289	6.60422	5.17696	6.17225	5.03221	5.26621	4.358	4.96165	5.73915	5.14622	4.59235	4.36688	4.17136	4.71227	5.27459	5.57197	4.38582	5.78998	4.04393	4.94588	5.58896	4.83178
ALOXE3	4.03737	4.29084	4.27137	4.37666	3.79691	4.08936	4.3076	3.6685	4.12762	3.91912	4.04304	3.9621	4.03184	4.28323	4.04598	3.95429	4.06513	4.0011	4.06942	4.03958	4.10421	3.92475	4.35617	4.03501	4.00422	4.00276	4.06512	4.20259	3.95185	3.94775	3.83022	3.81603	3.85831	3.96045	3.91308	3.88045	3.65635	3.6272	4.14684	3.99349	4.18771	3.83872	3.9711	3.82332	4.01205	4.11164	3.44675	3.92184	5.57512
ALPI	4.92819	4.18116	4.2545	4.13848	4.24732	4.08352	4.17078	4.1009	4.77769	3.88057	4.03846	4.14952	4.15147	4.31796	4.2619	4.1082	4.01086	4.08165	4.12058	4.2788	4.47503	4.00306	4.08881	4.3777	4.17562	4.34959	4.00046	4.3017	4.35011	4.03055	3.98389	3.98723	3.63449	3.88035	3.80125	3.93384	4.39138	4.53755	4.64663	4.29763	4.35905	4.21402	4.22455	4.21	4.4179	4.42096	4.51909	3.96639	4.23166
ALPK1	5.42823	4.93992	5.08351	4.16468	4.7569	4.54632	4.41222	4.63283	4.57311	4.49023	4.61714	4.83597	4.50077	4.82242	4.21188	4.47989	4.53839	4.53257	4.37849	4.48471	4.10633	4.78055	4.61484	5.01134	4.67872	4.41576	4.83259	4.92479	4.97937	4.76023	4.54414	4.89673	4.65685	4.91601	4.53667	4.76209	5.07977	4.89015	4.61417	4.51173	4.54236	4.92748	4.43134	4.99874	4.92384	4.7227	4.58705	4.87752	4.82808
ALPK2	3.76552	4.34828	4.12438	4.32885	4.25096	3.48892	3.70233	4.38284	4.59762	4.63635	3.80933	3.8851	4.03004	6.33086	5.48027	4.13001	3.99686	4.26597	6.71694	3.52602	3.73294	4.26132	3.31916	3.60462	3.81363	3.74799	3.90644	3.62337	3.37689	3.99891	3.85828	3.73436	3.63474	3.53565	4.18995	3.18265	3.93971	4.17801	4.14148	4.11298	3.92499	4.29084	3.82419	3.97864	3.64831	3.84446	4.15346	4.36855	4.5762
ALPK3	3.95222	5.19889	4.17431	5.08327	4.63326	3.89411	4.20677	4.6604	4.77557	3.82767	4.35774	4.93888	4.33575	4.39271	4.28579	4.05834	3.70338	4.3024	4.27576	4.2861	4.25107	4.49801	4.69038	4.10903	4.39352	4.32791	4.22851	4.0363	4.32682	5.33148	4.8752	4.86668	4.92074	5.15299	4.56496	5.47874	5.16786	4.898	4.2796	5.18093	5.01366	4.80247	4.97493	4.55763	4.98784	4.87988	5.03684	5.27637	4.91324
ALPL	5.07161	5.78915	6.42976	4.40998	5.43383	3.90632	3.5529	7.0327	5.80051	6.26197	7.70725	7.54621	5.84167	3.53402	6.99306	4.27808	4.75191	3.73455	5.28039	4.53617	4.73861	4.62168	5.97118	3.46141	5.05044	4.795	5.62588	6.1621	3.42678	7.0308	5.43559	4.98404	4.56956	4.79768	6.19104	3.87563	6.09322	5.37531	5.75648	4.81085	4.54474	6.36281	3.98824	4.26664	4.07153	4.59712	3.69899	4.10578	4.81144
ALPP	5.94678	5.38795	5.69021	5.90309	5.63823	5.11549	5.17519	6.08825	5.63687	5.19947	6.13429	5.74436	5.92714	5.30515	5.82208	5.33322	5.00434	5.60338	5.6581	5.36352	5.41543	5.94239	6.23253	5.58657	5.27242	5.28739	6.11802	5.94198	5.56467	5.67296	5.48586	5.61967	5.52023	5.84117	6.05613	5.89856	5.61339	5.39944	4.99735	5.5098	5.64034	5.36668	5.35784	5.75051	5.89521	5.52875	5.57629	5.56313	4.8128
ALPPL2	4.75045	4.0521	4.23391	4.52354	4.4803	4.17481	4.01365	4.32785	4.39423	3.82477	4.46448	4.28558	4.41626	4.21231	4.44156	4.08288	4.09707	4.13291	4.29934	4.22626	4.36136	4.35264	4.74985	4.2928	4.05619	4.1818	4.59976	4.64171	4.22315	4.20112	4.19054	4.21828	4.18009	4.32015	4.38155	4.30428	4.24964	4.10233	4.29009	4.23183	4.32027	4.25565	4.23128	4.2143	4.38801	4.1765	3.77701	4.10893	3.7258
ALS2	4.3957	4.60223	4.69119	4.87674	4.471	4.90862	5.00147	4.74163	4.52852	5.02631	4.79175	4.86211	4.83576	4.82359	4.74501	4.97002	4.94616	4.84843	4.76177	4.63083	4.48314	4.69502	4.70862	4.54259	4.99451	4.75923	4.70622	4.82847	4.58703	4.82671	4.63625	4.75848	4.75361	5.07157	4.85673	4.74957	4.9316	4.90549	4.85104	5.0475	4.95782	4.96591	4.79657	4.8874	4.62335	5.06934	4.85541	5.03433	4.77578
ALS2CL	4.34311	4.36387	4.85199	4.73359	4.46846	4.20345	4.03099	4.62836	4.29213	4.55023	4.49574	4.47695	4.89057	4.92287	4.29501	4.09349	4.28504	4.22899	4.02656	4.37061	4.43852	4.34686	4.59449	4.13632	4.14692	4.21796	4.49712	4.32393	4.13977	4.54033	4.44536	4.65634	4.42254	4.54615	4.68304	4.6942	4.45665	4.94641	4.79356	5.12863	4.60893	4.84737	4.66986	4.0999	4.44475	4.40076	4.77595	4.26501	4.41343
ALS2CR11	3.89002	4.06221	4.86149	3.83319	3.99156	3.58493	3.61784	3.91835	4.20403	4.53547	3.83524	3.47427	4.20081	4.91912	3.87424	3.25742	4.81373	4.19227	3.55673	2.21744	2.27957	4.15677	3.95904	3.65864	2.33794	4.45652	3.89276	4.01815	3.52759	4.45021	4.571	4.7972	4.08462	4.48911	4.86402	4.56503	4.45492	4.47568	3.9639	4.19639	4.06285	4.17942	4.13624	4.4318	4.23645	3.93384	3.87225	4.20844	3.49634
ALS2CR12	4.03641	4.11403	3.97675	4.21504	3.95797	4.02097	4.10378	4.07006	4.31475	4.13971	4.1474	4.22011	4.04383	4.0446	3.90007	4.01791	4.07625	4.11144	4.3509	4.22119	3.97632	4.90538	4.72803	3.38922	4.12692	4.09197	4.54406	4.839	3.73974	3.79707	4.17765	4.13589	3.32221	4.25049	3.94266	4.00451	4.69539	4.0146	4.42925	3.51888	4.24778	3.88321	3.61457	5.04443	4.66142	2.8456	3.85294	3.72107	4.51542
ALX3	4.14872	4.28772	4.32811	3.64978	4.32872	3.99119	3.97569	3.71018	4.32952	4.02936	3.65289	4.01555	4.11916	4.15251	3.70237	4.02936	3.9129	4.05599	3.8028	4.05593	4.36405	3.65889	4.28547	3.93841	3.93816	4.19232	3.99941	3.91876	3.79526	3.72645	3.73025	3.7521	3.64846	3.72541	3.71161	3.83066	3.87742	3.99161	4.18923	3.98185	4.22872	3.95838	4.01757	4.17614	4.1422	3.92183	3.19907	3.99477	3.78481
ALX4	4.71245	4.60786	4.35028	3.90463	4.73196	4.4071	3.83233	4.28482	4.89599	3.79435	4.20006	4.3186	4.5971	4.5302	4.2384	3.93413	3.60745	4.16303	4.03727	4.03628	4.18161	3.77594	3.85716	3.83329	4.40132	4.2739	4.06337	4.13913	3.95692	3.69451	4.03028	4.02803	3.66523	3.88442	4.06788	3.8984	3.87436	4.25838	4.47631	3.87281	4.24529	4.23149	3.69198	4.19401	4.12573	4.29551	4.12812	4.36769	4.61604
AMACR	3.9233	4.03314	4.0929	3.96952	4.05514	4.34103	4.84487	4.12757	4.21649	4.46356	4.04623	4.28248	4.24544	4.19475	4.18148	4.63135	4.56596	4.61945	4.54335	4.06055	3.8744	4.17049	3.86885	4.57964	3.98889	3.90798	3.97903	4.1925	4.44021	4.53649	4.50238	4.73564	4.27196	4.02539	4.67996	4.28497	4.13943	4.0895	4.13722	4.2141	4.27211	4.5686	4.366	4.51332	4.04508	4.33926	4.26367	4.08188	3.97652
AMBN	4.49363	4.21736	4.46058	4.66381	4.54913	3.66158	3.75574	4.27989	4.28804	3.7365	4.48268	4.25803	4.16678	4.11459	4.07736	4.58118	3.94183	4.03973	3.96404	4.14431	4.37039	4.45336	3.31498	3.84901	3.91767	4.14259	4.20939	4.06991	3.63317	4.07744	3.8698	3.94166	3.88529	3.68602	3.9606	3.99161	4.23475	4.43342	4.60677	4.60577	4.13246	4.10003	3.64798	4.32931	4.07481	4.77734	4.7095	4.62508	4.21125
AMBP	4.89139	4.26218	4.64788	4.10523	4.49102	4.06744	3.92049	4.37186	4.31284	3.96172	3.93948	4.45897	4.53606	4.4653	4.13624	4.33362	3.86122	4.33393	4.32647	6.28556	6.61165	4.77617	4.19536	3.74871	5.9656	6.46228	3.768	4.16377	3.72531	3.60132	3.88951	4.03085	3.88654	3.94032	6.11475	3.89284	3.41289	5.01921	4.53399	3.83132	4.31157	3.4542	3.56525	4.12063	4.94656	3.44551	4.46623	4.28379	3.19444
AMBRA1	4.55424	4.46481	4.44221	4.50475	4.41274	4.33821	4.40299	4.62343	4.91236	4.03893	4.24282	4.12762	4.59314	4.40415	4.43084	4.27446	4.26556	4.14959	4.42071	4.47863	4.40757	4.6368	4.44998	3.95749	4.47922	4.4435	4.56132	4.65594	3.94867	4.78418	4.37954	4.71095	4.30877	4.73337	4.52398	4.53094	4.74046	4.61695	4.46298	4.58592	4.3427	4.84351	4.3916	4.56079	4.39289	4.19151	4.3143	4.26613	4.37096
AMD1	5.01233	4.93055	5.11701	4.64528	5.00443	5.46684	5.24718	4.89149	4.13409	5.05733	4.82265	5.02804	5.2669	5.4568	4.66231	5.46552	5.67746	4.87341	4.88429	5.66756	5.13149	5.67322	5.23263	5.26267	5.76693	5.55752	5.41922	5.33833	5.31568	4.8323	5.29005	5.10959	5.04862	5.21431	5.31476	5.0491	4.68255	4.71185	4.60281	4.43749	4.65644	4.7308	4.45126	4.97988	5.07118	4.92493	4.61028	4.75637	5.05918
AMDHD1	3.86555	4.45974	3.96008	4.49839	4.27707	4.5814	4.00031	4.21909	4.2661	4.05951	4.20574	3.86929	3.98901	4.55212	3.80937	3.5296	3.87821	4.23868	3.73383	3.86908	3.75306	4.00885	4.02891	4.28391	3.41315	2.71842	3.9289	3.7289	4.31893	4.02154	3.96592	3.93138	4.26602	4.22022	4.01997	4.02063	4.28666	3.90226	4.17104	4.30632	4.25045	3.91602	4.07843	4.16361	4.22722	4.558	4.33276	3.90263	4.4031
AMDHD2	4.78631	4.75529	4.64282	4.57868	4.61826	4.12906	4.47135	3.94688	5.02174	4.31195	4.65131	4.23299	4.52008	4.28098	4.99574	4.4251	4.12401	4.47551	4.76918	3.93466	4.17636	4.53878	4.22101	4.8541	4.01754	3.99501	4.75988	4.5998	4.83577	4.54869	4.66416	4.35354	4.39136	4.42795	4.33493	4.20163	4.67164	4.38971	4.41722	4.21246	4.274	4.69944	4.65585	4.6758	4.38049	4.29708	4.07688	4.13958	4.41061
AMELX	4.52302	4.51511	4.13741	4.71647	4.25849	4.09589	3.99833	4.2696	4.85028	3.7546	4.575	4.19107	4.43529	4.0912	4.47093	3.84572	4.06388	4.0989	4.10068	4.3575	4.38693	4.07142	4.56087	4.07616	4.01058	4.23596	4.30154	3.82606	4.0087	4.13659	3.75627	3.74252	4.07926	3.95592	3.97874	4.09604	4.17963	4.22526	4.52324	4.45048	4.63886	3.67845	4.59079	4.22633	4.2445	3.92966	4.57475	4.16427	4.08472
AMELY	4.60758	4.13348	4.20156	4.08332	4.43501	3.90558	4.0028	4.11694	4.97084	3.85678	4.09215	4.06455	4.66311	4.39804	4.42087	4.21492	3.92796	4.07478	3.83795	4.12989	4.37067	3.79969	3.89825	4.38447	4.13326	4.25315	3.90361	4.08781	4.05132	2.93509	4.12122	4.09851	3.7402	3.86256	4.16632	4.06275	4.40732	4.36359	4.81038	4.44014	4.05453	3.97098	4.2819	4.58568	4.6248	4.28632	4.68715	4.44754	4.28399
AMFR	5.70943	5.02854	5.22605	5.76221	5.58365	5.75996	5.39609	4.92931	5.3186	5.19203	5.34816	4.75636	5.44731	5.62788	5.16494	5.33374	5.36725	5.10409	4.87613	5.46857	5.28653	5.53776	4.8552	5.73476	5.64797	5.53413	5.47509	4.82326	5.71917	5.40319	5.79434	5.36283	5.23449	4.81234	5.32202	5.16005	5.23406	5.36756	5.06594	4.82592	5.03852	5.38397	5.46236	5.32906	5.01761	5.52337	4.84103	5.69472	4.88983
AMH	4.19988	4.40126	4.08894	4.1688	4.32896	4.1366	4.12313	3.82459	4.68525	3.75694	4.42405	4.37568	4.37943	4.27786	4.55542	4.19943	3.92231	4.40388	4.38173	4.15848	4.54455	4.01804	4.36983	4.4803	4.08618	4.5274	4.39845	4.4848	4.36168	4.06386	4.08679	4.17375	4.13104	3.98965	4.11811	4.39249	4.24464	4.46754	4.43038	3.89478	4.23559	4.37585	4.128	4.31037	4.18727	3.7911	3.72384	3.62604	4.71239
AMHR2	4.9422	4.51296	4.47202	4.70273	4.507	4.25887	4.16193	4.29635	5.0474	3.86317	4.41697	4.32974	4.87821	4.39646	4.54269	4.36307	4.08124	4.57797	4.18339	4.01577	5.39568	4.34851	4.54603	4.25858	4.04139	4.32518	4.63071	4.29839	4.32503	4.20952	4.28607	4.38822	4.38582	4.25382	5.03015	4.78082	3.70775	4.3704	4.5454	4.64826	4.76917	3.94972	4.88253	4.32906	4.7415	4.35945	4.58206	4.2774	3.94394
AMICA1	3.86353	4.54784	4.1449	4.34169	3.80182	4.30331	3.77337	4.32372	4.07263	4.26461	4.70598	3.74214	3.75326	4.08488	4.14577	3.73951	3.98037	4.33712	4.76256	4.17736	3.72525	4.29127	4.86375	3.65616	3.85419	3.6932	4.49363	4.68463	3.58263	4.19037	4.27634	4.12837	3.81088	4.11781	4.16096	3.82061	4.68327	4.35577	4.31476	4.361	4.30433	4.36661	4.46412	4.11024	4.5048	4.29038	4.33486	4.29704	4.59835
AMIGO1	4.48096	3.85483	4.65428	3.79951	4.18073	4.65366	4.04979	3.76658	4.12782	3.68104	4.30912	4.10662	4.15856	3.67615	4.05443	4.29551	4.06038	4.17565	3.96997	4.12396	4.27861	4.06835	3.98079	4.25442	4.17011	4.24504	4.01049	3.9732	4.33076	4.70635	4.70468	4.44473	4.19113	4.0869	4.21704	4.63432	4.30863	4.25994	4.1623	4.07118	4.3216	3.93842	4.03134	4.55639	4.57001	3.87187	3.79032	4.15895	4.0283
AMIGO2	4.22895	4.41061	3.83102	4.33974	4.45981	4.37385	4.57202	4.19189	4.21852	4.22895	4.14995	4.05076	4.33934	4.34918	3.6968	5.09444	4.10076	4.51099	3.91236	3.85466	3.8584	4.47785	4.14548	4.01319	4.1917	3.78776	4.17962	4.00775	4.03387	4.54702	4.70948	4.92263	4.79051	5.02537	4.59631	4.44296	3.87771	4.58208	3.98091	4.38716	4.22308	4.22741	4.29893	4.45529	4.27073	4.30135	4.17699	4.11357	4.46073
AMIGO3	4.72175	4.73	4.27955	4.63453	4.42376	4.24753	4.2934	4.21534	4.77897	4.13114	4.40964	4.30091	4.4598	4.24705	4.48148	4.36222	4.263	4.18495	4.2443	4.09299	4.33149	4.18162	4.50658	4.21935	4.24916	4.20795	4.41928	4.75073	4.11007	4.39328	4.22442	4.35865	4.18029	4.06314	4.48591	4.39263	4.40397	4.52646	4.6845	4.48784	4.47574	4.51011	4.22994	4.13129	4.17228	4.52767	4.50867	4.55081	4.08313
AMMECR1	3.78172	4.07721	4.46738	4.18964	4.26575	4.31979	4.82963	4.59908	4.04508	4.99949	4.41851	4.62666	4.54993	4.50645	4.79302	4.74852	4.78017	4.68654	4.75313	4.5034	4.18613	5.28608	5.18	4.35214	4.52679	4.31141	5.24244	5.19763	4.35661	4.38292	4.47616	4.44004	4.37685	4.50186	4.33716	4.24215	4.85164	4.23569	4.29513	4.32081	4.18281	4.35729	4.10066	4.37891	4.62102	4.21302	4.33187	4.4351	4.39459
AMMECR1L	4.62579	4.15191	4.09455	4.81479	4.52967	4.46762	4.45699	4.50915	4.39114	4.59774	4.4332	4.48298	4.32309	4.69233	4.63903	4.46885	4.72429	4.39506	4.4448	4.63864	4.33974	4.63719	4.1795	4.46684	4.84671	4.62569	4.27363	4.20085	4.53474	4.72269	4.83712	4.77725	4.8818	4.91859	4.48125	4.97892	4.51033	4.35577	4.20977	4.44545	4.12463	4.46931	4.36047	4.34991	4.57155	4.6047	4.59917	4.77718	4.66516
AMN	4.55751	4.89275	4.36969	4.86255	4.34368	4.04022	4.10646	4.32812	5.14177	3.89497	4.20427	4.16486	4.50334	4.27699	4.42352	4.26191	4.07596	4.13226	4.32879	4.50911	4.9856	4.3871	4.57024	4.77047	4.3007	4.55019	4.69742	4.56307	4.57339	3.85892	4.38974	4.37458	4.24276	3.95714	4.34897	4.32852	3.91096	4.09978	4.00836	3.92018	4.26713	4.0006	4.13564	4.75343	4.56812	3.85511	3.79236	3.90822	4.27726
AMN1	3.80514	4.42519	3.5509	4.51328	3.92616	4.42664	4.58259	4.31688	3.60306	4.54306	4.30329	4.45042	3.88708	3.80565	3.87777	4.58335	4.24785	4.40552	4.51292	3.86456	4.07801	4.19273	3.73578	4.35133	4.27862	4.16786	3.95414	3.94074	4.32696	4.21408	4.51299	4.59868	4.67119	4.26783	3.97064	4.25656	4.31395	4.32393	4.43291	4.09606	3.8964	4.74658	4.18605	3.73938	3.66293	4.66396	4.66356	5.04455	4.71053
AMOT	4.07831	4.07609	4.47557	4.15302	4.49265	4.89823	4.52927	4.92338	4.0243	5.27419	4.95412	4.32153	4.42286	4.52518	4.94171	4.31808	4.63789	4.51526	4.50213	4.03055	3.8915	4.63168	4.14846	3.99487	3.99342	3.7479	4.44421	4.20385	4.10009	4.85023	4.87584	5.00668	4.58889	4.7218	4.87415	4.63416	4.9042	5.02659	4.94795	4.58941	4.57039	4.89646	4.85739	4.81447	4.54949	4.58765	4.4548	4.54285	4.95394
AMOTL1	4.60215	4.7995	4.85971	4.68442	4.68751	4.7871	4.73013	3.81206	4.56978	4.2557	4.41775	5.29267	4.67673	4.14084	4.66501	4.73471	5.0295	4.29212	4.25656	4.55235	4.68458	4.65718	4.34805	4.41225	4.55421	4.63562	4.53943	4.53572	4.52548	4.77869	4.69566	4.69524	4.4324	4.38993	5.12706	4.54696	4.6284	4.80188	4.70446	4.76553	4.5882	4.84797	4.2809	5.22429	4.81424	4.00284	4.1598	4.01451	4.39013
AMOTL2	4.46423	4.15886	4.14375	3.24244	4.04122	4.62966	4.26491	4.50929	4.02418	4.54304	4.2776	3.97116	3.75854	3.93244	4.45734	4.50245	4.055	4.64201	4.56565	3.65897	3.73693	4.20079	4.22975	3.78801	3.97854	3.62549	3.98444	3.59023	3.88831	4.86389	4.9302	4.88246	4.95817	4.90892	4.28707	5.19798	4.59044	4.39699	4.06946	4.57278	4.26985	4.05073	4.78378	4.75437	4.75148	4.84101	4.53914	4.94217	4.84366
AMPD1	4.0766	4.16449	4.01928	4.62846	3.63132	4.18914	4.08705	4.18425	3.45833	4.08368	4.40737	4.11633	4.48182	5.05495	4.33858	4.15634	4.27346	3.65721	4.16043	3.36587	3.4433	3.92641	4.33228	4.40433	3.02272	3.41592	4.54968	4.04785	4.43869	4.29658	4.77842	5.04014	5.21881	4.49589	4.52258	3.52065	4.08292	6.13438	4.98261	5.61738	5.18909	4.06548	4.69477	4.92696	5.01934	4.62719	4.31799	4.59025	4.48291
AMPD2	4.6539	5.1176	4.69215	4.75518	4.66225	4.07287	4.22887	4.67219	4.75677	3.9416	4.38078	4.22081	4.65481	4.35392	4.21819	4.364	4.19158	4.50774	4.44495	4.4538	4.51935	4.48738	4.82164	4.01892	4.61365	4.66569	4.46137	4.89046	4.03968	4.88913	4.47949	4.42686	4.43867	4.42218	4.66239	4.22924	4.75045	4.44936	4.65895	4.75808	4.20802	4.89667	4.08872	3.65723	3.92543	4.48933	4.20894	4.03742	4.48513
AMPD3	4.18335	3.85715	4.59919	4.18813	3.98421	3.85666	4.2503	4.50184	3.88337	4.05958	4.07088	4.3397	4.09793	4.48655	3.75393	4.9055	4.11887	4.25943	4.28325	4.025	3.94443	4.8931	4.69666	4.52631	3.96233	3.76603	4.92071	4.67102	4.48673	4.18547	4.07243	3.95534	3.99731	3.70926	4.32774	3.95118	4.63002	4.38974	4.34654	4.28381	4.08082	4.04988	4.03087	4.11657	4.38641	4.59961	4.50421	4.43378	4.19337
AMPH	4.1831	4.74112	4.44316	4.22602	4.35717	4.37571	4.92993	3.75256	4.47046	5.18134	3.77912	4.45056	4.4992	4.53709	5.46607	4.31708	4.80478	4.48148	4.41393	4.36994	4.44387	4.1699	4.47599	4.02483	4.3649	4.48358	3.99987	4.2727	4.14307	4.3686	4.08778	3.93433	3.9925	4.13489	4.24923	3.98768	4.38013	3.87261	4.61182	4.61099	4.71651	4.38785	4.58766	4.21079	4.36951	4.17801	4.5822	4.38828	4.07544
AMT	5.54116	5.93537	5.49721	5.17247	5.45209	5.22615	4.9821	5.66414	5.69484	5.01098	5.32553	5.51065	5.00059	4.55851	4.80806	4.74711	5.08206	5.49872	4.51474	4.39044	4.3018	5.22585	4.99729	4.44799	4.58954	4.56279	4.99489	5.41082	4.50774	5.97767	5.30987	5.8262	5.18685	5.57332	5.59143	5.20777	5.84465	5.72164	5.73319	6.0825	5.29339	6.15407	5.0295	5.03961	5.03934	5.538	5.28911	5.06187	5.18064
AMTN	6.80943	5.06186	6.21767	4.61546	4.411	4.10882	6.96947	3.66397	5.90949	3.62239	4.29998	7.07058	9.51494	6.5191	4.07928	6.66682	7.6295	6.69754	4.08093	4.95552	4.92905	4.35182	4.86614	3.98682	5.40546	4.47979	4.21109	4.00408	3.88988	3.66291	4.70218	4.41028	4.6397	5.2129	9.22228	4.47804	5.73614	4.81202	7.00042	4.53617	6.73518	6.12896	6.10262	5.56928	4.77671	5.58465	4.88259	5.30306	3.31678
AMZ1	4.45488	4.32711	4.25574	4.03903	4.38653	3.95713	4.12841	4.12474	4.4668	3.7034	4.12993	4.1764	4.21002	3.94793	4.31279	4.17248	4.1426	4.13526	4.33355	4.21989	3.74832	3.98124	4.39745	4.03948	4.01191	4.08243	4.34533	3.99122	3.96433	4.20603	3.97838	4.06458	3.66501	4.17029	4.41304	4.07131	4.3004	4.34075	4.2695	4.2913	4.42274	4.41068	4.26843	4.3069	4.29738	4.15363	4.19238	4.06457	3.99489
AMZ2	5.91963	5.7022	5.87316	5.12955	5.77098	5.85458	5.68407	5.64574	5.84633	5.5468	5.57089	5.6533	5.63246	5.82862	5.32209	5.86608	5.51948	5.83667	5.36269	5.45777	5.38435	5.9159	5.72023	5.6892	5.73557	5.60935	5.80058	5.78004	5.74849	5.80032	6.00495	5.9807	6.08375	5.81635	5.72213	5.99082	5.64457	5.70676	5.34594	5.52748	5.45048	5.672	5.75875	5.67288	5.6332	5.63927	5.69687	5.9601	5.77096
ANAPC1	4.86967	5.20095	5.05389	4.45948	4.63587	4.97929	4.76546	4.87024	4.93045	4.83491	4.87138	4.84911	4.5002	4.53956	4.76795	4.90857	4.68745	4.65476	4.7234	4.87109	4.67474	4.9513	4.61908	4.53311	4.94267	4.86415	4.81956	4.80504	4.54567	4.89966	4.75001	4.84581	4.83486	4.90138	5.01897	4.81721	5.12804	4.99334	4.8566	4.90302	4.8674	4.89922	4.71218	5.15941	4.93662	4.68449	4.76226	4.69679	4.94466
ANAPC10	5.39744	3.85857	5.01048	4.90626	4.86897	4.9576	5.17147	4.38903	5.04564	5.04478	4.67821	5.04291	5.41247	5.15795	4.81989	5.20415	5.28554	5.13039	4.96636	5.21728	4.84644	5.0664	4.88966	5.2539	5.48065	5.24287	5.11246	5.00797	5.28959	4.76729	5.4336	5.35897	5.50223	5.07144	4.75767	5.27863	4.44598	4.49556	4.56544	4.54849	4.25748	4.87394	4.80408	4.77425	4.90591	4.93087	5.05433	5.32773	5.16053
ANAPC11	4.78087	5.23336	5.2213	5.23773	4.93291	4.97164	5.28171	4.93114	5.73902	4.94804	5.1397	5.15796	5.52366	4.91314	5.3448	5.22384	5.01352	5.33937	5.5085	5.17873	5.12012	5.32615	5.279	5.68569	5.3176	5.21245	5.5221	5.51266	5.73594	5.11054	5.47142	5.21662	5.35935	4.95725	4.96381	5.57924	4.79976	4.86662	4.68565	4.54228	4.73647	4.83109	5.02439	5.16536	5.32676	4.48112	4.73937	5.07056	5.07497
ANAPC13	6.21428	4.87537	5.79927	5.34447	6.23142	6.3343	5.60945	5.88998	5.28837	6.43365	6.10011	5.85723	5.69207	6.06932	6.39802	6.14801	5.79091	6.15292	6.66394	5.7343	5.68759	6.17075	5.94206	6.5736	6.22942	5.89513	6.19762	6.07152	6.51695	5.57032	6.34366	6.07384	6.68039	5.9969	5.75708	6.07246	5.16107	5.20857	5.0759	5.50604	5.33172	5.84556	5.58638	5.6802	5.55101	5.71015	5.85557	6.168	6.10029
ANAPC2	4.24158	4.6097	4.44164	4.16508	4.44046	3.98625	4.24578	4.19842	3.99949	4.14202	4.14608	4.09755	4.33066	3.94251	4.00343	4.3589	4.08889	4.10794	4.257	4.07213	4.13944	4.33846	4.37335	3.95066	4.16445	4.26473	4.40054	4.43162	3.8868	4.46193	4.46894	4.43526	4.2003	4.08129	4.36555	4.46894	4.36416	4.55398	4.32013	4.68535	4.24245	4.51891	4.14815	3.83568	4.00802	4.42106	4.09196	4.00479	4.08907
ANAPC4	6.09119	6.05357	5.99584	5.40476	5.7539	5.84796	5.45638	6.05004	5.92897	5.76658	5.85819	5.79247	5.43898	5.65751	5.4682	5.40821	5.32298	5.62225	5.0196	5.32673	5.19562	5.68813	5.25328	5.63584	5.61571	5.29248	5.41098	5.70895	5.68689	5.83011	5.76919	5.81492	6.09548	5.87561	5.86634	5.85067	6.09492	5.63686	5.60041	5.82092	5.43979	5.565	5.40783	5.87876	5.94441	5.83467	6.01059	5.76372	6.04158
ANAPC5	6.3757	7.05244	6.84761	6.43835	6.55785	6.56178	6.56974	7.36202	6.89915	6.71111	7.03818	6.44214	6.22551	6.42943	6.45065	6.52545	6.36759	6.62893	6.4175	6.4989	6.42592	6.71334	6.65018	6.48367	6.57948	6.50883	6.73376	7.04016	6.59331	6.7523	6.48331	6.714	6.6266	6.72261	6.77172	6.43955	6.8249	6.54827	6.72983	6.36895	6.07597	6.77208	6.01341	6.45156	6.1306	6.63946	6.15646	6.65623	6.43347
ANAPC7	4.03391	4.76644	4.68704	3.95857	4.74377	4.79764	4.63276	5.01397	3.89145	4.67607	4.6415	4.61517	4.55876	4.10986	4.54114	4.53165	4.67312	4.6145	4.52888	4.50077	4.42677	4.92883	4.56416	4.70386	4.66951	4.69362	4.65633	4.87234	4.74059	4.86381	4.59189	4.64536	4.76054	4.76258	4.51337	4.55318	4.91513	4.74296	4.69068	4.89031	4.28913	5.1727	4.54625	3.54083	3.87737	4.67147	4.67493	4.62486	4.52004
ANG	6.71362	6.65957	6.31333	6.63971	6.41123	6.4431	6.27537	4.95543	6.83352	5.31789	5.18745	6.04873	6.3503	6.61522	5.24463	6.09699	5.89008	6.25388	5.60145	6.56673	6.49623	6.31	5.68204	6.69528	6.59078	6.67569	5.79748	5.4025	6.69515	6.05134	6.80142	7.04369	6.73968	6.4497	6.30886	6.92565	6.0639	6.40114	5.78399	6.18823	6.39849	6.09211	6.75176	6.28757	6.11182	6.10773	6.31162	6.52575	6.62365
ANGEL1	4.59059	4.60534	4.47853	3.85449	4.70396	4.53501	4.50597	4.63959	4.87796	4.40463	4.92939	4.45346	4.5167	4.13708	4.41618	4.59768	4.47133	4.72663	4.59004	4.48413	4.37275	4.46292	4.24134	4.39929	4.56962	4.54877	4.31458	4.35534	4.49077	4.45011	4.4352	4.4562	4.47942	4.62109	4.14265	4.30423	4.88112	4.69916	4.76239	4.66871	4.27957	4.82742	4.57352	4.08347	3.99379	4.68615	4.65829	4.67947	4.59451
ANGEL2	5.28633	5.92157	5.38199	6.07562	5.0653	5.5281	5.36029	5.30457	4.96898	5.46073	5.06726	5.59991	5.24256	5.43492	4.89634	5.44971	5.39595	5.34006	4.89908	5.08281	4.79936	5.60415	4.92964	5.0473	5.45214	5.09616	5.48193	5.27836	5.12567	5.77451	5.49309	5.8738	5.61334	5.76508	5.52019	5.49864	5.51395	5.72239	5.47862	5.39174	5.27719	5.41825	5.08832	5.81125	5.41655	5.39805	5.36582	5.7092	5.56705
ANGPT1	3.41138	3.57555	3.94655	3.61852	4.05702	5.19418	3.97959	4.56275	3.46028	5.73685	4.72732	4.19296	4.31605	3.89972	5.82268	4.23377	4.02361	4.44472	5.61603	4.34223	4.37435	4.18432	4.33199	4.44202	4.32446	4.35392	4.05997	3.39685	4.51986	4.93356	5.32363	5.40218	5.71111	5.07912	4.62933	5.54019	4.5073	5.16916	3.7498	4.9136	5.00511	4.19338	5.95126	5.0913	4.87126	4.59546	4.89092	5.72732	5.5076
ANGPT2	3.71408	3.84466	3.97635	3.71868	4.29414	4.49954	3.77254	4.87317	4.03646	5.6877	4.95991	3.99061	3.69504	3.72098	5.57107	3.81855	3.96931	3.94061	5.76769	4.13454	4.72902	3.72173	3.37162	3.30942	4.45754	4.71094	3.13661	3.87128	3.35599	4.30854	4.38392	4.18159	4.57682	3.82559	4.00465	3.90263	4.16278	3.16013	3.67073	2.95107	4.06205	4.55355	3.57773	4.38007	3.86158	3.91621	3.55395	4.07766	3.51438
ANGPT4	4.18069	4.46383	4.36256	4.77772	4.12979	3.82915	4.06937	3.96596	4.29763	4.03192	3.93693	3.88264	3.90918	3.76012	4.02822	4.26161	3.66972	3.66319	3.94776	4.16156	4.13551	3.98648	4.27019	3.85122	3.47199	3.76229	4.25618	4.00556	3.82534	3.91057	3.98884	4.04351	4.22331	3.92397	4.53193	4.22282	3.298	4.14711	4.16523	4.19229	4.6908	3.72017	4.39474	4.02568	4.55677	3.64898	3.48229	3.47414	3.75015
ANGPTL1	3.61963	3.68009	4.45612	3.88051	4.2429	4.12685	6.15783	4.03014	4.06062	4.87885	3.33588	4.93687	4.69896	4.27269	4.25153	5.30795	4.86269	4.76958	3.74817	4.48795	4.29661	3.45957	3.83987	3.66958	4.41248	4.59735	3.18551	3.81747	4.23521	3.9025	3.91089	3.96987	4.00964	3.78308	5.54286	2.95228	4.4507	3.79246	4.45224	3.80436	4.01985	4.01535	4.4837	4.19198	4.4683	3.95467	4.941	4.2629	4.43684
ANGPTL2	8.55793	8.3664	8.88585	8.26851	8.82547	6.40612	8.86887	7.94847	8.82547	8.33466	7.68938	8.77152	9.06854	8.6822	8.19343	8.3065	8.3664	8.51202	6.9753	7.70346	7.81568	7.65492	8.20167	7.2647	7.98841	7.71275	7.59748	8.40862	7.44126	9.61899	8.56629	8.32116	8.51309	8.69382	9.79157	8.97695	8.92083	8.64359	7.79335	7.95653	8.13916	8.09091	8.34492	8.21991	8.25097	8.54	7.92607	7.8317	8.03706
ANGPTL3	4.08828	4.06267	3.93317	4.10659	3.98939	3.84911	3.99399	4.2697	4.33809	3.66649	3.91523	3.75832	3.89628	4.26504	3.85652	3.62865	3.77253	3.90739	3.94612	4.83103	4.67632	3.84905	3.74679	4.26775	4.70191	4.48144	4.1414	4.14926	3.95789	3.65783	4.0527	3.81894	4.08715	4.23334	4.12358	3.98795	4.00761	3.78621	3.65677	3.74177	3.78423	3.85409	3.50908	4.17194	4.29611	3.95979	3.38146	3.45927	3.85847
ANGPTL4	5.30012	4.55519	6.0186	3.71464	4.57727	3.46762	4.50102	5.76864	4.96192	4.13346	4.85777	6.17613	7.3753	5.49557	5.00326	5.3346	6.25308	4.73284	5.10592	6.63435	7.09035	5.41877	5.84876	5.27543	6.65825	6.9282	5.51401	5.20326	5.3513	4.98142	6.11069	6.28078	5.02884	6.02931	5.81331	5.76866	4.62049	5.14052	4.62322	5.36369	5.21523	5.20722	5.70272	5.77875	5.23859	4.9156	4.61135	5.30688	5.19235
ANGPTL5	6.98027	5.69641	5.66509	7.32442	6.01172	5.8153	6.29022	5.1498	6.38727	5.15351	4.92861	6.47519	4.81916	5.84852	4.70265	7.14601	5.43286	6.09238	4.01989	5.60431	4.9839	4.73748	4.42833	5.0704	5.99447	5.17295	4.08687	4.72687	5.17596	5.89133	5.69413	5.71333	6.21863	5.45341	6.74004	4.49111	5.41075	5.17042	5.15296	5.73775	5.26366	4.77718	5.01514	6.12787	5.20831	5.92846	5.91094	5.80701	6.24997
ANGPTL6	5.80875	6.4194	6.27358	5.76648	5.59421	4.27203	5.68369	4.92288	5.39673	4.62058	4.65315	5.85068	5.61466	5.83641	4.45828	5.44121	5.54687	5.4369	4.15317	5.42074	5.10743	5.47348	5.1071	5.07572	5.12448	5.14292	5.69588	5.34102	5.01073	5.93284	4.94915	4.70264	5.49273	4.95784	6.22811	4.40596	6.03701	4.88345	5.13014	4.22009	4.43521	5.45582	4.27164	4.97205	4.48591	6.28423	5.21187	4.95506	4.54661
ANGPTL7	5.87698	5.87991	6.00814	4.48053	6.18265	6.24362	5.76338	2.86133	5.05576	4.0912	2.89419	4.70755	3.31351	3.51065	3.00817	5.91273	3.63318	4.98622	4.6488	6.99802	4.22295	4.03348	3.80314	5.47118	6.64052	5.08891	2.5536	3.64532	5.57659	4.48585	5.09675	5.22407	7.05205	3.97501	5.19587	4.90888	6.61317	4.25901	2.67774	3.8354	4.5306	3.8891	4.34174	4.90098	2.84957	5.88162	5.95285	4.97462	4.14488
ANK1	4.21345	3.73782	4.11625	3.42334	4.21957	4.34494	4.64081	3.92199	4.0906	3.92717	4.05026	3.91414	4.03584	4.08119	4.03453	4.32165	4.46053	4.366	4.7443	3.73878	4.0014	5.73318	5.7851	4.21126	3.57676	3.89257	5.72181	5.74094	4.2158	4.02581	3.80148	3.81456	3.87897	3.90489	3.89966	3.89158	5.75198	4.0589	4.22111	4.03553	4.05233	3.79568	3.8121	3.81033	5.28489	4.03373	4.10668	3.92215	3.57191
ANK2	4.81219	4.27274	4.49132	4.14521	4.50219	4.26617	4.9498	4.24624	4.70174	4.15615	3.97931	4.37055	4.41048	4.66255	4.00606	4.67699	4.54268	4.16463	3.751	4.33271	4.58391	4.24464	4.76976	4.1962	4.26729	4.48762	4.27317	3.99657	4.28708	4.37567	4.73887	5.10465	4.2913	4.62592	4.93563	4.59331	4.46015	4.47365	4.4908	4.22342	4.3133	4.57312	4.09401	4.78575	4.49072	4.17336	4.19509	4.15785	4.34584
ANK3	5.19198	5.18175	5.53917	4.173	5.47181	3.96125	4.47122	4.96623	4.34377	4.22863	4.81612	4.9975	5.43953	5.52631	4.05053	3.86316	5.46998	4.25416	3.7849	5.11227	4.58214	4.40841	4.00855	4.06245	5.12312	5.02658	3.90625	4.19166	4.09083	4.7256	4.41402	4.56556	4.40648	4.60974	5.23626	4.19016	4.99011	4.25167	4.70533	4.43631	4.59011	4.41773	3.75711	5.34287	4.42643	4.36879	4.51862	4.02802	4.34587
ANKAR	4.48267	4.82981	4.21487	4.23722	4.19603	4.35282	4.06911	4.10324	4.24802	4.07731	4.06412	4.15401	3.57711	4.09571	3.83794	3.53548	4.06525	3.8972	3.50995	3.4404	3.28789	3.97478	3.39721	3.77833	3.77074	3.52163	3.60827	3.73164	3.73617	4.239	4.12123	4.48122	4.59438	4.50607	4.31268	4.38493	4.4398	4.38124	4.34716	4.38469	4.24452	4.12625	3.94272	4.44125	4.04031	4.63447	4.45887	4.63523	4.50876
ANKDD1A	5.69503	5.38924	5.18012	5.15071	4.94906	4.59464	4.75113	4.58637	4.85886	4.67855	4.8622	4.99847	4.57406	4.82409	4.33671	4.49733	4.57612	4.65284	4.63237	5.1164	5.24091	4.78934	4.72729	4.64667	5.154	5.14719	4.82373	4.55881	4.65724	4.89678	4.8337	4.82333	4.98424	5.19294	4.98168	5.22434	5.09852	5.01113	4.87246	5.30895	4.9119	4.81302	5.83237	5.10099	4.94909	4.69365	4.90964	4.72682	4.70618
ANKFN1	3.86136	4.1832	3.86656	5.07873	3.91127	4.25362	4.22762	4.49267	4.45452	4.15671	4.12157	3.98295	3.9921	4.19664	4.03446	4.23606	4.15334	4.24868	3.90398	3.81347	4.12848	3.87317	4.0564	3.70001	3.84426	4.02752	3.68718	3.4907	3.68887	3.89931	3.87282	4.57932	3.86537	3.71056	4.33037	4.2088	4.25654	4.70681	4.88836	4.96987	4.48654	4.21279	4.32575	3.90555	4.07502	4.63045	4.03757	4.60619	4.11481
ANKFY1	4.16982	4.43859	4.34324	3.99642	4.24387	4.3346	4.52508	4.87773	4.04959	4.82952	4.33758	4.60901	4.20485	4.26361	4.60088	4.48358	4.56228	4.49067	4.4507	4.26317	4.2214	4.99281	4.84401	4.07334	4.1585	4.17588	4.88743	4.75534	4.05355	4.22253	4.21165	4.20934	4.33516	4.5559	4.30816	4.32992	4.51033	4.42628	4.32651	4.54905	4.53814	4.33414	4.62076	4.56124	4.65951	4.67159	4.24035	4.32404	4.35521
ANKH	5.26831	5.26308	5.38998	5.27236	5.43514	5.32975	5.41953	5.11572	5.31868	4.08813	5.26308	5.43264	5.70216	5.42822	4.1565	5.22982	5.70994	5.14266	3.8423	4.69531	4.31966	5.35586	4.49939	4.20752	5.03197	4.62703	4.92359	5.04594	4.2713	5.69107	5.06323	5.07588	5.39575	4.91854	5.8276	4.7984	5.40952	4.55079	5.01341	4.96618	4.16668	5.15376	4.24241	4.90664	4.4765	5.64886	4.90799	4.82147	5.26981
ANKHD1	4.80235	4.87959	4.54756	5.26766	4.79472	4.72069	4.74286	4.79306	4.54655	4.53713	4.54174	4.93078	4.33929	4.78865	4.3773	4.86296	4.5577	4.39761	4.235	5.24736	5.12187	5.02299	4.77158	4.66336	5.35051	5.2864	4.85944	4.97888	4.71904	4.7573	4.95986	5.02316	4.55655	4.8055	4.83125	4.66064	4.79644	4.69934	4.6218	4.65088	4.42983	4.77688	4.46992	4.87211	4.6681	4.54228	4.65413	4.25377	4.57185
ANKHD1-EIF4EBP3	3.88791	4.86566	4.48264	4.4692	3.98603	4.79628	4.5433	4.20707	4.57379	4.4043	4.48802	4.27488	4.56904	4.08356	4.59328	4.3771	4.47508	4.49101	4.45165	4.58425	4.50455	4.51776	4.33599	4.45021	4.50995	4.57559	4.59429	4.43244	4.54714	4.65653	4.77976	4.72707	4.43705	4.57655	4.44725	4.88545	4.54719	4.52506	4.35876	4.54105	4.41866	4.93494	4.73223	4.3715	4.32238	4.10328	4.28866	4.38581	4.15858
ANKK1	4.82879	4.65743	4.39929	4.27876	4.06819	4.13653	3.90023	3.87027	4.25682	3.65278	4.21544	4.05056	4.14314	4.13027	3.78416	4.19012	4.3263	3.97642	3.79507	4.25245	3.7615	4.47377	3.76943	3.54788	4.24915	4.15818	3.91583	3.88721	3.66995	4.12131	3.91637	4.10032	3.86738	4.68703	4.14408	4.38879	4.31523	4.61243	4.44875	4.58255	4.66429	4.29831	4.32475	4.13851	4.30893	4.75426	4.23341	4.01856	3.96529
ANKMY1	4.53038	4.47495	4.24327	4.58494	4.25187	4.27958	4.25899	4.52708	4.64657	4.01492	4.28033	4.12864	4.23868	4.6371	4.172	4.20569	4.09012	4.08119	4.15994	4.10211	4.20605	4.39237	4.42363	4.12123	4.20446	4.10618	4.39916	4.58113	4.19507	4.4258	4.57294	4.52131	4.2247	4.30699	4.34832	4.17018	4.56981	4.22607	4.3581	4.37547	4.42152	4.54406	4.54075	4.44099	4.41843	3.95696	4.04826	3.84695	4.08429
ANKMY2	4.81278	5.53809	5.37186	5.53086	5.00604	5.23533	5.3258	5.2726	5.79981	5.90551	5.21762	5.31947	5.29455	5.40987	5.34146	5.3656	5.22019	5.4168	4.91187	4.95279	4.91334	5.28254	4.94679	5.17352	4.95566	4.87093	5.0533	5.08688	5.15051	5.01844	5.23123	5.15952	5.39927	5.38246	5.02296	5.19125	5.19655	5.14109	5.1947	5.26156	5.33494	5.37745	5.38519	5.46846	5.08321	5.44812	5.59519	5.58696	5.61112
ANKRA2	5.65411	4.39004	4.67198	4.65732	4.36459	5.31171	5.00342	4.98218	4.01905	4.83801	4.82012	5.35949	4.83598	4.73688	4.24225	5.25161	5.13068	5.19556	4.50748	4.92978	4.50987	5.16403	4.38698	4.75855	5.17377	4.9089	4.73311	4.88036	4.77691	4.69174	4.78052	5.02717	5.58156	5.42759	4.67345	4.86433	4.92879	4.70821	4.9497	4.98514	4.55449	5.10426	5.05057	4.433	4.26322	5.3551	5.37594	5.46826	4.76119
ANKRD1	4.24315	3.70661	3.93881	3.82232	4.10743	4.1081	4.20392	3.65956	4.42935	4.7386	4.08283	4.21361	3.95971	4.20484	4.17233	3.7191	4.06894	4.1732	3.89586	4.1012	3.93123	3.71039	3.88764	3.54794	4.71904	3.9554	3.65625	3.39768	3.77992	4.3912	3.25879	3.12116	3.34254	3.87626	5.05961	3.87433	4.43931	4.12358	4.93082	4.80928	4.22286	4.21281	5.05961	4.2419	3.75871	4.0624	4.582	3.68038	3.25634
ANKRD10	5.12427	5.41029	5.4319	4.69356	5.05808	5.0253	5.00142	5.8504	4.96629	5.25905	5.42782	5.35695	5.04268	4.71192	4.69464	4.55679	4.8793	4.85267	4.9958	5.15926	4.6667	4.9014	4.52799	4.7916	5.31207	5.01704	4.65789	4.82206	4.80323	5.16295	4.98759	5.05458	5.09682	5.48597	5.12372	4.77232	5.27791	4.85226	5.01235	5.01655	4.82608	5.16342	4.86652	4.95281	4.56469	5.47204	5.23659	5.01002	5.13944
ANKRD11	5.16327	5.40771	5.06898	4.92365	5.10842	4.79773	4.43045	5.73117	4.7725	5.43909	5.30193	4.88388	4.51268	5.24313	5.01613	4.79089	4.92245	4.5992	4.69281	4.96878	4.84218	4.96398	4.9346	4.96168	4.97112	4.86236	4.74961	5.28563	4.89129	5.15611	5.05655	5.2836	4.98902	5.3937	5.36425	5.19139	5.43902	5.23285	5.11205	5.21208	4.97168	5.40894	5.12642	5.14859	4.99706	4.8513	4.92911	4.37562	5.06176
ANKRD12	4.58768	4.83188	4.75546	5.07835	5.12138	4.95386	4.86523	5.10327	4.66731	5.46628	4.934	4.61209	4.39737	5.36403	5.1098	4.75677	5.17358	4.73923	4.4859	4.79135	4.55777	4.7767	4.85285	4.82523	4.95112	4.81824	4.43737	4.94319	4.79817	5.13892	4.74372	5.11281	5.09893	5.19488	5.22853	5.20636	5.16468	5.50034	5.04806	4.848	4.87243	4.84184	4.77469	5.04293	4.91549	5.01877	5.14999	5.08746	5.36433
ANKRD13A	4.79851	4.91037	5.01069	4.72398	5.01773	5.17717	5.31793	5.24984	4.83675	5.37068	5.1964	5.07732	4.97453	5.09069	5.64186	4.88463	5.03154	5.1491	5.42168	5.02451	5.13486	5.51033	5.32092	5.33861	5.16259	5.05832	5.48376	5.62545	5.36634	5.05986	5.23364	5.13503	5.12797	5.27968	5.43208	5.05449	5.08811	5.00499	4.82782	4.84852	4.82196	5.12926	4.74926	5.17981	5.06458	4.8043	4.45192	4.72504	5.0077
ANKRD13B	4.6504	4.45091	4.48795	4.3591	4.32496	4.0931	4.08465	4.51866	4.87782	4.13114	4.23019	4.12522	4.35006	4.50906	4.29803	4.14944	4.37756	4.24469	4.46484	4.55367	4.52427	3.88546	4.34421	4.15044	4.21899	4.26435	4.01106	4.23046	4.07905	4.15806	4.17515	4.13565	4.08855	4.16036	4.22512	4.19143	4.13184	4.42922	4.3946	4.48129	4.55592	4.324	4.33071	4.23724	4.22842	4.28232	4.34054	4.22747	4.05192
ANKRD13C	4.29295	4.28866	4.28725	4.4786	4.3517	4.55823	4.75159	4.43742	3.94672	4.81273	4.43495	4.62118	4.19574	4.59597	4.38301	4.87637	4.81628	4.59062	4.48859	4.24329	4.29259	4.31384	4.02397	4.26185	4.56118	4.52042	4.06145	4.21207	4.34001	4.55192	4.52155	4.45066	4.4831	4.38367	4.50738	4.51809	4.65055	4.37321	4.44948	4.21236	4.22156	4.4277	4.16089	4.76269	4.36057	4.4247	4.4622	4.59734	4.61901
ANKRD13D	4.54451	4.02702	4.65809	4.27455	4.50296	4.08936	4.23474	4.40154	4.45517	3.98433	4.5769	4.37596	4.34429	4.55881	4.41485	4.28028	4.27297	4.59642	4.91662	4.08152	4.17745	4.46424	4.54434	4.69796	4.17337	4.12914	4.66477	4.89643	4.61602	4.47272	4.55502	4.34777	4.15134	4.47768	4.21091	4.36817	4.85553	4.69247	4.58626	4.51914	4.21745	4.61196	4.37434	4.39594	4.68372	4.43394	4.2513	4.2708	4.43353
ANKRD16	4.54962	4.77594	3.92039	4.31241	4.36313	4.16796	4.30933	4.29735	4.28963	4.35833	4.11945	4.27288	4.3519	4.09672	4.13958	4.30275	4.48222	4.16457	4.2326	4.30862	4.25047	4.51082	4.30598	4.23239	4.39414	4.39562	4.5427	4.56571	4.34513	4.61427	4.65601	4.54673	4.37939	4.19444	4.54492	4.50897	4.25494	4.28627	4.16441	4.26832	4.08638	4.47556	4.17417	4.50932	4.33855	4.03159	3.78879	4.19731	4.58996
ANKRD17	4.56591	4.76845	4.9274	4.72053	4.65004	4.68118	4.68847	5.29423	4.75839	5.11611	5.01156	5.03093	4.39954	4.85147	5.0054	4.8989	4.91467	4.63204	4.5963	5.02319	4.84799	4.72268	4.52659	4.74436	5.05937	5.0628	4.6065	4.61875	4.77046	5.04874	5.0384	4.89853	4.88411	4.99343	4.9488	4.94671	4.94004	4.7991	4.64709	4.87299	4.77838	4.79902	4.55255	5.18271	5.04099	4.39405	4.74311	4.47832	4.96492
ANKRD2	4.93798	4.28745	4.50998	3.87153	4.70726	3.84703	4.49634	3.89006	4.76454	3.75312	4.19694	4.19471	4.2858	4.25542	4.18073	3.87527	4.25067	4.16359	4.02298	4.05746	4.16234	3.96288	3.87155	3.8417	3.8304	4.20192	3.56073	3.99542	3.90817	3.8969	3.93354	3.74958	4.03329	4.07046	4.24853	3.92417	4.33141	4.06321	4.5043	4.50618	4.27544	3.90503	3.63413	4.41001	4.25521	3.93985	4.44059	3.9372	3.63306
ANKRD20A1	4.61493	4.10149	4.2314	5.00063	4.11089	3.97469	4.06415	5.35092	4.45681	4.22537	4.48644	4.3067	4.29282	4.19254	4.08414	4.3037	4.07925	4.10239	4.05776	4.40093	4.44122	4.46035	4.71524	4.35965	4.16961	4.22246	4.68099	4.53439	4.20714	4.98346	3.94927	4.72293	4.10856	4.26777	4.739	4.2044	4.37925	4.15099	4.3628	4.31362	4.60197	3.74582	4.36472	4.39028	4.74492	4.93561	4.44416	4.15768	3.67719
ANKRD22	4.09009	4.00495	3.96585	4.11971	4.09121	3.88861	3.85145	3.86434	4.29254	3.54907	3.9731	4.4662	4.34879	3.5559	4.30807	4.05236	3.96439	3.9461	4.12325	3.91854	4.0635	4.69781	4.47189	4.78607	3.27457	3.89805	5.51315	4.58044	4.62007	3.48074	3.24493	3.6163	3.81465	3.98146	3.60085	3.68606	4.1746	3.8473	3.92219	4.14967	4.23353	3.64118	4.40097	3.75962	4.60195	4.38336	4.38291	4.09416	4.20207
ANKRD23	4.40882	4.65783	4.42047	4.18559	4.51411	4.01996	4.28356	4.16677	4.91538	3.98943	4.29451	4.32342	4.53819	4.35486	4.28662	4.21386	4.22716	4.28011	4.27886	4.34105	4.25407	4.31262	4.0849	4.25095	4.22416	4.30444	3.98709	4.33388	4.12602	4.24686	4.21476	4.21198	4.03874	4.22606	4.57199	4.56915	4.52202	4.45131	4.42616	4.58715	4.57436	4.31621	4.19028	4.47338	4.30759	4.31946	4.29665	4.18024	3.94723
ANKRD24	4.77258	4.59901	4.66917	4.02955	4.39127	4.09626	4.17354	4.82097	4.63267	3.70238	4.20699	4.35664	4.38728	4.44772	4.21327	4.18471	4.08614	4.42695	4.12757	4.54026	4.41578	4.11113	4.54422	4.45379	4.27225	4.0445	4.37908	4.0445	4.33797	3.96562	4.18494	4.20835	4.28252	4.32439	4.30945	4.40124	3.76269	3.57178	3.99793	4.52691	4.65943	4.03729	4.62157	4.51601	4.63912	4.0542	4.43142	4.16133	3.87374
ANKRD26	4.5	4.32264	4.33261	3.73225	3.9501	4.763	4.51976	4.9244	4.40641	4.70501	4.29119	4.48884	3.98592	4.45314	4.42579	4.79451	4.64716	4.40534	4.11312	4.08215	4.00299	4.1677	3.72692	4.39571	4.42486	4.12687	3.54408	3.73408	4.52771	4.79198	4.57608	4.7465	4.80684	4.83448	4.57914	4.4678	4.63258	4.29715	4.40627	4.66212	4.098	4.42511	4.17377	4.67583	4.53039	4.51499	4.60509	4.75658	4.70646
ANKRD27	4.29863	4.28153	4.64656	4.0578	4.71617	4.83732	4.89523	4.71319	4.58466	4.77857	4.43017	4.66449	4.61939	4.82991	4.65904	4.8531	4.78085	4.81674	4.64928	4.59914	4.52371	4.82374	4.46238	4.50129	4.51327	4.54035	4.85535	4.90067	4.57673	4.73903	4.67226	4.60518	4.52531	4.76264	4.58887	4.58475	4.85825	4.56555	4.64866	4.72732	4.6125	5.1102	4.53916	4.8826	4.68084	4.60699	4.46065	4.38683	4.45066
ANKRD28	4.44412	4.06392	4.78	4.39338	4.61863	4.84078	4.80144	4.60059	4.39338	5.05948	4.44516	4.61569	4.90559	5.02352	4.65475	4.74141	5.38092	4.78296	4.68929	5.14309	4.8648	4.71274	4.12454	4.68721	5.05263	5.16185	4.19572	4.35049	4.72337	4.43275	4.81	5.12237	5.07221	4.9039	5.07638	4.81204	4.56067	4.75977	4.76717	4.63891	4.42621	4.65166	4.29223	4.44822	4.62608	4.49298	4.98826	4.88061	4.76308
ANKRD29	3.51839	3.90266	4.01607	3.79382	3.86435	5.564	4.08414	4.23631	3.70695	4.62039	4.39598	3.77427	3.60707	3.79693	4.22156	3.94772	4.12611	3.82412	4.42605	3.62708	3.67331	4.09881	3.64622	3.54313	3.84809	3.64882	3.79921	3.22967	3.5735	4.52933	4.39394	4.75272	4.3953	5.07622	4.63798	4.54399	4.12109	4.32309	4.60047	4.72042	4.32117	4.70043	4.33214	4.31829	4.42889	4.39499	4.52384	4.44744	4.50288
ANKRD30A	3.91992	4.5074	3.78675	4.95869	4.12502	4.08784	4.96439	4.38391	3.75099	4.501	4.3283	3.8289	4.2362	4.19333	4.00725	3.93029	4.05166	4.31829	4.17722	4.48239	4.30989	3.97442	3.75822	4.05174	4.47108	4.15823	4.06213	3.80702	4.16893	4.01569	4.06085	4.27784	6.64314	5.59439	4.9102	4.87329	5.61762	4.94477	4.00216	5.9517	4.89673	4.44494	4.4282	4.92121	4.49524	4.09881	4.95934	4.74911	4.96018
ANKRD30B	5.62688	5.33176	5.26731	5.68648	5.59116	5.06074	5.74316	5.13583	5.27621	5.68269	5.12216	5.21364	5.67499	5.62037	5.16999	5.47621	5.2108	5.50526	4.87318	6.02976	5.81192	4.99078	5.12351	5.41895	5.86231	5.60014	5.37975	5.24673	5.34174	4.94707	5.28075	4.9803	4.94673	5.27296	5.24803	5.80759	5.19015	5.42185	5.80584	5.49368	5.90888	5.25036	5.42191	6.2134	6.06679	4.49515	5.21794	4.48349	5.63054
ANKRD33	4.96381	5.59304	5.01906	4.99281	4.99243	4.86025	5.09184	4.53626	5.74524	4.75306	4.53021	4.81005	5.12836	5.464	4.6766	4.97824	4.65944	4.60946	4.31279	5.14282	5.21668	5.90854	6.07398	4.78222	4.73058	4.92494	5.90457	5.86476	4.62548	4.29625	4.59221	4.6072	4.71638	4.79321	4.86208	4.83607	4.77684	4.15024	4.46902	4.82686	5.15837	4.47185	5.00331	5.00962	5.29582	4.83052	4.19208	5.02882	4.26886
ANKRD34A	4.02416	4.30693	4.23136	5.32442	4.47208	4.11168	4.29284	4.49671	4.97326	3.97952	4.27779	4.25062	4.2922	4.10103	4.27213	4.20577	4.38127	4.29266	4.12688	4.28322	4.15124	3.82789	4.08713	4.11537	4.35379	4.52865	3.97692	3.88404	4.17058	4.55104	4.63961	4.37327	4.29538	4.70438	4.43556	4.1465	4.38033	4.38406	4.4002	4.49299	4.31785	4.46518	4.26229	3.20611	3.82821	4.32335	4.34989	4.12049	4.22748
ANKRD34B	4.10876	4.11125	3.98501	4.52003	3.9533	4.06284	4.07496	3.70424	4.02493	4.15759	3.79359	3.84752	3.83878	4.18519	3.71542	4.06384	3.94917	3.93817	3.87848	4.71916	4.53283	3.78506	4.82199	3.90008	4.6258	4.44366	4.04149	4.9242	3.87111	3.44041	3.94836	3.74888	4.03168	4.15507	4.0163	3.90501	4.72957	3.61092	3.74242	4.22083	3.8595	3.70011	3.38892	4.07721	5.02787	3.94234	3.19526	3.42261	3.64968
ANKRD34C	4.10346	3.95203	4.09102	3.96315	4.37751	3.97682	4.14244	3.75032	4.28749	4.33325	4.09971	4.39604	4.1782	3.76871	4.50248	4.20729	3.89414	4.38079	3.90123	4.79187	4.59406	3.7966	3.80203	3.92496	4.63983	4.5169	4.06756	4.15358	3.90818	3.51795	4.02482	3.83258	4.07822	4.22589	4.02569	3.98055	3.87383	4.20414	5.35474	3.67245	3.80625	3.64871	3.52084	4.08163	4.1811	4.49912	5.11159	4.90046	4.527
ANKRD35	5.51492	5.5803	5.29054	5.13206	5.2733	5.18417	5.37581	5.02025	5.46035	4.49496	4.57015	4.82814	5.45797	5.36239	5.06444	5.44323	5.29554	5.14844	4.62025	4.55443	4.55644	5.07361	4.49882	5.82214	4.69853	4.61175	4.97718	4.8558	5.80558	5.4516	5.60102	5.68582	5.76002	5.24773	5.64513	5.68056	4.93643	5.11798	4.79924	4.94821	5.15687	5.20905	5.1675	5.23314	5.33235	4.89905	4.79233	5.09051	5.73708
ANKRD36	4.3566	4.43026	4.56188	4.24069	4.20018	3.82561	4.1527	5.2389	4.38985	4.93655	4.45707	4.3479	4.12295	4.74507	4.47647	4.31174	4.59382	4.40676	4.05942	4.11813	3.91334	4.60463	4.36923	4.23186	4.36824	4.17903	4.26423	4.76795	4.1576	4.62719	4.45512	4.77705	4.42428	4.80171	5.05348	4.56939	4.65514	4.7797	4.53443	4.41419	4.57007	4.55731	4.2649	5.10939	4.5144	4.09173	4.26485	4.20257	4.25865
ANKRD37	5.82398	5.58821	5.89976	6.0138	5.96734	5.4481	6.12168	5.05997	6.07239	5.14372	5.04262	6.37842	6.64712	6.29482	4.76471	6.81851	6.32944	6.2389	5.43448	6.87048	6.54069	5.76575	6.17891	5.79698	7.23966	7.0647	5.35056	5.69396	5.96984	5.92995	6.92207	6.22271	5.97004	6.69698	6.7943	5.77601	6.45543	5.14999	4.92003	5.33932	5.14813	5.39885	5.5912	5.39259	6.09109	5.66079	5.729	5.32152	5.5598
ANKRD39	4.93017	4.88822	4.68176	4.94145	4.95373	4.5166	4.83496	4.30459	4.61057	4.56496	4.62217	4.92692	5.2935	4.38174	4.82224	5.18654	4.56514	4.91675	4.76866	4.50798	4.44644	4.89921	4.78203	5.2279	4.8543	4.60269	4.96202	5.05889	5.31337	4.92234	5.17889	4.95116	4.99834	4.79749	4.42214	4.97924	4.71021	4.62155	4.47985	4.19733	4.32146	4.7294	4.54169	4.63153	4.64067	4.38332	4.16171	4.68371	4.87752
ANKRD40	4.11824	4.51413	4.23928	4.54892	4.42368	4.95039	4.44036	3.52558	4.23487	4.12682	4.60017	4.66603	4.08027	3.85091	4.39909	4.62072	4.29335	4.64106	4.86454	4.53179	4.73026	4.50091	4.3179	4.60516	4.58202	4.69778	4.34413	3.89488	4.65887	4.78749	4.94082	4.86567	4.77059	4.87138	4.48841	5.30562	4.59325	4.76869	4.16157	4.71057	4.45706	4.45674	4.82346	4.82357	4.80254	4.42909	4.37121	4.91613	4.86416
ANKRD42	3.95265	4.15625	4.24917	4.0136	3.88955	4.24053	4.41206	3.876	4.26934	4.12052	3.79236	4.19232	4.1716	4.24154	3.87393	4.39596	4.38504	4.15355	4.17491	4.37467	4.04809	4.11994	4.00442	4.16578	4.45293	4.34258	4.05344	3.88762	4.19572	4.08721	4.44359	4.51034	4.27324	4.31408	4.27029	4.23244	3.93316	4.11162	3.96565	3.87613	4.01668	4.20784	4.01764	4.37362	4.16888	4.02166	4.14757	3.96506	4.31417
ANKRD44	4.24053	3.64501	4.1307	4.17324	3.98735	4.17371	3.98645	4.26287	3.75798	4.25975	4.23161	4.00335	4.07429	4.43113	4.09701	3.99665	3.80847	3.93972	4.08564	3.63362	3.57986	4.39602	4.42826	4.0104	3.75113	3.57971	4.4307	4.46068	3.88084	4.42448	4.0738	4.48001	3.95729	4.43686	4.05772	4.06419	4.62698	4.74321	4.34756	4.50535	4.23667	4.53014	4.40858	4.63954	4.39521	4.41874	4.20375	4.482	4.51544
ANKRD45	4.08127	5.0212	4.12958	4.51212	4.00372	3.88019	3.92375	4.40541	4.53496	3.9354	4.35919	4.21468	4.26994	4.22196	4.44826	3.98406	3.85144	3.99587	4.10129	4.00337	3.60712	4.18502	4.30211	3.89407	4.11585	3.85793	4.34314	4.31026	3.80387	4.33224	3.87696	4.37526	4.00458	4.26211	4.0797	4.60933	4.55739	4.97493	4.62197	4.33635	4.44569	4.70114	4.36686	4.74012	4.65143	3.93761	4.14866	4.05929	4.56648
ANKRD46	5.81533	5.41642	5.14622	5.58072	5.06562	5.25584	5.44624	4.8773	5.27691	4.94352	4.9071	5.40338	5.02966	5.17004	4.95722	5.60521	5.09564	5.2336	4.61412	5.58085	5.17666	5.28783	5.37128	5.15042	5.81454	5.69075	4.77638	5.06299	5.20218	5.1175	5.11154	5.59263	5.13229	4.98765	5.44767	5.06087	4.73309	5.33186	5.47888	5.33814	5.39318	5.67537	5.30642	5.35973	5.13826	5.32302	5.27198	5.39883	5.19596
ANKRD49	4.93286	4.76867	5.0004	4.94469	4.49327	5.22461	4.98234	5.31872	5.07261	4.83152	4.79829	4.92505	4.78894	5.17157	4.56179	4.73503	4.85561	4.43823	4.80946	4.89592	4.63412	5.13372	4.85595	5.15343	5.09126	4.98844	4.94655	5.21099	5.13928	4.74981	4.9873	5.22138	5.16076	5.05248	5.01923	5.02007	4.83837	4.80959	4.75501	4.64805	4.51933	4.88901	4.62117	4.95871	4.92115	4.92657	4.82502	5.29176	4.96276
ANKRD50	4.35469	5.2858	5.15349	5.41595	5.5443	5.15349	5.88091	5.71341	5.64256	5.91814	4.92149	4.92479	4.71356	5.1745	5.49013	5.79777	5.34921	5.27034	4.56196	4.31294	4.21557	5.28195	4.79239	5.19978	4.64505	4.37476	4.89832	4.94992	5.31308	5.45825	5.39686	5.20621	5.57237	5.31859	5.32319	5.31143	5.42004	5.08552	5.15312	4.92025	4.57205	5.39018	4.77841	4.9332	4.84773	5.52939	5.5195	5.70515	5.40191
ANKRD53	4.18168	4.73414	4.14898	4.51291	4.33831	4.16437	4.00375	4.01263	4.55671	3.78049	4.36288	4.17128	3.87084	4.10808	4.36465	4.22382	4.05129	4.15124	4.2146	4.28707	4.43089	4.39242	4.54059	4.14839	4.03685	4.17437	4.58127	4.21131	4.12135	3.69643	3.99534	4.02738	4.00428	4.10592	4.21283	4.31824	3.93064	4.19409	4.26928	4.36281	4.52365	3.90059	4.49861	4.20624	4.3844	4.05695	4.28912	3.99419	3.8417
ANKRD54	5.15754	5.18411	5.06623	4.9656	4.99241	4.70339	4.94024	5.23895	4.744	4.74683	4.94398	5.11201	5.18853	4.63861	5.01426	5.21437	4.84667	5.28161	5.29182	4.92955	5.01247	5.17357	5.12675	5.01655	4.90745	5.0846	5.11076	5.24117	4.99284	4.96586	4.92854	5.00704	4.97973	5.07717	5.22912	5.03956	5.04954	4.98552	5.01786	5.15441	4.94683	5.10322	4.82409	4.57123	4.63401	5.08335	4.93077	4.74179	4.5397
ANKRD55	3.97441	4.46491	4.68457	4.9673	4.23402	3.65221	3.76288	3.90295	4.43764	3.73344	4.25731	3.88146	4.54305	4.02909	3.85005	4.23779	3.86834	3.87451	3.75249	4.52319	4.21942	4.47238	4.69827	5.21671	4.39889	4.16451	3.54274	4.72238	5.33052	2.89133	4.02943	4.31907	3.67938	3.6874	5.01124	3.48101	3.46364	3.72259	4.04428	3.33507	4.14344	3.86751	3.54791	3.58929	3.63003	5.47234	4.25281	4.52549	4.43348
ANKRD6	4.06998	4.12711	4.30349	4.42548	4.12235	4.85178	4.65285	4.72104	3.85186	4.78884	4.67061	4.48969	4.01797	4.36562	4.2356	4.03404	4.4389	4.29618	4.55662	4.13998	3.90089	4.52323	3.90218	4.26238	4.32504	4.15284	4.35409	3.96165	4.33564	4.7282	4.74344	4.56129	4.69634	4.82945	4.65682	4.55698	4.78404	4.43888	4.44399	4.60014	4.23779	4.62944	4.4547	4.53284	4.26017	4.65512	4.4355	4.27891	4.55319
ANKRD7	3.8745	3.91646	3.72552	4.06417	3.89717	4.23604	4.06588	3.9133	3.72076	4.18404	3.81592	4.08954	3.99652	4.66278	3.95703	4.11941	4.20165	4.11941	3.99361	4.12446	4.24168	3.62484	4.10318	3.64349	4.60732	4.23927	4.08887	3.94529	4.00363	4.06473	3.72461	3.75697	3.61304	3.66327	3.77358	3.75368	3.88938	3.94843	3.69725	4.15548	4.27353	3.92653	4.16439	4.08665	3.94203	4.08568	4.12175	3.8976	4.01212
ANKRD9	4.70884	5.19947	5.0733	5.92138	4.65182	4.82139	4.63625	4.80123	4.69379	4.21368	4.99642	4.60947	4.91366	4.91251	5.03323	4.81677	4.77561	4.85418	5.18129	5.11062	4.98739	5.84438	5.57916	4.93612	5.13392	5.07619	5.81154	5.64847	5.04102	5.10223	4.81623	4.79843	4.66811	5.14446	4.7131	4.8428	5.33577	4.88224	4.7241	4.70358	4.0583	4.88606	4.54324	4.75053	4.85813	4.45506	4.04117	4.7492	4.84904
ANKS1A	4.86987	5.14236	4.66395	4.78209	4.63373	4.77104	4.89353	4.71875	4.8531	4.53631	4.39434	4.75969	4.85513	4.8027	4.61922	4.77064	4.53387	4.64368	4.56681	5.11125	5.17827	4.7513	4.95252	4.79169	4.85021	5.0083	4.55008	4.47666	4.82075	4.60503	4.62039	4.86136	4.82504	4.82017	4.66067	5.0168	4.48825	4.64553	4.85396	4.82949	4.8957	4.87279	5.27227	4.4825	4.81047	4.73079	4.68827	4.95858	4.46409
ANKS1B	4.27748	4.05824	4.086	4.76935	3.99085	4.23059	4.21323	3.94631	4.39644	4.01604	3.96075	3.8859	3.92241	3.99234	3.98488	3.83903	3.95921	4.16327	3.96313	4.03882	4.33815	3.84832	4.02204	3.86333	4.20649	4.12505	3.97988	4.52699	3.914	4.45917	3.87491	3.96215	4.04955	4.32653	4.07131	4.09118	3.96541	3.95394	4.01503	4.11028	4.07241	3.80825	4.06179	4.20179	4.16151	3.99883	3.92383	3.84438	5.52461
ANKS3	5.03615	4.84903	5.0379	4.97616	4.79507	4.43878	4.67205	4.46155	4.85643	4.00789	4.63864	4.56583	4.94906	4.801	4.63119	4.5906	4.29114	4.91715	4.51744	4.76413	4.53777	4.52015	3.99717	4.26741	4.83063	4.68682	4.16944	4.47986	4.38857	4.90839	4.77177	4.99432	4.94643	5.02298	5.01401	4.87698	5.13081	5.04604	4.99066	4.81879	4.70364	4.7724	4.38404	4.66759	4.8183	4.87217	4.56699	4.73473	5.01463
ANKS4B	3.94847	4.53857	4.12945	4.16787	4.49197	3.88073	4.00354	3.99587	4.60612	3.98683	3.93245	3.82194	4.05079	3.61942	3.94525	3.77479	3.62872	3.94847	3.7387	4.00674	4.40463	3.67829	4.30929	4.10128	4.09481	4.21476	3.70488	3.61045	4.12718	4.36196	3.35169	3.59333	3.59013	3.81782	3.65819	3.80096	3.46102	3.99692	4.21688	4.24738	4.69804	3.62359	4.44166	3.639	3.98022	4.13462	4.15193	4.01701	3.94146
ANKS6	4.69447	5.139	5.25994	4.64785	4.85807	4.32559	4.54937	4.67346	5.11979	4.48906	4.83421	4.74689	4.52746	4.50718	4.98438	4.68751	4.42614	4.85807	4.76363	4.80028	4.63283	4.57772	4.33444	4.36158	4.96177	4.77034	4.41253	4.49907	4.664	5.09406	4.88242	4.8772	4.92217	5.03793	5.23207	4.99198	5.09562	4.85858	4.7312	4.68728	4.42711	4.73573	4.3433	4.5625	4.44574	4.91882	4.6809	4.86618	5.13988
ANKZF1	4.58959	5.20806	5.11983	4.94403	4.48079	4.46439	4.27866	5.05318	5.22591	4.25929	4.50426	4.55208	4.68245	4.34411	4.05669	4.34547	4.2742	4.33748	4.05775	4.45799	4.66204	4.90415	4.39253	4.20718	4.65619	4.7174	4.48856	4.70039	4.28876	5.11326	4.68756	4.82713	4.62527	4.80049	4.88751	4.54485	5.07656	5.00598	4.88232	5.41745	4.62266	5.25966	4.4808	3.93943	4.23943	4.78515	4.74893	4.56822	4.48878
ANLN	2.9547	3.28889	3.41409	2.89269	2.9639	3.25989	3.11005	4.10139	2.7893	6.11474	3.291	3.54325	4.04062	4.35203	4.5426	3.20081	5.98889	4.95553	5.52262	3.28119	3.12872	5.16441	4.98289	5.4851	3.28119	3.10207	5.0527	5.05508	5.36943	3.4248	3.51219	2.84076	3.64616	2.77504	2.55451	2.20078	3.9914	1.54906	1.86044	2.96286	2.44325	2.71688	2.01856	2.42449	3.81496	4.27736	4.21704	3.7204	3.91236
ANP32A	4.45409	4.26993	4.38922	4.4675	4.74617	4.43505	4.12872	4.29211	4.65846	4.50501	4.50054	4.51831	4.17522	4.56164	4.10222	4.33161	4.23105	4.27918	4.90187	4.82572	4.58049	4.57789	4.52582	4.68271	4.33794	4.58492	4.48128	4.79059	4.646	4.71983	4.54906	4.53292	4.44445	4.39102	4.38438	4.66986	4.47801	4.50731	4.25232	4.49134	4.45615	4.64324	4.45724	4.66449	4.64216	4.11303	4.27141	4.50815	4.59812
ANP32B	6.90689	7.7027	6.96388	7.62477	6.83435	7.64862	6.84451	7.64862	7.4154	7.21482	7.21886	7.9422	7.07378	6.91781	7.31509	7.20542	6.967	7.21886	7.24412	7.74392	7.61647	7.99697	7.72297	7.73114	7.81282	7.86111	7.89946	7.84632	7.6799	7.16351	7.18	7.38164	7.23	6.97436	7.05867	7.28558	7.31022	7.26677	6.92445	6.97448	7.05462	7.24491	7.17229	7.19802	7.22576	7.2075	7.05378	7.16193	7.59401
ANP32C	4.19718	4.45973	4.1461	3.70798	3.9361	3.86153	4.14502	4.03202	3.8651	3.70408	3.9599	3.78071	4.01951	3.64287	3.8479	4.0496	4.08923	3.86893	3.93518	3.95573	4.32047	4.06651	4.27267	4.18091	4.03482	4.28683	4.1958	4.4174	4.10846	4.20935	4.18124	4.01065	3.87901	3.85017	4.25022	4.30142	3.72985	3.97311	3.76742	3.95259	3.92909	4.07633	3.98844	4.3545	4.29708	3.28213	3.43033	3.57885	4.09193
ANP32D	4.13464	4.05882	3.97624	3.89842	3.90548	3.66866	3.79961	3.67585	3.81118	3.83477	3.92094	4.2085	4.18708	4.01122	4.74752	3.5854	3.99022	4.05406	4.47743	3.90169	4.44909	4.09398	4.22685	4.22321	3.95822	4.50557	4.2293	4.42783	4.17145	4.25788	4.16303	4.01744	3.92194	3.74268	4.19605	4.31947	3.75227	4.0155	3.76191	4.0155	3.94653	4.13462	4.01108	4.59572	4.3799	3.44096	3.53757	3.7314	4.23708
ANP32E	4.00049	4.35804	4.3056	5.21656	4.20556	4.2703	4.38856	4.01626	4.21921	4.59714	3.69849	4.62335	4.64532	4.7389	3.99802	4.82539	4.76974	4.55493	4.57728	4.82768	4.71661	5.15126	4.96797	5.10948	4.94266	4.96544	5.09788	5.08667	5.0717	4.28289	4.70949	4.60461	4.44803	4.36534	4.52101	4.51572	4.21553	4.13063	3.93047	4.04553	4.06087	4.10337	4.10397	4.45449	4.65047	4.15691	4.18881	4.23471	4.45961
ANPEP	3.35481	4.07847	5.22181	3.46399	4.59448	4.43185	5.5555	6.39451	3.5324	5.12738	5.92264	4.95515	5.72879	6.01445	5.7992	5.16984	5.9235	5.97559	6.06441	5.15645	5.55201	5.86079	5.5926	5.3752	5.23608	5.22057	5.83701	5.81623	5.30543	5.82956	5.10763	4.79912	5.10017	4.94907	5.15408	3.59994	5.40178	5.00143	4.54992	4.52726	3.48762	5.61767	3.909	4.02027	3.71808	4.77264	4.41083	5.01964	5.22139
ANTXR1	4.54485	4.49371	4.93769	4.38933	4.96589	4.94879	5.73278	4.36614	4.47247	5.50162	4.53679	5.30764	5.46009	5.00089	5.61228	5.29801	5.45535	5.11307	5.20968	4.54762	4.5623	4.63896	4.19435	4.13984	5.00159	4.67156	4.46004	4.44379	4.29701	5.11017	5.12863	5.01583	4.9147	4.89325	5.6164	4.85402	4.98539	4.83677	4.93183	4.78265	4.57424	5.00997	4.5691	4.95115	4.70036	4.85261	4.74745	4.83563	5.19801
ANTXR2	4.66098	4.19828	4.86918	4.675	4.64689	5.17857	5.07633	5.59206	4.44014	5.65273	5.34135	5.24629	5.1094	4.72527	6.03024	5.08481	4.90776	5.0902	5.09884	5.61349	5.42919	5.13322	4.92748	5.2569	5.50675	5.40597	4.92104	4.97403	5.29522	5.23597	5.50702	5.81102	5.16261	4.94452	5.34296	4.99401	4.97328	4.87271	4.43748	4.68657	4.98849	4.78379	5.18882	5.63328	4.84367	4.55477	4.46362	4.59902	4.90229
ANXA1	7.09622	7.22725	7.59142	6.73097	7.58688	7.82651	8.24718	7.37286	7.61911	7.7891	6.67172	7.44527	8.19163	8.11148	7.46772	7.77953	8.18154	8.00442	7.677	7.47288	7.4944	7.6431	8.07707	8.40741	7.84182	7.59416	7.77903	7.88377	8.38974	7.37547	7.96943	7.65614	8.06623	8.23866	7.60207	8.16003	6.80411	7.0204	6.7119	7.17952	6.63204	7.33	7.80697	7.38685	7.66794	7.0155	7.59102	7.88583	7.50272
ANXA10	3.58565	4.24907	3.66832	4.15219	3.59363	4.20182	4.29821	3.69918	3.77139	4.09986	3.41852	3.83463	3.93124	3.90229	3.7747	4.18602	4.25377	4.40588	3.6988	3.52122	4.01509	3.90297	4.38599	3.98265	3.56024	3.33519	4.04331	3.692	3.86884	3.70947	3.51208	3.45705	3.22552	3.78206	3.5142	3.66024	3.46472	4.28286	4.07174	4.41642	4.84366	3.7813	4.61692	3.61121	3.97905	3.94425	4.0371	4.00947	4.06433
ANXA11	4.96142	5.27001	5.17385	4.93537	5.36263	5.51622	5.30376	5.06455	4.94872	5.48993	5.14974	5.14698	5.23349	5.07068	6.0203	5.01546	5.11528	5.29515	5.78552	4.94686	5.10867	5.32368	5.42126	5.28191	4.99774	4.97166	5.24867	5.38142	5.28239	5.22402	5.28344	5.37539	5.30906	5.57119	5.6045	5.63069	5.38283	5.44748	5.23646	5.62143	5.38198	5.72457	5.65532	5.02263	5.08214	5.18607	5.40954	5.23545	5.25773
ANXA13	3.73743	3.63029	3.94851	4.97557	3.96077	3.92677	3.9838	4.01899	4.2957	3.79317	4.18128	4.25806	3.91452	4.20771	3.8102	4.03645	3.68502	4.00361	3.82778	4.24375	4.46042	3.41486	3.40355	4.15901	4.26103	4.37671	3.78832	3.94651	4.03636	3.02169	3.91103	3.94498	3.72395	3.47608	3.72972	3.58444	4.00186	4.06603	4.16492	3.70004	4.2068	3.89913	3.78566	4.04621	4.04112	3.86852	3.93602	4.0798	4.3761
ANXA2	6.19252	6.05544	6.39256	5.42038	6.48961	6.36947	6.44943	6.51918	6.42485	6.97138	6.28968	6.24847	6.75709	6.80061	6.89386	6.59894	6.59894	6.86672	7.24068	6.07851	6.2633	6.41034	6.31385	6.48712	6.31542	6.30441	6.44729	6.27877	6.59227	6.48982	6.85537	6.75283	6.89281	6.37311	6.68042	7.05985	6.11225	6.61934	5.99881	6.2286	6.01983	6.54738	6.83217	6.35506	6.42828	5.34562	6.0316	6.66513	6.53906
ANXA2P1	4.69827	4.11796	4.65191	3.91732	4.69091	4.19796	4.24407	4.07358	4.92762	4.92344	4.37227	4.55047	4.92738	4.52904	5.11076	4.46425	4.52338	4.58079	5.50007	4.39313	4.52086	4.67405	4.68442	4.56614	4.66915	4.79606	4.56351	4.49191	4.58937	4.95144	4.78061	4.77089	5.22188	4.68238	4.94164	5.23174	3.82364	4.54085	4.04887	4.75658	4.08141	4.68753	4.88267	4.01185	3.97557	3.91451	4.42873	4.91218	4.48719
ANXA2P3	4.2197	4.07508	4.41429	3.64272	4.48119	4.14763	4.37932	4.08426	4.68153	4.53797	4.29424	4.4558	4.84061	4.57117	4.85924	4.42505	4.54158	4.6461	4.7759	4.18606	4.25593	4.37374	4.47089	4.33859	4.40069	4.40951	4.27856	4.18475	4.32345	4.57258	4.46742	4.45139	4.87388	4.37034	4.71285	4.79371	3.81534	4.45055	3.84429	4.53905	4.25804	4.45757	4.63204	4.22938	3.9251	3.56746	4.18716	4.36853	4.40528
ANXA3	3.63733	3.56685	3.59077	4.38521	3.59933	6.90542	4.52813	3.7844	3.43449	4.0971	4.02075	3.76405	3.62614	3.81278	3.66922	4.05875	4.01347	3.9727	4.00053	3.69508	3.74613	5.32845	5.19552	6.0062	3.8599	3.73357	5.23965	5.31718	5.89312	4.35661	4.71582	4.31243	5.23133	4.71512	4.27417	4.46823	5.0345	4.2055	4.11075	4.12357	4.06563	3.83	3.83581	3.43659	5.27417	4.41334	4.7596	5.62608	5.07745
ANXA4	4.61816	4.25809	4.71905	4.20927	4.9354	5.07065	5.31467	4.13473	4.83609	4.84813	4.0555	4.61204	4.67879	4.90116	4.6113	4.97904	5.50363	4.92416	4.17918	4.43221	4.23057	4.71194	4.34885	5.02342	4.64486	4.44484	4.46914	4.61825	5.01505	4.43605	4.57911	4.77367	4.98512	4.53675	4.77022	4.8547	4.81145	3.90827	4.34555	4.16721	3.86037	4.40866	4.19782	4.22305	4.29989	4.71328	4.88438	4.90575	4.59029
ANXA5	7.43159	6.53474	7.27212	6.79374	7.72502	7.46618	7.97008	7.07901	7.05758	8.27763	7.34729	7.60559	7.53884	7.94906	7.89724	7.76896	8.14072	8.02996	8.19612	7.17812	7.23456	7.53121	7.38412	7.8309	7.56329	7.41732	7.55723	7.5126	7.86802	7.23979	7.88642	7.76732	8.11635	7.90141	7.4185	8.17232	7.4476	7.09321	6.82102	7.32411	6.8549	7.66841	7.86415	7.21989	7.21575	7.42669	7.62944	7.87106	7.41192
ANXA6	4.46102	4.15624	4.82028	4.19444	4.84302	4.75434	4.89715	4.69335	4.72234	4.96432	4.76185	4.53167	4.91306	4.34686	5.47753	4.65133	4.92891	4.90875	5.55246	4.96643	5.41901	4.80304	5.08658	4.99141	4.73883	5.22052	4.77274	4.8762	4.85927	5.20244	5.06985	5.09331	4.74725	4.72774	5.12575	5.3652	4.42976	5.05665	4.62732	5.121	4.76464	5.19368	5.14063	4.79255	4.59723	4.35654	4.55201	4.74452	5.00804
ANXA7	5.9954	5.88878	5.58251	5.79801	6.00008	6.33601	5.94984	5.11304	5.59649	5.53734	5.4231	5.684	5.64773	5.66834	5.34037	5.93544	5.94518	5.60983	5.33779	5.77352	5.50808	5.85094	5.47751	6.02148	6.04187	5.81635	5.63891	5.67477	6.07262	5.5851	6.04151	5.92808	6.28088	5.83934	5.6921	6.12791	5.30458	5.50867	5.20683	5.35902	5.27188	5.35123	5.83767	5.73529	5.83117	5.81826	5.78647	6.0896	6.07362
ANXA9	4.10787	4.04742	4.45658	4.0768	4.06105	4.10641	4.11308	3.90846	4.33423	4.0289	4.08125	4.07274	4.04035	3.57535	4.10708	4.19611	3.80075	4.02907	3.99739	4.01671	4.14454	3.92254	3.94389	4.3113	3.80736	3.78354	4.03242	4.00928	4.30249	4.04351	3.91788	3.91384	3.74285	3.76003	3.76257	3.88587	4.38047	4.20718	4.27	4.23785	4.3519	4.06525	4.19696	3.97269	3.92466	4.19712	4.30236	4.16319	4.05388
AOAH	3.71274	3.94192	3.78183	4.32118	3.59046	3.96326	4.23888	3.79766	4.15092	4.57858	5.08464	5.79849	4.36793	4.11135	4.49104	4.36155	4.0664	3.99453	4.86695	3.80811	4.03827	4.81249	5.02728	4.43268	3.7779	3.93261	4.75349	5.00596	4.44397	4.63162	4.8718	4.43507	4.27473	4.38264	4.05281	3.87961	4.90096	4.92227	4.53525	4.57743	4.35853	5.39441	4.59744	4.34213	4.69807	4.77832	4.40884	4.61036	4.57196
AOC2	4.65033	3.94691	5.21245	4.38812	4.5186	3.65848	4.79265	5.50589	4.61912	4.58872	5.7178	5.61397	5.29152	4.2757	4.78433	5.53783	5.4944	4.7353	3.74836	5.03208	5.17543	3.70907	4.5593	4.70825	4.80536	5.14022	3.8077	4.93221	4.7273	5.18933	4.37942	4.25921	4.31149	4.16249	4.14497	4.03966	4.32256	3.91907	4.51671	4.59693	4.81137	4.57991	4.15146	4.39417	4.18715	4.43487	4.61201	4.52155	4.73426
AOC3	3.15359	3.20398	4.32599	3.06853	4.69881	4.52632	3.81958	4.73746	3.50846	4.23167	5.14642	6.21087	4.91575	4.08664	4.48438	4.29422	4.63591	3.4956	4.09414	4.8771	4.91243	4.28667	4.48256	4.72866	4.8378	4.8482	4.112	2.97132	4.7883	5.09355	4.70359	5.16387	5.3446	5.40833	4.51371	5.79845	4.56024	4.82618	3.61039	5.2146	4.60428	4.63559	5.17186	4.44243	4.7782	4.75342	5.31489	5.52039	4.74734
AOX1	5.46579	4.61724	4.84065	5.14526	5.26847	5.81063	4.39231	4.19837	5.36081	4.10094	4.35901	4.47038	4.62986	4.95561	4.60277	4.60587	4.67678	4.88902	4.4138	5.86183	5.85841	4.31445	4.54778	5.12891	5.68528	5.75372	4.17881	4.25951	5.08392	4.43359	4.65976	4.991	4.92227	4.92469	4.74574	4.54458	4.5287	4.49866	4.75715	4.6591	4.68187	4.72716	4.88522	4.70156	4.74083	5.07423	5.16432	4.79269	4.85835
AP1B1	4.75039	5.11813	4.45649	4.84222	4.8645	4.3028	4.53976	4.82037	4.91034	4.45718	5.04047	4.42329	4.62286	4.44763	5.12951	4.48124	4.31441	4.92044	5.16542	4.60573	4.66349	5.13694	5.00187	5.02428	4.73082	4.69513	5.15097	5.07262	5.02319	5.12566	5.21423	4.81677	4.72016	4.67543	4.97904	5.11012	4.65726	4.86258	4.52487	4.67107	4.50637	5.06512	5.04427	4.38266	4.59092	4.55994	4.67419	4.40117	4.82191
AP1G1	4.84985	4.80458	4.85597	5.0307	4.8161	4.98741	5.16638	4.85236	4.62547	4.83879	4.59122	4.94042	4.71239	5.07054	4.25777	5.09945	4.95969	4.84726	4.56308	4.95291	4.8148	4.89682	4.76494	5.03964	5.0697	5.01513	4.74484	5.0182	5.07649	4.94131	4.87378	4.959	4.78217	5.11214	4.97509	4.96468	5.08482	4.78121	4.63635	4.68854	4.55217	4.70082	4.477	4.92931	4.74358	4.99576	4.67664	5.02672	5.1941
AP1G2	4.78019	5.16165	5.06939	4.90657	4.41837	4.34118	4.30187	4.96979	5.04195	4.19723	4.70409	4.61301	4.82768	4.39709	4.31348	4.22809	4.23539	4.40724	4.25407	4.56065	4.49841	4.654	4.87808	4.46452	4.25615	4.33559	4.93033	4.99964	4.43172	4.54179	4.44268	4.30944	4.5384	4.75083	5.0936	4.19128	4.9531	4.87406	4.90992	5.11929	4.58469	4.95956	4.19837	4.21198	4.23727	4.64462	4.70864	4.32108	4.15903
AP1M1	5.69451	5.3482	5.3912	5.9819	5.3952	5.40342	5.5446	5.2449	5.78124	4.88605	5.74005	5.56363	5.69194	5.2941	5.85579	5.44801	5.18588	5.73165	6.54442	5.37894	5.60111	5.97182	5.86654	5.92873	5.58174	5.62996	6.01779	6.08025	5.86777	6.05806	6.02017	5.95894	5.66992	5.73217	5.81924	6.16909	5.75126	5.75999	5.4339	5.78199	5.24603	5.97682	5.81047	5.13659	5.37203	5.34018	5.1799	5.29012	5.50526
AP1M2	4.26617	4.15586	3.97065	4.49237	4.38952	4.26641	4.21348	4.15019	3.84846	4.17217	4.11293	4.07171	4.39905	4.1243	4.07007	3.97735	4.02674	4.32858	4.24528	4.16009	4.272	4.09704	4.57781	4.11154	3.99563	4.20821	4.2591	4.3314	4.03256	4.11322	3.92757	4.00765	4.07866	4.12926	3.97671	4.21776	4.03414	4.12438	4.47296	4.53384	4.36444	4.18528	4.47682	3.92429	4.1052	4.51431	3.94872	4.08579	4.21476
AP1S1	4.6063	4.41034	4.10574	4.27217	4.43654	4.38479	4.86917	4.37648	4.13295	5.14697	4.18476	4.56641	4.60229	5.01323	4.5329	4.65955	5.2174	4.93877	5.70731	4.27626	4.80402	4.33129	4.37996	4.82278	4.43001	4.29376	4.54788	4.79764	4.68141	4.50131	5.18385	4.56819	4.47014	4.21159	4.53005	4.89275	3.86667	4.46394	4.40071	4.36725	4.33203	4.09211	4.34022	4.38971	4.28732	4.38977	4.23232	4.66752	4.16172
AP1S2	4.34333	4.33661	4.64774	4.36711	4.70152	5.42104	5.09934	4.93784	4.44312	5.20114	5.1115	4.86663	4.85202	4.80484	5.16069	5.01552	5.26985	5.01179	5.30551	4.47393	4.48003	5.17576	4.74253	5.30631	4.84368	4.65274	4.6602	4.86749	5.29225	4.99242	5.21056	5.06592	5.17286	5.19112	5.15064	4.90613	5.06207	4.72057	5.02572	4.9022	4.66125	4.72148	4.46382	5.06818	5.02917	5.01709	5.17607	5.1718	5.12225
AP1S3	3.94741	3.92186	3.87301	4.01149	3.94582	3.80928	3.84636	3.78562	3.76617	4.15652	3.8907	4.06949	3.89655	4.38193	3.95646	4.00673	4.02779	4.0816	4.03722	3.7451	3.73469	4.10956	4.26618	4.15723	4.00936	3.71885	4.38287	4.07553	4.06105	3.85025	3.69171	3.61427	3.75459	3.75226	3.63561	3.70662	3.75879	3.93894	3.86687	3.92381	4.13949	3.69381	3.89329	3.84143	4.02987	3.96344	3.76786	3.9509	3.89563
AP2A1	4.77159	4.59776	4.40612	4.24335	4.57736	4.12365	4.04689	4.09997	4.85685	3.93169	4.51426	4.18104	4.39982	4.24731	4.31284	4.33767	3.93043	4.23772	4.35727	4.5135	4.55496	4.82755	4.82234	4.23111	4.47047	4.53741	4.91695	4.86607	4.13625	4.24851	4.39004	4.48193	4.21711	4.36698	4.45184	4.49887	4.47376	4.66424	4.3774	4.45286	4.17579	4.58773	4.29431	3.85736	4.07807	4.13796	4.25818	3.98911	4.21745
AP2A2	4.20469	4.70005	4.62035	4.2984	4.43927	4.56766	4.61211	4.66087	4.11275	5.05418	5.02199	4.59744	4.5715	4.39099	5.28069	4.58218	4.37406	4.91046	5.30586	4.28733	4.35338	4.65291	4.34929	4.84946	4.31154	4.34917	4.43148	4.42006	4.93529	5.31705	5.11127	4.92016	4.84016	4.74425	5.05969	5.02269	4.85212	5.01214	4.82516	5.162	4.72184	5.21769	4.97831	4.35373	4.7979	4.52345	4.64346	4.64755	5.01429
AP2B1	4.63234	4.49059	4.76658	3.9543	4.79329	5.10427	5.13851	4.38072	5.16099	4.76074	4.62922	4.89653	4.67673	4.6174	4.54574	4.91434	5.18272	5.20816	5.0805	4.63457	4.90726	5.18176	5.09371	4.52933	4.69334	4.97198	5.00045	5.25004	4.55762	5.23145	5.25326	5.21355	4.87663	4.68281	5.32265	5.15298	4.74671	4.9615	4.98301	5.13618	4.71133	5.49227	4.89893	4.37051	4.45607	4.52926	4.68104	4.48114	4.39307
AP2M1	5.46791	5.40545	5.79146	5.85016	5.73258	5.24896	5.72228	5.31098	5.71563	5.59659	5.4886	5.70315	5.98323	5.76565	5.61826	5.58323	5.75014	5.7355	6.58009	5.80929	5.70002	6.03387	5.76685	5.89756	5.79294	5.79743	6.09131	6.05086	5.92791	5.76446	5.75427	5.73547	5.70509	5.58524	5.78637	5.80803	5.62757	5.72973	5.3829	5.27253	5.22871	5.96101	5.70745	5.61209	5.56679	5.29983	5.08422	5.54796	5.44542
AP2S1	6.29261	6.04316	6.6599	5.90952	6.26395	6.00655	6.44481	6.58579	6.39648	6.70556	6.83156	6.64088	6.99672	6.47377	7.20326	6.43502	6.71253	6.8178	7.98034	7.00868	7.15298	6.83428	6.90085	7.37979	6.9493	7.14252	7.09124	7.08872	7.31637	6.45837	6.71944	6.58458	6.51356	6.39731	6.42443	6.67736	6.06685	6.11906	5.93251	5.64975	6.11194	6.35087	6.3362	6.90986	6.63843	5.56384	5.57854	6.31467	6.48601
AP3B1	5.47316	5.74684	5.85542	6.22784	5.88535	5.72191	6.03227	5.7784	5.75069	6.37191	5.87814	5.83417	6.00612	6.54336	6.0968	6.05495	6.18088	6.02974	6.09286	5.89115	5.83835	5.92891	6.04776	6.18537	5.94965	5.99288	6.11286	6.06102	6.18787	5.9324	6.18214	6.0344	6.05939	5.88578	6.14037	6.17162	5.70151	5.70531	5.58209	5.80169	5.65173	6.05775	6.14368	6.34362	5.64839	5.59001	5.70698	5.92543	5.96245
AP3B2	4.81202	4.16074	4.36522	4.1506	4.43707	3.93644	4.26573	3.72371	4.4936	3.7301	3.89803	4.07536	3.98508	4.36183	4.10544	4.16373	3.85778	4.05768	3.91228	3.93469	3.96877	4.02024	4.15761	4.16698	3.58429	4.06765	4.00575	4.17247	4.04335	3.83471	3.89139	3.8008	4.03673	4.20494	4.32547	4.19191	3.49515	3.88186	4.50861	4.42076	4.43302	3.60684	4.34847	4.14653	3.95698	4.60746	4.31658	5.13286	3.49984
AP3D1	5.19314	5.91214	5.23534	5.07973	5.09733	5.0641	4.70153	6.06594	4.78873	5.15439	5.38207	5.18314	4.84032	5.6248	5.31018	5.07703	5.00951	5.02357	4.9222	5.4092	5.4458	5.66205	5.37428	5.47174	5.49729	5.46319	5.46122	5.53431	5.54256	5.58152	5.42651	5.29034	5.44861	5.22962	5.3859	5.15824	5.30497	5.20349	5.06821	5.5854	4.92014	5.52522	4.93193	4.11777	4.53119	5.22948	5.26071	5.08497	5.08636
AP3M1	4.71287	4.58115	4.78256	4.67426	4.99637	5.02973	5.21816	4.82356	4.6543	5.21984	4.96963	4.85215	4.9089	5.00662	4.81137	5.16002	5.24024	4.98063	4.98474	4.98771	5.39201	4.92331	4.81284	5.17014	5.03494	5.05157	4.94332	5.01019	5.13736	4.90734	5.04932	4.90144	4.94001	5.0221	4.95057	4.95615	4.74708	4.64179	4.56862	4.83152	4.71417	5.00911	4.7071	5.04392	4.5803	4.57755	4.71289	4.87932	4.98789
AP3M2	4.72785	4.07232	4.44345	4.41504	4.34725	5.12795	4.6711	4.53094	4.29336	5.08339	4.4519	4.78274	4.34771	4.27918	4.50062	4.75524	4.74816	4.54063	4.84672	4.37514	4.25686	4.83973	3.89558	4.13284	4.6485	4.62903	4.33741	4.3247	4.23866	4.78699	4.99449	4.81049	4.84231	4.7466	4.6714	5.04278	4.76172	4.68248	4.69732	4.76	4.41344	4.96916	4.62511	4.73774	4.53414	4.50988	4.58772	4.59296	4.50813
AP3S1	6.43566	6.15654	6.14327	7.11939	6.18615	6.18615	6.4863	6.00388	6.84547	6.57546	5.65517	6.6622	6.0758	6.38969	6.14327	6.36358	5.8966	6.53374	6.16802	6.13806	6.05769	6.15997	6.21326	6.76419	6.51653	6.2046	6.29568	6.55067	6.70267	6.25805	6.32316	6.31132	6.84945	6.33164	6.15266	6.30346	5.85907	5.76575	5.47395	5.69718	5.82446	5.92211	6.10453	6.1254	6.19201	6.1161	6.25057	6.45556	6.37534
AP3S2	4.56519	5.01463	4.4364	4.96774	4.68698	4.72931	4.98384	4.05669	4.87145	4.31883	4.08654	4.79272	4.60888	4.68698	4.8164	4.69	4.76237	4.56736	5.28153	4.97821	5.00561	5.07995	4.75653	4.93681	4.91442	5.01809	5.03988	4.80256	4.992	4.75649	5.00434	5.05555	4.91274	4.85008	4.55427	5.21159	4.43785	4.69875	3.99198	4.60797	4.53188	5.01491	5.25512	4.49469	4.73763	4.18662	4.42976	4.93616	4.59333
AP4B1	5.7799	5.49138	5.72091	5.3504	5.29089	5.23991	5.60829	5.35582	5.90104	5.26444	5.22626	5.44819	5.09946	5.07011	4.78115	5.44104	5.30666	5.50742	5.27609	5.01432	5.02209	5.56939	5.36493	5.56818	5.27427	5.12417	5.2914	5.71237	5.47998	5.35394	5.27503	5.44044	5.36696	5.62063	5.35168	5.2254	5.75732	5.57317	5.63057	5.71232	5.43349	5.75993	5.34016	5.03055	5.07638	5.68337	5.51703	5.61231	5.49475
AP4E1	4.41581	3.89588	4.35881	4.1987	4.2982	4.06295	4.52963	4.37959	4.51116	4.58601	4.35529	4.57798	4.24646	4.38658	4.26403	4.68192	4.66885	4.51703	4.60655	4.5825	4.40246	4.78083	4.46615	4.73696	4.74922	4.62781	4.56648	4.55616	4.74697	4.31806	4.77042	4.6024	4.5991	4.6528	4.21758	4.54474	4.31388	3.85206	3.78832	4.09738	3.92525	4.27201	4.1562	4.12654	4.25983	4.49754	4.29114	4.77293	4.68492
AP4M1	4.34861	4.40206	4.56308	4.02085	4.24026	4.87972	4.741	4.19297	4.36402	4.55268	4.11821	4.32766	4.61515	4.3364	4.37023	4.89671	4.51574	4.69396	4.77658	4.26888	4.21405	4.58559	4.36218	4.22939	4.37937	4.4072	4.44935	4.50455	4.22388	4.83588	4.77378	4.58641	4.61119	4.58804	4.52712	4.69371	4.49703	4.77729	4.64046	4.99027	4.50477	4.90664	4.44179	3.84083	4.10247	4.56221	4.49875	4.26131	4.45443
AP4S1	4.2431	4.08881	3.99076	4.21966	4.08881	4.4454	4.39785	4.42963	4.11978	4.28568	4.07481	4.28236	4.05155	4.05892	4.06506	4.3394	4.60071	4.07964	4.20442	4.21576	3.98305	4.32969	3.98605	4.04663	4.45355	4.27093	4.16707	4.09423	4.12399	4.36651	4.4648	4.43622	4.46384	4.37645	4.07261	4.17185	4.02747	3.97778	3.96923	3.91267	4.103	4.20955	4.23114	4.34114	4.39392	4.16877	4.18908	4.26601	4.23363
APAF1	4.25598	4.53231	4.09191	4.76844	4.25368	4.24137	4.52581	4.35795	4.37431	4.58567	4.17663	4.39973	4.26028	4.41729	4.42096	4.19186	4.49438	4.27208	4.11509	4.2026	4.29182	4.57882	4.47472	4.72572	4.27325	4.44487	4.26314	4.61431	4.65048	4.16828	4.35555	4.34927	4.51054	4.25701	4.39437	4.2362	4.6281	4.01899	4.24571	4.08557	4.08585	4.30515	4.12528	4.42228	4.32134	4.46843	4.55304	4.82311	4.40793
APBA1	4.06378	3.97822	3.7313	4.10537	3.77648	4.39512	4.53434	3.76693	3.92778	4.10683	3.87942	4.14414	3.98944	3.88928	4.37185	4.19231	4.00871	3.97148	4.37348	3.74481	3.79177	4.14268	4.1489	4.3499	3.63818	3.68221	4.19452	3.99254	4.34366	4.27119	4.24514	4.19916	4.08555	4.29158	4.15919	4.33346	4.44354	4.37949	4.09403	4.31542	4.24569	4.29293	4.17454	4.47426	4.24382	4.01041	4.22529	4.33228	4.38933
APBA2	4.20669	3.80694	4.20693	3.89702	4.05982	3.82574	3.93396	4.76801	4.23694	4.08265	4.509	3.86447	4.12383	3.94894	4.04228	3.76093	3.92913	3.91581	4.05661	4.34851	4.16376	3.84213	4.16716	3.57069	4.21185	4.098	3.94105	3.96383	3.47966	3.84985	3.5741	3.85298	3.56533	3.80822	4.03325	3.74944	4.00174	4.27792	4.20155	4.1656	4.25248	4.21945	4.01397	4.14708	4.25548	3.93787	4.01283	3.9741	3.70947
APBA3	4.98615	5.88149	5.30706	5.62576	4.97348	5.15737	5.00047	5.23878	5.00844	5.04799	4.80856	5.23941	5.2166	5.25655	4.87586	5.25412	4.86378	4.9667	4.93273	5.28955	5.32657	4.7833	4.75425	5.34979	5.15658	5.34502	4.562	5.01012	5.5249	5.21472	5.01211	5.12815	5.01761	5.13931	5.04419	4.9512	5.30663	5.34802	5.24898	5.05488	5.12593	5.27218	5.12981	4.96597	5.41383	5.10307	4.97169	5.08136	4.76824
APBB1	4.33324	4.65836	4.35911	4.73011	4.39136	4.36572	4.06941	4.14223	4.52849	3.76383	4.18994	4.21179	4.4274	4.24962	4.32508	4.09212	4.0942	4.11028	4.10343	4.39732	4.46331	4.44259	4.14206	4.07024	4.44099	4.45409	4.24363	4.01456	4.1111	4.52364	4.36744	4.4407	4.47298	4.20682	4.56626	4.5145	4.29881	4.56535	4.55103	4.75024	4.34349	4.6528	4.43232	3.82387	3.89264	4.32306	4.36548	4.11751	4.27751
APBB1IP	3.90378	3.88036	4.3684	3.85401	4.2239	4.4707	4.73253	5.19176	4.16936	4.38872	5.22585	4.41079	4.08041	4.56072	4.99623	4.30967	4.53389	4.54087	5.49664	4.78727	4.84679	4.77525	4.75701	5.00875	4.64763	4.74276	4.71796	4.82515	4.99543	4.61446	4.65009	4.88265	4.9902	5.27444	4.47225	5.28298	4.8679	5.09722	4.02849	4.92214	4.66101	4.90598	5.12114	4.90598	4.77137	4.68507	4.63863	4.98495	4.78442
APBB2	4.08424	4.55253	4.40711	4.33435	4.51479	4.71474	4.40443	4.89011	4.33141	4.90591	4.85987	4.44639	4.26917	4.10643	4.82084	4.5329	4.23535	4.58012	4.59626	4.20704	4.29854	4.2947	4.43508	4.35041	4.20112	4.22381	4.22716	4.16673	4.40559	4.8183	4.75056	4.75232	4.78187	4.87794	4.89284	4.89926	4.5891	4.75546	4.56239	4.62633	4.757	4.40377	4.50284	4.81341	4.46227	4.64895	4.63986	4.84832	4.78164
APBB3	5.60257	5.61613	6.01197	5.17486	5.43317	5.2304	5.31648	5.12101	5.96253	5.21848	5.48702	5.60484	5.63889	5.26855	5.01336	5.02384	4.88847	5.2999	5.12886	5.15516	5.23602	5.20536	5.33084	4.59801	5.22366	5.19924	5.03293	5.18603	4.51237	5.80342	5.60031	5.64792	5.32114	5.84605	5.76826	5.60143	5.71325	5.7752	5.90114	6.4305	5.38257	5.93399	5.52947	5.12672	5.19101	5.57326	5.61751	5.3593	4.9031
APC	4.04599	4.02606	4.09679	4.18506	4.30411	4.33689	4.54218	4.33941	4.05375	4.57121	3.98369	4.19835	4.16168	4.3777	4.36072	4.5345	4.57386	4.36762	4.30992	4.06104	3.90829	4.33977	4.15946	4.10234	4.01147	3.89201	4.0689	3.9421	4.1208	4.15383	4.31039	4.24526	4.45099	4.5286	4.42275	4.36169	4.29466	4.30921	4.13169	4.35149	4.49125	3.9869	4.40593	4.42753	4.34327	4.45396	4.392	4.43879	4.36509
APC2	3.90194	4.24394	4.59256	4.31322	4.1961	4.04865	3.86461	4.3078	4.98487	3.54109	4.23968	4.31482	4.25404	3.95106	4.67414	3.97422	3.87926	4.13405	3.83386	3.89803	3.99456	3.77527	4.46801	3.33974	4.15636	3.89394	3.87449	4.76545	3.19321	4.9251	4.03043	4.13025	4.03805	4.08574	4.34943	3.475	4.52241	4.19753	4.48344	3.77368	3.93431	4.52609	3.59322	4.10075	3.83584	4.94685	3.95462	4.45298	4.2467
APCDD1	4.343	4.19888	4.93954	3.68655	4.84737	4.59997	4.73383	5.63017	4.13631	5.55073	6.10193	4.12521	4.71746	4.0871	5.86645	4.54889	4.5854	4.69173	4.71875	3.94623	3.9997	3.8597	4.96082	3.93817	4.20259	3.9384	4.2245	5.08128	4.09238	4.94375	4.49016	4.72603	4.72563	4.69071	4.40364	4.7589	4.78478	4.25813	4.38762	4.1251	4.01458	5.12195	4.08508	4.48544	3.84194	4.79182	3.90661	4.98877	5.05371
APCDD1L	5.95163	5.12389	6.33093	5.75984	5.46084	4.09427	5.19356	5.58125	6.17782	5.74159	4.55324	5.56101	6.83267	5.94701	6.24409	5.63253	6.32648	6.30267	6.94261	4.14018	4.06707	4.24889	4.08606	4.21823	4.14752	3.8598	3.14684	5.56351	3.9357	4.52542	3.80951	4.77982	4.94207	5.83139	6.2169	4.38113	5.9897	5.29345	5.23427	4.93743	5.10236	5.29846	4.50802	4.25009	4.26477	5.1948	4.50802	4.82803	5.06045
APCS	4.10118	3.90996	4.15194	4.83773	3.92751	4.2626	4.42168	3.63423	4.01886	3.98413	3.75373	3.67815	4.02088	4.01632	4.08536	4.07758	3.80311	4.19903	3.96918	4.21873	4.36185	4.28056	4.36015	4.12869	3.77148	4.07287	4.50571	4.08195	4.00487	3.93442	3.82423	3.83326	3.89679	3.83584	4.43164	4.12827	2.91693	4.08186	3.35655	4.22607	4.34577	3.89567	4.2898	4.37524	4.39777	3.55332	3.18618	3.74375	3.57366
APEH	5.31337	5.51509	5.71837	5.86873	5.40126	4.99179	5.55105	5.09567	5.13748	4.58893	5.3231	4.98431	5.75578	5.41107	5.35335	5.21278	5.52894	5.69732	5.58327	5.06312	5.31692	6.00599	5.83714	5.85729	5.23255	5.48962	6.02984	6.02457	5.87598	5.74163	5.54884	5.29894	5.30813	5.04786	5.44119	5.41192	5.42419	5.41769	5.28039	5.66354	4.99192	6.02295	5.50505	4.5327	5.07048	4.90976	5.11662	4.98106	5.14702
APEX1	5.61638	6.07017	6.16307	6.41742	6.0633	6.09911	5.6214	6.35277	6.17084	6.31828	6.47719	6.05037	6.15405	5.88803	6.51309	5.75726	6.06671	6.06671	6.8419	6.66563	6.55954	6.57686	6.37018	6.60968	6.70358	6.88572	6.54335	6.56882	6.52495	5.87942	6.08154	6.09396	6.2676	5.94627	5.83137	6.00335	5.86812	5.97615	5.90813	6.05134	5.56592	6.3649	5.75455	5.62635	5.4159	5.92877	6.0471	5.97418	5.93299
APEX2	5.40374	4.43851	4.9196	4.86538	4.94827	4.65559	4.6329	4.62963	5.35448	4.53309	4.87319	4.57315	4.8463	4.78329	4.84802	4.4036	4.47509	4.60574	4.85493	4.93825	5.00625	5.27252	5.0957	5.21054	4.84926	4.99629	5.2657	5.23031	5.18553	4.54694	4.86675	4.76268	4.55329	4.75852	4.48427	4.83346	4.69019	4.70498	4.62987	4.44728	4.20476	4.92534	4.78703	4.6216	4.62137	4.50775	4.40955	4.47171	4.35216
APH1A	5.51345	4.76196	5.01142	5.18572	5.45345	5.24599	5.51206	4.78748	4.81516	5.11904	5.1371	5.44035	5.19625	5.18738	5.38327	5.44154	5.21256	5.68256	5.8542	5.37208	5.77781	5.34326	5.14867	5.20035	5.60384	5.36451	5.2589	5.23335	5.18679	4.85764	5.56501	5.14883	5.39736	5.15554	4.8849	5.57003	5.0067	4.97232	5.1696	5.17561	5.24518	5.14706	4.96967	4.73196	4.89218	5.23687	5.46735	5.69065	5.40091
APH1B	5.02031	5.36023	4.38696	5.19748	4.823	5.26485	4.74322	4.57462	5.43182	4.77894	4.82343	4.81435	4.72227	4.90386	4.51399	4.73591	4.64879	4.98426	4.65389	4.70222	4.86422	5.0951	5.08818	5.49487	4.83234	4.79488	5.13178	5.09364	5.47782	4.84452	4.95555	4.82236	4.88891	4.85265	4.99689	4.73996	4.29572	4.59642	4.5677	4.74073	4.63966	4.67742	4.85588	4.89584	4.76609	4.21445	4.30925	4.45192	4.65397
API5	4.8964	4.68043	4.88769	5.07341	4.8583	5.20369	5.47395	5.14042	4.6179	5.40937	4.62547	5.08269	4.88171	5.14551	4.93546	5.26973	5.45837	5.05032	5.23719	5.35395	5.0395	5.05533	4.83535	5.17064	5.30464	5.17213	4.82639	4.9016	5.12063	4.76859	5.0718	5.02759	5.36874	5.21674	4.98251	4.9081	4.79265	4.82883	4.87425	4.71997	4.73593	5.05855	5.0255	5.00209	4.51637	5.37224	5.33308	5.45302	5.13338
APIP	5.05276	4.35177	4.8981	3.51417	4.92481	4.77575	5.16211	4.80799	4.19681	5.2842	4.79731	5.14105	5.00411	4.63525	4.74257	5.1523	5.35411	5.07853	5.20905	5.3461	5.22986	5.07459	4.60949	5.01359	5.36093	5.29943	4.93038	4.59149	5.06449	4.99485	5.25941	5.03096	5.8461	5.4118	4.69127	5.08561	4.58545	4.83458	4.11126	4.8786	4.39001	4.61233	4.67323	5.18014	4.19654	4.85629	5.16942	5.74183	5.19514
APITD1	4.75599	4.43898	5.15499	3.91083	4.71011	4.69183	4.84365	4.3107	4.87396	4.80116	4.20379	4.84021	5.49957	4.64752	4.27459	5.14282	5.24831	4.98458	4.48094	4.14289	4.15296	5.30769	4.87933	5.29297	4.50479	4.2602	5.20677	5.22453	5.27809	4.50798	4.79539	4.64002	5.29393	4.55265	4.83729	4.70019	4.55177	4.01798	4.03315	4.25282	4.18986	4.40308	4.30373	4.412	4.48478	4.39403	4.42588	4.71294	4.40049
APLN	3.91053	4.18954	4.25348	4.26431	4.24548	3.92964	3.84629	4.29252	4.44566	4.77025	4.54663	5.2431	4.891	4.5989	4.92242	4.63154	3.97531	5.09789	6.02362	4.14504	4.22304	4.63896	4.67223	3.40958	4.11629	4.10918	5.22156	4.4749	3.40648	4.39955	4.75925	4.20339	4.51771	4.15879	4.63471	3.9981	4.84523	5.12167	5.07224	4.44602	4.29408	4.30508	3.97088	4.45884	4.41356	5.03016	4.4801	4.28912	3.75085
APLP1	4.30415	4.70463	4.21345	3.67872	4.21596	4.17516	4.12885	4.08733	3.83739	4.06563	3.89862	4.10917	4.24067	3.95798	4.07098	4.45262	4.09317	4.01834	4.49617	4.14943	4.15303	4.06207	4.31874	3.62121	3.91399	3.84903	4.31929	4.04555	3.48698	4.0239	3.82769	3.8242	4.04377	4.37914	4.05788	4.08524	4.2479	4.34697	4.08849	4.44208	4.55771	3.95362	4.27142	4.14368	4.3903	3.91793	4.22083	4.10288	4.05044
APLP2	5.59707	5.49604	5.45946	4.92426	5.40181	5.87852	5.80904	5.79895	5.39792	5.02968	5.69205	5.49604	5.42239	5.31793	5.59053	5.35649	5.67976	5.90361	5.73747	5.67966	5.81441	5.63045	5.39141	5.845	5.76839	5.86751	5.58649	5.5156	5.79509	5.31244	5.96477	5.70867	5.73874	5.68307	5.49528	5.96477	5.49153	5.42536	5.27839	5.32727	5.09284	5.60818	5.52421	5.40689	5.19581	5.53076	5.37139	5.67983	5.74177
APOA1	4.74911	4.18412	4.09888	4.32973	4.16196	4.08062	4.38039	4.14091	4.44322	4.16563	3.97279	4.11247	4.22892	4.35885	3.99687	4.36726	4.06683	4.04742	4.07478	4.56032	4.5288	4.06255	4.40886	4.05193	4.18943	4.36019	4.29121	4.1592	4.00781	4.01636	3.98354	3.95139	3.89793	3.97486	3.78879	3.94358	4.00616	4.14073	4.36089	4.2087	4.38658	3.92181	4.15845	4.04148	4.09122	4.28052	4.06255	4.01566	4.11728
APOA1BP	5.64959	5.37066	5.3243	5.65333	5.90267	6.34519	5.60507	4.72285	5.95032	5.31703	5.91113	5.29833	5.62011	5.18512	5.81249	5.46602	5.63433	5.59209	6.00653	5.82414	5.86875	5.52935	5.6056	6.12717	5.77144	5.9931	5.57646	5.82459	6.17396	5.91975	5.93019	5.73801	6.03657	5.6569	5.47125	6.07221	5.06883	5.40378	5.12686	5.069	5.37319	5.52456	5.50784	5.2303	5.46312	5.16313	4.66977	5.70879	5.66541
APOA2	4.29669	4.16666	4.20118	4.19256	3.98408	4.0117	3.93748	3.55977	4.69608	3.4715	4.0932	3.65408	4.09962	4.15209	3.99289	3.4431	3.82552	4.08957	3.97943	5.20891	5.4041	3.09576	4.0683	3.88332	5.13599	5.39675	3.36466	3.01094	4.02273	3.59311	2.32971	3.36592	3.49903	3.80385	3.50526	3.69779	3.8731	3.88747	4.2605	4.24863	4.48936	3.41666	4.29857	3.73664	4.00073	4.61737	4.2871	4.41166	3.76495
APOA4	4.37344	4.23053	4.03848	4.5205	4.16542	3.71743	3.62819	3.71225	4.63772	3.92494	3.62942	3.87696	3.48803	4.23566	3.90852	3.64265	3.74132	3.91937	3.97021	4.1569	3.89583	3.90616	4.2255	3.44723	3.22527	3.55467	4.22048	3.61071	3.385	3.19703	3.32127	3.41276	3.7849	3.7638	3.8323	3.80728	4.01504	4.15803	4.63742	4.64834	4.73148	3.25038	4.43913	3.79034	4.15872	3.93717	4.65039	3.99685	3.28481
APOA5	3.91758	3.9993	4.12244	4.11737	4.03632	4.00044	4.30001	4.17087	4.48272	4.00814	4.04333	4.12869	4.4408	4.46431	4.12802	4.22387	3.77161	4.07015	4.12704	4.24709	4.2977	3.82476	4.30354	4.07185	4.12909	4.10923	3.96229	4.10104	4.01267	3.98618	3.79534	3.86305	3.89521	3.93788	3.81819	3.87573	3.97687	3.96741	4.31142	4.19781	4.34762	3.72523	4.26463	3.93685	4.03835	4.03548	3.96479	4.24944	3.91589
APOB	3.80742	4.3486	3.57425	4.02002	4.03366	4.70195	3.99275	3.91072	3.67109	3.7259	3.53436	3.86566	3.90716	4.27555	3.54811	3.77154	4.12143	3.88963	3.69675	4.51146	4.37769	3.696	4.08003	4.62711	3.57072	3.92296	3.58343	3.00369	4.62022	4.89514	4.32598	4.26025	4.86538	4.469	3.78669	4.81305	4.79734	4.94888	3.8766	4.68134	5.1872	4.2493	5.08405	4.418	4.54785	4.17879	5.10881	4.92099	4.47531
APOBEC1	5.13094	4.68366	4.62198	3.6849	4.32407	4.25854	4.44885	3.86251	5.04537	4.10281	3.70577	4.13754	4.1031	3.37283	4.09519	4.25118	3.62381	4.25609	4.27735	4.88611	4.72103	3.91947	3.89098	4.06199	4.76018	4.65733	4.19629	4.25222	4.02187	3.78396	4.10959	3.90974	4.18419	4.34513	4.15132	4.08746	4.42132	3.69144	4.6994	3.78643	3.95382	3.81268	3.65945	4.22682	4.32602	8.19151	4.91768	3.55866	3.81181
APOBEC2	4.27076	3.85822	4.28801	5.06404	4.71069	4.0582	3.84772	3.94982	4.17675	3.81812	4.06326	3.68979	4.04868	3.96275	3.98748	3.93603	3.84253	3.96353	4.16611	3.5235	5.0862	5.13783	5.00437	4.05162	3.10562	3.75796	5.01132	4.93365	3.90818	3.91668	3.67082	3.83386	3.32138	3.22275	3.65018	3.72334	4.88057	3.73383	4.17277	3.99873	4.16667	3.65824	3.84373	3.49039	4.40825	4.62423	4.6577	4.13989	3.48491
APOBEC3A	4.21562	3.14846	3.61408	2.94667	3.8614	3.56565	3.31386	4.23645	3.53554	5.76442	4.41997	3.37351	4.26034	3.84098	5.12558	3.19076	4.32816	4.00214	5.58733	3.85291	3.29309	5.41086	5.53479	4.96495	3.67669	3.84149	5.38479	5.36688	4.87249	4.41929	5.29697	3.73603	4.45882	5.95833	3.25027	4.58664	5.68403	4.39396	4.19551	3.88473	4.18945	4.12809	5.46195	4.99715	1.84889	4.35002	6.40226	5.1355	4.59128
APOBEC3B	3.7269	3.55264	3.8253	3.67494	3.88262	3.89689	3.66101	4.53094	3.41176	5.55006	4.31867	3.56051	4.20535	3.87338	4.89744	3.7502	4.73461	4.04289	5.23572	3.93872	4.17498	5.14635	5.19614	5.06717	3.76378	3.88313	5.1206	5.20215	4.97436	3.76087	4.07296	3.63906	4.04593	4.39508	3.87627	3.89984	4.43809	3.52946	3.60271	3.79163	4.091	3.66426	4.61375	3.85858	4.18105	3.41823	4.24724	3.5668	3.3957
APOBEC3C	4.58313	4.31455	4.63752	4.66138	4.18094	3.89756	4.34658	4.54838	5.09522	4.37513	4.94672	4.31496	4.69379	4.4267	4.70033	3.93013	4.36708	4.61013	5.07108	3.64989	3.64911	4.9751	4.90638	4.69552	3.73672	3.75399	5.04891	5.01395	4.67639	4.86313	4.71783	4.65155	4.59848	4.28757	4.51236	4.55758	4.56305	4.89759	4.55865	4.674	4.45739	5.03024	4.84252	4.1318	4.25174	4.45196	4.1626	4.47059	4.74219
APOBEC3D	4.76792	5.52083	4.82377	5.12894	4.74732	4.26547	4.37481	4.88305	5.47975	4.3999	5.05651	4.54389	4.82872	4.8526	5.27135	4.51696	4.31668	4.58328	4.37758	4.44455	4.56787	4.56381	4.52043	4.42788	4.10993	4.23588	4.72452	4.57049	4.43796	4.53238	4.81461	4.51982	4.59992	4.82374	5.07103	4.73899	4.65867	4.75354	4.69737	4.84755	4.95862	4.69609	5.03035	5.08888	5.26989	4.36856	4.60517	3.95488	4.64063
APOBEC3F	3.98522	4.66716	3.88073	4.66763	4.22201	4.26416	4.31189	4.5466	4.39248	4.29035	4.39633	4.20139	4.02527	4.81171	4.40586	4.22201	4.20937	4.4713	4.34775	3.43204	3.5164	4.4816	4.45452	4.56271	3.64007	3.58527	4.62005	4.69957	4.58607	4.55723	4.56051	4.42487	4.47837	4.17759	4.33555	4.31297	4.31373	4.50265	4.2122	4.18285	4.17438	4.53742	4.35188	4.21161	4.30817	4.18066	3.90897	4.33886	4.37053
APOBEC3G	4.06201	4.73485	4.28317	4.34724	4.51083	4.62211	4.29987	4.03382	3.64095	4.78946	5.07648	4.12042	4.4486	4.29868	4.75052	4.49348	4.2167	4.34497	4.53602	3.70477	3.77877	4.6725	4.51083	4.76608	4.00171	4.02353	4.40795	4.76164	4.75195	4.42489	4.84737	4.59729	4.63588	4.33794	4.21221	4.09371	4.08482	4.70009	4.58933	4.63003	3.9894	5.20947	4.85836	4.08412	4.38824	4.53463	4.85822	4.56509	4.5495
APOBEC3H	5.06866	4.3151	4.02886	5.11564	4.38075	3.81448	3.8038	3.77319	4.63191	3.71115	4.37313	4.05073	4.32529	4.26001	4.62938	3.81133	3.79014	4.07756	4.14737	3.57068	3.45815	3.44141	4.36005	4.58023	4.46721	3.76387	2.89959	4.75157	4.60219	3.88359	4.65891	4.20097	3.88802	4.14217	3.78973	3.71561	4.49235	5.00918	4.61633	4.28911	4.15329	4.99	5.18204	4.1032	4.41884	4.15588	5.68148	4.65466	5.09368
APOBEC4	3.64543	4.53486	3.63267	5.12864	3.69913	4.10116	4.15151	3.95619	3.94642	4.21189	3.77345	4.31627	4.33815	4.26118	4.22822	4.88815	3.93873	3.87355	3.76352	4.5711	4.39829	4.3229	4.07981	4.38712	4.45754	4.50648	4.20557	3.87323	4.33313	5.25102	3.81032	3.45099	3.76622	3.75107	3.48925	3.5562	3.25603	4.44074	3.81964	3.87225	5.05913	4.20269	4.50181	5.09968	4.66891	3.38758	4.15827	3.20492	3.82224
APOC1	4.68673	4.28142	4.47536	4.27612	4.03562	3.90261	3.87278	4.9036	4.85023	4.05652	5.52688	4.09902	4.0374	3.86256	4.83809	3.9032	4.71884	4.41159	4.82867	4.48316	4.66456	4.28672	4.02143	3.86902	4.73642	4.79873	4.5532	4.51535	3.94193	4.36868	5.25891	3.94058	4.27132	3.60655	4.40234	5.00741	3.64979	4.49424	3.88268	4.06705	4.12551	3.93847	4.27907	4.6465	3.98308	3.72004	4.28447	4.30344	4.33726
APOC2	5.16196	4.05123	4.37601	3.94723	4.42908	4.16137	3.86453	4.58136	4.60017	3.93411	4.67759	3.98332	4.09503	3.67559	4.10377	3.83391	3.86453	4.30644	4.16534	3.85358	3.73914	4.10673	3.88288	3.78956	3.90968	3.84167	4.40477	3.83713	3.78362	5.22127	4.7678	3.9615	4.00701	4.24854	4.2409	4.23353	4.58054	4.30754	4.37655	3.8678	3.49387	4.62877	3.53902	4.20523	3.29107	4.4436	4.19374	4.55079	3.95455
APOC3	4.54214	4.19308	4.44782	3.71899	4.54404	3.83365	3.84172	4.14432	4.53587	3.59024	3.44235	4.14785	3.99086	4.06146	4.38379	4.25161	3.9778	4.26249	3.79523	4.79358	5.2619	4.60781	4.52918	3.71308	4.64586	5.13368	4.47152	4.23652	3.68228	2.51801	2.61754	3.61297	4.03759	4.694	3.83952	3.99031	4.48775	4.50605	4.91885	4.36756	4.07656	3.37642	3.92964	3.67411	4.04534	4.60599	4.8055	4.40907	3.75947
APOD	8.34093	7.68978	6.61568	8.14424	7.55546	11.5749	6.41033	5.44867	8.65957	4.99649	5.65282	6.55884	5.38274	6.6519	5.16365	5.12061	5.56752	6.7518	5.66269	9.3916	9.03402	6.77604	6.73789	7.79749	8.41306	9.19829	6.29645	6.81926	7.82648	5.59117	7.55326	7.0659	8.34042	7.33331	7.91912	8.14275	4.47126	7.25538	7.19757	7.35911	7.65105	7.83093	9.13797	6.92944	5.95785	7.04493	5.41661	7.62809	7.07151
APOE	4.59749	4.07962	5.34852	4.22297	5.15356	5.52308	4.01309	6.87906	4.34493	5.18187	7.06195	4.37589	4.34951	4.00404	6.3488	4.04499	4.72935	4.78943	6.35083	4.71022	4.89433	4.71294	4.22195	4.93077	4.95789	4.84652	4.90025	4.79074	5.00745	5.0927	6.06183	4.94307	4.91744	4.51086	5.26131	5.66237	4.50345	5.11961	5.05454	4.24629	4.19897	5.12711	5.31831	5.38468	4.6386	4.76435	4.19727	4.86911	5.04441
APOF	4.31859	3.74091	3.88068	3.62715	3.85417	4.07564	4.06317	4.10037	4.09781	3.92035	3.93764	4.0202	4.46129	3.4763	3.78567	3.72392	3.66269	4.00104	4.18663	4.10951	4.24577	3.5304	4.11087	4.251	5.43465	4.81237	3.05305	3.43781	4.0968	3.79138	3.6511	3.62495	4.00019	3.29463	3.3014	3.06565	2.69128	3.93205	4.75559	4.23059	4.60233	3.07331	4.27685	3.56082	3.44889	3.80776	4.15337	4.68369	4.24496
APOH	4.01502	4.70593	4.14139	3.48665	3.71339	3.86178	4.12548	4.12872	3.78821	4.13204	3.52833	4.0453	3.81066	3.83889	3.54037	4.0781	3.98071	3.8111	3.71578	5.48644	5.57138	2.30393	4.13964	4.20571	5.60808	5.82158	3.16328	3.06483	3.95282	3.71361	2.75439	2.81437	2.86527	2.86105	3.04268	3.41949	2.66509	2.919	4.13139	4.35488	4.26716	3.70544	4.15707	3.75331	3.67803	2.919	4.20634	3.44694	3.6455
APOL1	4.31521	4.82958	4.14833	4.30984	4.10813	4.47231	4.68717	4.14642	4.51836	4.1867	4.51954	4.23168	4.06148	3.94462	4.6209	4.39626	4.68333	4.09077	4.45938	4.82755	4.95841	4.19501	4.50936	4.6643	4.64009	4.82435	4.21718	4.28644	4.70226	4.30329	4.43238	4.41909	4.55877	4.41598	4.32568	4.60182	4.14853	4.49666	4.1698	4.2948	4.29154	4.21063	4.38637	3.9688	3.96526	4.39716	4.40726	3.98293	4.54795
APOL2	4.51555	4.04284	4.19017	3.70549	4.72189	4.28882	4.03965	3.88708	3.98274	4.4817	4.24673	4.01194	4.05873	4.40872	4.33177	3.72487	4.14213	4.29753	4.7602	5.38389	5.15931	4.00809	3.92238	4.10657	5.12859	5.08509	3.84284	3.88962	4.1461	4.00304	4.30238	4.22258	4.14465	4.55172	4.3256	4.2018	4.04021	4.17344	4.16094	4.16822	4.06352	4.19746	4.27606	4.18137	4.18574	3.91151	4.14112	4.14058	4.14946
APOL3	5.33005	5.34225	4.51031	4.49242	5.00314	5.31296	4.46891	4.71434	5.14762	4.14156	4.86633	4.03633	4.02593	3.79861	4.56391	4.24375	3.97565	4.21617	4.36461	5.02254	4.67814	4.39156	3.97225	4.1532	4.76126	4.70866	4.00205	4.0617	4.19541	4.77039	4.60105	4.93604	4.87999	5.11465	5.00564	4.84474	4.68058	4.96991	5.01854	5.40443	4.7028	5.3919	5.04903	4.03605	4.71897	4.7608	5.07742	4.79922	4.87983
APOL4	4.53721	3.94149	4.37549	3.85247	4.19834	4.14354	3.99727	4.27019	4.30579	4.32938	4.62814	4.00659	4.20588	3.9786	4.61887	3.94481	3.82976	3.95303	3.93997	4.97993	4.93236	4.36587	4.29159	4.13662	4.8617	4.89462	4.12674	4.01738	4.17949	3.80614	4.08116	4.4262	3.86527	4.38808	4.10919	3.84289	4.07636	4.10837	3.97286	4.05431	3.97319	4.15874	4.10568	4.58829	4.03285	4.00107	3.87416	3.64013	3.79874
APOL5	4.66201	4.7272	4.55275	3.86313	4.52513	4.02239	4.18132	4.02799	4.54541	4.09081	4.30614	4.271	4.31297	4.07302	4.27441	4.06893	4.26505	4.17347	4.10663	4.34293	4.62313	3.96042	4.24162	4.61889	4.29526	4.27857	4.08646	4.20505	4.43474	4.02002	4.30138	4.22114	4.3116	4.02416	4.09664	4.44595	4.05708	4.17076	4.42205	4.07948	4.34146	4.12033	4.11366	4.56635	4.40508	3.79021	4.26613	4.36605	3.9214
APOL6	3.9065	4.85027	4.19927	3.95908	4.16817	4.78824	4.37718	4.69845	4.40622	4.15451	4.37569	3.82637	3.84228	3.94985	4.73404	3.93368	4.17982	4.09836	4.21284	4.12997	3.89532	4.12697	4.38324	4.3177	4.18419	3.95271	4.37114	3.91898	4.37815	4.52106	4.46918	4.68958	4.23377	4.99541	4.23747	4.67694	4.4565	4.80527	4.35701	4.44082	4.50787	4.52049	5.34137	4.73407	4.63781	4.26556	4.35107	4.59062	4.66075
APOLD1	4.09918	4.36721	4.22726	4.65878	4.38159	5.42875	3.94398	5.20596	5.06279	5.03309	6.44886	4.23296	4.43832	4.14905	5.10368	4.49862	4.19657	4.20811	4.91166	6.03723	5.77005	5.03997	5.31898	3.98196	5.81105	5.79987	4.85693	4.43122	4.08162	4.31629	6.0992	6.62615	4.26007	5.98654	6.29694	4.41516	3.64435	3.27675	3.61152	5.21573	4.26229	4.90336	5.88474	4.33767	5.26498	4.13671	4.16506	3.63002	4.58018
APOM	4.61188	4.86208	3.97012	4.10294	4.58047	4.50619	4.43134	4.21895	4.36725	4.16038	3.7955	4.54319	4.31457	4.69625	4.12043	4.41634	4.46681	4.49943	4.24796	4.41145	4.28923	4.97774	4.86711	4.35402	4.62864	4.44073	5.06002	5.01133	4.4291	4.4499	4.56789	4.65267	4.56147	4.3886	4.34956	4.9488	4.13158	4.3301	4.0706	4.21428	4.17118	4.25862	4.37309	4.27887	4.19039	4.17132	4.15865	4.31234	4.32238
APOO	4.75842	4.20445	4.75757	4.23736	4.92686	4.4664	4.31437	4.15458	4.9343	4.46252	4.80571	4.3235	4.93166	4.40241	4.52052	4.76672	4.92765	5.21298	4.85891	4.73389	4.67362	5.06364	4.76274	5.03573	4.90208	4.88783	4.99945	4.88788	5.08363	4.65312	5.12713	4.76902	4.97134	4.73633	4.42784	4.96067	4.46472	4.28464	4.0806	4.14014	4.14753	4.25202	4.14726	4.40731	4.5584	4.33247	4.29354	4.93335	4.66398
APOOL	3.96262	3.62044	4.0239	4.84977	4.4486	4.41226	4.54537	4.18736	4.09585	4.21722	4.1084	4.50351	4.06056	4.08015	4.08602	4.22178	4.51196	4.39704	4.62758	4.00824	4.15281	4.61898	4.38826	4.547	4.18019	4.15114	4.48071	4.41012	4.58327	4.73684	4.56283	4.50121	4.79716	4.38149	4.39845	4.81407	4.39106	4.32795	3.9507	4.01087	4.18427	4.095	4.23418	4.77486	4.53631	3.7121	3.70882	4.12842	4.13526
APP	6.2567	4.32374	5.86986	5.15038	6.45863	6.15133	5.96896	5.31556	5.34791	6.17611	6.69362	6.05579	5.67778	5.91283	5.98256	6.00747	6.27189	6.2491	5.8788	6.09631	6.22794	5.68343	5.31082	5.72448	6.11682	6.32438	5.67068	5.77396	5.69928	5.78769	6.07816	5.83983	5.65543	5.57549	6.19495	5.54047	5.50144	5.39711	5.72659	4.97891	5.12636	5.81643	5.07846	6.16783	5.9535	5.45505	4.99546	4.59348	5.68478
APPBP2	4.869	4.64771	4.83424	4.76443	4.87718	5.11649	5.09242	5.11917	4.84308	5.52344	4.88258	4.92062	4.57201	5.13865	4.9536	5.27516	5.28911	5.07251	4.77206	4.78246	4.6293	5.1648	4.64808	4.79968	5.03009	4.86087	4.82309	4.70337	4.88944	5.36571	5.24056	5.38705	5.47872	5.25714	5.23291	5.34016	4.99778	4.93402	4.86548	4.94675	4.73637	5.0199	5.05576	5.03658	4.94724	5.24638	5.13217	5.54705	5.38635
APPL1	4.3644	4.55396	4.35687	4.56403	4.35711	4.49679	4.47577	4.55815	4.05033	4.92839	4.19558	4.53455	4.25015	4.88869	4.16331	4.69402	4.76044	4.31226	4.26706	4.62917	4.3885	4.7464	4.31394	4.59762	4.77842	4.64516	4.36914	4.5405	4.59089	4.44549	4.41957	4.83617	4.9208	4.71634	4.65487	4.78171	4.43153	4.5865	4.28156	4.30086	4.18032	4.50392	4.29404	4.51943	4.42	4.65478	4.50192	4.51531	4.72547
APPL2	4.80387	4.68468	5.00634	5.06693	4.8467	4.82287	4.96511	5.41073	4.49538	5.86443	4.83902	5.34141	5.08355	5.61	5.17066	5.18536	5.619	5.23859	5.28182	5.35295	5.21071	5.12178	4.88531	4.97532	5.43523	5.35153	4.64343	5.12766	4.98908	5.06941	5.45584	5.34601	5.37973	5.48435	5.0624	5.04031	5.05803	5.13721	5.10611	5.00441	4.79925	5.56314	5.28508	4.93579	4.25177	5.29005	5.35362	5.28498	5.37672
APRT	4.96475	5.56669	5.43798	5.68322	4.80823	5.14952	5.27454	4.94706	5.47002	4.78194	5.90619	5.31155	5.81524	5.12892	5.45225	5.45068	4.986	5.20747	5.85512	5.64303	5.67819	5.38727	5.27052	5.72546	5.54378	5.60624	5.61409	5.69932	5.77392	5.38834	5.45914	5.20906	5.31489	5.00634	5.16892	5.24963	4.98522	5.00665	4.9241	4.63571	4.79371	5.35056	4.95255	5.27772	5.01755	4.89242	4.48008	4.9606	5.20544
APTX	4.61992	4.97025	4.55304	4.68485	4.47597	4.84919	4.8787	4.8107	4.68069	4.51401	4.40633	4.7014	4.62058	4.57424	4.23969	4.87919	4.74887	4.82268	4.79255	4.66379	4.75686	4.83907	4.54506	4.64453	4.81932	4.83319	4.82238	4.7804	4.65512	4.70366	4.71383	4.78501	4.75758	4.68384	5.08214	4.67608	4.80044	4.55679	4.46885	4.61445	4.55385	4.69956	4.40029	4.97774	4.65124	4.27171	4.369	4.42689	4.59303
AQP1	4.03673	3.91569	5.00146	3.84634	4.93946	4.86449	5.76855	4.89145	4.43688	5.02213	4.15225	5.05846	5.54219	5.19479	4.82306	5.04637	5.72893	4.77713	5.14123	4.44755	4.34536	4.85196	4.85655	4.08122	4.84302	4.49117	4.87474	5.0346	4.23582	5.16376	5.17942	5.04861	4.79872	5.30226	5.72646	5.93914	4.11876	4.66119	4.87519	4.7086	4.47507	5.06334	4.78301	4.5609	5.19956	4.13911	4.84196	4.67509	4.00743
AQP10	4.17856	4.47964	4.1369	4.05257	4.56663	3.67911	4.15616	4.10711	4.68067	3.84723	4.35401	4.0415	4.16162	3.92802	4.04496	3.88134	3.85389	3.96503	4.00879	4.25066	4.20183	4.43808	4.76557	4.18826	3.96736	4.32686	4.51916	4.52191	4.12465	3.84386	3.79448	3.82321	3.86697	3.99784	3.65821	3.89269	3.92463	3.47586	3.73425	4.14584	4.36305	3.84818	4.29285	3.97468	4.08799	4.28066	3.92195	3.93442	3.88155
AQP11	4.06661	3.62014	3.78577	4.2694	3.90118	4.65165	4.16006	3.9353	3.7595	4.2785	4.14183	3.90466	3.9316	3.48376	3.76086	4.40814	4.24578	4.40713	3.98007	3.14554	3.49553	4.10226	3.96689	4.566	3.6528	2.89594	4.07359	3.69613	4.59452	4.35607	4.56328	4.67522	5.21212	4.81569	4.45722	4.87525	4.22985	4.82785	3.98536	4.36919	3.81116	3.66161	4.61681	4.38988	4.2252	4.00644	4.15557	4.92742	4.76691
AQP12A	4.81091	5.19321	4.79511	5.44469	4.48838	4.03951	3.9412	4.26574	5.39262	3.72737	4.60106	4.45583	4.96692	4.39377	4.61592	4.58929	4.05627	4.46703	4.36171	5.21199	5.04284	4.13514	4.46497	4.8271	4.3727	4.98563	4.50312	4.2347	4.54262	4.66543	4.38821	3.78911	3.19605	4.18428	3.97897	4.18327	3.95513	4.49595	3.82258	4.78871	5.19386	3.70088	5.16945	4.99506	4.6864	4.9988	4.64746	5.02085	4.36633
AQP2	4.32464	4.14678	4.17886	4.63763	4.51694	4.00685	4.22145	3.84858	4.50251	3.88452	4.10162	4.14778	4.28882	4.19153	4.0223	4.23084	3.89414	4.14913	4.14518	4.26259	4.42527	4.04574	4.09182	4.3716	4.16366	4.28349	4.1858	4.01765	4.36999	4.04141	3.90283	3.84831	3.39757	3.82068	4.01245	4.10919	4.04147	3.9495	4.46679	4.51567	4.49889	4.24772	4.58723	4.01884	4.13743	4.4673	4.59227	4.31941	4.18633
AQP3	4.36535	3.92748	4.42723	4.36696	4.81025	3.72767	3.95757	3.83132	4.20963	3.88995	4.13833	4.17274	4.46911	4.89529	3.8749	3.88892	4.05461	3.99546	3.8118	4.01567	4.06378	4.62898	4.56133	4.50004	3.98424	4.06497	4.60143	4.69075	4.47675	4.23892	3.96456	3.97345	4.23293	3.67705	3.9328	3.67361	3.96282	4.11481	4.26447	4.21079	4.18353	4.12113	3.68931	3.61685	3.91616	4.58	4.05239	4.16474	4.20708
AQP4	4.08262	4.09963	3.97993	4.54585	3.90268	4.2222	4.33309	4.17662	4.13337	4.06663	3.90205	4.03952	3.98353	4.17473	3.92123	3.94603	4.05782	4.00431	4.1458	4.01657	4.16787	3.47989	4.34094	4.07395	3.97406	3.81615	3.62074	3.51892	4.12952	4.07657	3.74597	4.05475	3.92416	3.56179	3.99164	3.91274	3.93356	3.84295	4.65036	4.33053	4.48963	4.00276	4.58036	4.31131	4.17477	4.46997	4.47005	3.65971	3.98796
AQP5	4.75259	4.57383	4.57971	4.59641	4.58649	4.11547	4.21863	4.32408	4.96692	4.05235	4.54169	4.33528	4.69093	4.3735	4.51336	4.24102	4.10918	4.4507	4.30831	4.57218	4.68163	4.36986	4.75468	4.49695	4.23213	4.54347	4.65239	4.48884	4.36209	3.98183	4.24816	4.18489	4.20461	4.32021	4.36451	4.36361	4.07686	4.28857	4.24983	4.44068	4.67822	4.28298	4.65113	4.3217	4.38783	4.66919	4.16503	4.33647	4.16331
AQP6	4.74133	4.84092	4.51309	5.08632	4.62901	4.20495	4.14848	4.47272	4.84229	3.96479	4.13951	3.98199	4.05364	4.19931	4.15533	4.3479	4.0333	4.37236	3.98957	3.88963	3.87219	4.32452	4.33663	4.41619	3.7741	3.83895	5.03428	4.45336	4.61195	4.82553	4.57677	4.16247	4.47359	4.83544	4.33836	4.55771	4.72753	4.69125	4.28948	4.40814	4.35317	4.65909	4.62438	4.16004	4.30258	5.13789	4.75436	4.27933	4.76789
AQP7	4.89387	4.8097	4.08404	4.44663	4.38881	4.05149	3.77723	3.86162	4.81546	3.70069	4.20769	4.31597	4.34255	3.81052	4.43885	4.23591	3.82324	4.23887	4.22704	4.22684	4.48	4.0279	4.65098	4.95448	4.271	4.37019	4.32057	2.84302	4.94245	5.23039	4.30228	4.90988	4.87326	5.08178	4.67826	6.28935	4.67177	6.20437	4.30613	5.72923	6.37005	4.76278	6.03391	5.57034	5.50751	4.61329	4.6747	5.60182	4.87496
AQP8	4.73699	4.53511	4.41942	4.0775	4.79223	4.10187	4.2204	3.87162	3.81163	3.78315	4.56365	4.13249	4.56337	4.48795	4.29134	4.13738	3.9135	4.22901	4.17536	3.90832	4.10796	3.80801	4.42387	3.77049	4.12496	4.03088	4.08299	4.49686	3.70041	4.02559	3.92679	4.00013	3.98914	3.91045	3.82586	3.9052	4.65501	4.45434	4.56954	4.07677	4.3258	4.4894	3.89752	3.98792	4.15497	4.37079	4.41413	4.27855	4.23721
AQP9	3.67229	4.42493	4.11959	3.69017	3.81217	4.12621	4.0617	3.80748	4.36443	4.03	4.55493	4.13898	3.8129	3.96805	3.89785	4.17233	4.25286	4.25415	4.82	4.86474	4.95029	4.76852	5.53217	5.49318	4.66613	4.94651	4.72419	5.21073	5.28662	3.28396	4.25922	3.45335	4.10135	3.69103	3.36023	3.8007	4.79773	3.62713	3.75848	3.67477	3.60244	3.59066	3.94417	3.02605	5.04979	3.2664	4.1295	5.0733	2.92236
AQR	4.81199	5.07987	5.071	4.56414	4.93402	4.63869	4.92297	5.06112	5.14672	4.58355	4.78106	5.00562	4.55887	4.77415	4.84438	4.75791	4.62657	4.72886	4.48077	4.89488	4.71854	4.92147	4.62697	4.97822	5.02115	5.02819	4.57855	4.80374	5.04372	4.93056	4.9895	5.07504	5.07739	4.95775	4.76421	5.02412	4.96226	4.9387	4.80055	4.73973	4.58864	4.94942	4.86479	4.49384	4.61393	4.92999	4.92879	5.11904	5.07733
AR	4.51791	4.70572	4.36566	4.18824	4.42432	5.25386	4.24631	3.63457	4.94073	3.76714	3.96952	4.18174	3.98829	4.07886	3.49214	4.23109	3.98457	4.25142	3.53519	4.64318	4.47462	4.01909	4.12528	4.15148	4.60024	4.55224	3.96929	3.46966	4.2961	5.05777	4.9011	5.14118	5.02815	4.69045	5.00865	5.5139	4.38931	4.91148	3.96389	4.72765	4.38715	3.93643	4.82695	4.63256	4.62754	4.55669	4.37903	4.76558	4.87247
ARAF	5.45705	5.79661	5.06383	5.5167	5.46637	4.91988	5.0896	5.06834	5.49674	4.6524	4.93791	5.17743	5.23597	4.59704	5.10186	5.26666	4.89806	5.04074	5.38572	5.44427	5.33747	5.23835	5.42823	5.22296	5.64247	5.57056	5.18576	5.49146	5.16916	5.09739	5.41567	5.25748	5.58228	5.55289	5.26627	5.37307	5.09634	5.24465	5.26274	5.46938	4.78196	5.53159	5.35599	4.70241	4.88718	5.37837	5.28488	5.29036	5.01103
ARC	5.73358	4.9654	4.91664	5.06254	5.01801	4.91865	5.1912	4.28779	6.46771	4.48789	5.32168	4.92581	5.44168	5.33753	4.80592	4.7612	5.19749	5.07791	5.14338	4.79428	4.56583	5.04347	5.99338	4.87829	4.49383	4.4957	4.96085	4.9508	4.83823	5.01647	6.05753	5.41458	4.39567	6.87351	5.47209	4.65874	5.15342	4.92899	5.22609	5.68051	5.37998	6.47959	5.7169	4.87297	5.33982	5.00709	5.43059	4.82871	5.12883
ARCN1	6.51114	5.68533	6.28714	5.72682	6.36706	5.96626	6.04859	5.88079	7.00568	5.75895	5.98036	6.05204	6.14977	6.03527	6.23101	6.00518	5.73344	5.95808	5.84872	6.74399	6.56479	5.81184	5.84269	5.91764	6.55866	6.5989	5.7594	6.03782	6.00098	6.01281	6.0681	6.12726	6.29694	6.27385	6.27104	5.99961	5.88575	5.92266	5.48572	5.65871	5.84608	6.05243	5.76669	6.06859	5.74107	5.68445	5.46799	5.69264	6.20337
AREG	4.61876	4.20299	4.08034	4.5921	4.66092	3.78852	3.5401	4.14144	4.13233	4.04017	4.15559	3.5401	4.06645	3.5401	3.5401	3.83467	3.73456	3.5401	3.64736	6.14507	6.03886	4.24376	5.78713	4.08424	6.35189	6.16989	4.50391	5.12918	3.931	2.11483	5.73097	5.48819	3.2994	5.32955	4.62854	3.47114	2.96717	2.80044	2.9059	3.35165	2.98136	3.55119	4.93155	3.41629	4.74717	4.29725	2.96851	2.67538	3.24735
ARF1	5.55501	5.52413	5.86805	4.86571	6.09226	6.10201	5.91651	5.48463	5.80388	5.65736	5.61927	5.9935	6.17518	5.47404	6.03999	5.677	5.61927	5.72846	6.42219	6.28103	6.30524	6.03411	5.91757	6.15642	6.46795	6.6354	5.76218	5.9327	6.07703	5.74679	5.76383	5.69323	6.00173	5.66252	5.53343	5.61018	5.49797	5.65292	5.5832	5.94672	5.26802	6.00194	5.65972	4.35285	4.73019	5.9689	5.91368	5.88003	6.0738
ARF3	4.81293	4.75614	5.09626	4.95828	5.305	4.94554	5.02285	4.73744	5.2007	4.64273	5.48617	5.12342	5.02374	4.40496	5.38789	4.98579	4.76501	5.03721	5.52459	4.6738	4.54864	5.04038	5.23166	4.57873	4.63142	4.69192	4.97283	4.98038	4.61994	5.09133	5.64511	5.66662	5.16278	6.03493	5.21038	5.0557	5.2335	5.22943	5.07083	5.39315	5.05909	5.7355	5.35189	4.92573	5.2728	4.84931	5.0622	4.9351	5.55051
ARF4	6.48239	5.45811	6.48724	5.74843	6.73825	6.44888	7.0494	6.44529	5.76177	7.55589	6.40292	6.36202	6.58851	6.8681	7.0342	6.97073	7.03034	7.04477	7.29638	6.62606	6.47482	6.50035	6.80805	6.49245	6.95027	6.75022	6.52106	6.87257	6.56485	6.84884	6.61291	6.52483	6.75239	6.49272	6.29319	6.48146	6.18335	5.88774	5.47732	5.87868	5.51391	6.35303	6.39561	6.04561	6.12891	6.4327	5.9943	6.67191	6.64618
ARF5	5.46934	5.29561	5.57791	5.40958	5.66584	5.67632	6.19305	5.74402	5.13048	6.21067	5.72178	5.74812	5.9306	5.88805	6.40043	5.9206	6.19733	6.17881	6.74522	5.63755	5.85745	5.84459	5.65964	6.26869	5.87667	5.86857	6.08193	6.14596	6.22467	5.76522	5.67118	5.8564	5.82599	5.42447	5.72651	5.90049	5.53508	5.5487	5.46928	5.30919	5.47987	5.49882	5.36302	6.09866	5.93795	5.38357	5.11545	5.78013	5.99802
ARF6	3.83116	3.97353	4.42431	4.41451	4.57251	4.31383	4.87231	4.43512	3.98378	4.82564	4.23866	4.86123	4.95074	4.97834	5.11287	4.81426	5.07949	5.17089	5.51459	4.68801	4.43285	4.97965	4.54574	4.95985	4.93934	4.70762	4.64064	4.68165	4.97514	4.38995	4.8399	4.56568	5.20071	4.86679	4.27704	4.55237	4.40494	4.38721	4.39622	4.32632	3.99578	4.71215	4.43169	3.58411	4.14852	5.16969	5.1273	5.40424	5.09784
ARFGAP1	5.30975	5.48265	5.17023	4.9225	5.07489	4.55035	4.97972	5.68598	5.41485	4.597	5.02664	4.92875	5.07526	5.50891	5.38498	4.98911	4.71067	5.06372	5.17872	4.94447	5.20269	4.88957	5.05774	4.67882	5.01685	4.97714	4.97919	5.31623	4.64404	5.33962	4.94894	4.98614	4.79498	4.98518	5.28244	4.86498	5.09415	4.9363	5.0343	5.19049	5.01823	5.36453	4.8988	5.045	4.89239	4.75317	4.26852	4.39188	4.79782
ARFGAP2	5.03327	5.03762	5.15889	4.84386	4.86663	4.74371	4.65573	4.52883	5.07648	4.3194	4.60941	4.75856	4.69288	4.4535	4.62247	4.61354	4.36897	4.58034	4.52133	4.68405	4.61078	5.0634	4.74765	4.88054	4.76052	4.79453	4.95987	5.00999	4.95088	4.89039	4.99765	5.15992	4.81388	4.91563	4.86433	4.98975	5.01697	5.00477	4.81404	4.54442	4.58953	4.9834	4.77845	4.89202	4.80788	4.57486	4.45684	4.78746	4.85987
ARFGAP3	5.7901	4.45355	5.30454	4.8704	5.82506	5.49369	5.79797	5.33376	4.76186	5.84256	5.05848	5.19413	5.44862	5.98658	5.2459	5.85878	5.91442	5.6225	5.20611	5.9731	5.89138	5.21428	5.32163	5.61414	6.17022	6.1406	4.95821	5.54074	5.58984	5.17696	5.37501	5.31968	5.61338	5.30328	5.27415	5.05563	5.10654	4.86789	5.02551	4.87397	4.39095	5.24293	4.77087	4.83006	4.66588	5.64734	5.39337	5.66247	5.57957
ARFGEF1	4.83	5.35892	4.93898	5.00848	4.99427	4.8546	4.93774	5.16868	4.92032	4.95354	4.82776	4.81319	4.59293	4.83144	4.69318	4.93117	4.81466	4.88448	4.64731	4.87227	4.72744	4.75511	5.11516	4.97344	4.82097	4.85194	4.88533	4.91	4.89773	4.69917	4.69118	4.71704	4.67115	4.94811	4.7685	4.79081	5.10271	5.00033	4.9523	4.98328	5.04382	4.86209	4.90735	5.07765	5.05045	5.11147	4.9386	4.99792	5.0278
ARFGEF2	4.8755	4.96655	4.48029	5.06682	4.80634	4.76467	4.21483	4.58166	4.91681	4.3893	4.44648	4.46325	4.31549	4.50137	4.40305	4.48637	4.40759	4.45861	4.1026	4.7017	4.53688	4.59119	4.28436	4.75245	4.90414	4.72867	4.4139	4.54323	4.78393	4.52361	4.6029	4.62921	4.80366	4.63062	4.50468	4.59025	4.64828	4.42517	4.41567	4.199	4.2424	4.59519	4.52193	4.50039	4.37037	4.85716	4.87785	4.84794	4.93654
ARFIP1	4.1486	4.10532	4.23452	3.98314	4.34458	4.47185	4.63358	4.22468	4.09261	4.89443	4.26077	4.32958	4.27874	4.6373	4.30779	4.59744	4.66874	4.533	4.4664	4.38461	4.25436	4.39568	3.90084	4.38299	4.55092	4.43467	4.09382	3.9931	4.48926	4.60101	4.78914	4.70558	4.72063	4.49295	4.55103	4.5934	4.30448	4.31777	3.98206	4.1563	4.17229	4.01227	3.97895	4.48309	4.30099	4.16935	4.12766	4.35526	4.71694
ARFIP2	4.47202	4.4847	4.2329	4.62357	4.46294	3.78079	4.22711	4.11098	4.46824	4.21251	3.83886	4.26174	4.29892	4.55522	4.09116	4.37039	4.12383	4.21346	4.61916	4.60956	4.63666	4.21938	4.44927	4.08479	4.51799	4.64501	4.42747	4.52827	4.06256	4.20588	4.17819	4.21092	4.14403	4.0715	4.47665	4.24817	3.90503	4.1617	4.26432	4.06219	4.26258	4.28307	4.02768	3.95646	4.10561	3.8396	3.77724	3.83015	3.93698
ARFRP1	4.83539	4.47872	4.62024	4.48353	4.55718	4.44597	4.45382	4.52625	4.94438	4.23613	4.45839	4.46566	4.69554	4.41561	4.73859	4.39058	4.30737	4.55097	4.70945	4.68056	4.71088	4.87467	4.79926	4.46255	4.52927	4.5861	4.89345	4.96052	4.49035	4.51877	4.56299	4.53516	4.46702	4.4438	4.58065	4.60991	4.49802	4.51575	4.50582	4.53701	4.54106	4.6862	4.63348	4.40285	4.66395	4.2597	4.31708	4.4379	4.26724
ARG1	3.94859	4.08111	4.2326	3.89721	4.2283	4.19982	3.89271	4.07813	4.65785	4.44583	4.16239	4.19167	4.28517	4.363	4.14311	4.37056	4.59903	3.87438	4.14077	5.76863	5.88563	5.88563	5.85849	6.16438	5.40024	5.45808	5.88563	5.85849	6.01743	4.58029	3.21056	3.35911	3.96524	3.44988	3.33188	3.63608	5.9223	3.72031	4.09837	4.10063	4.42496	3.45151	3.59932	3.58339	6.14463	3.65198	3.6659	4.46061	3.47636
ARG2	4.3552	4.38146	4.89349	3.7637	4.36185	3.77621	4.42943	3.94068	4.32879	4.22762	3.85751	4.8461	5.80192	5.12681	3.87422	4.62802	5.09026	4.36119	4.16866	5.05545	4.97819	4.19545	4.28172	5.18775	6.01259	5.45346	3.93508	4.43011	5.18212	4.2458	4.24061	4.11243	4.27301	3.8562	4.13485	4.49895	4.0461	3.60916	3.90083	3.67316	4.07919	4.06258	4.22975	4.18036	4.09345	3.60486	4.23856	4.17305	3.98635
ARGFX	3.9236	3.46199	4.02871	3.86827	3.96377	4.09295	3.88327	4.27804	3.7855	3.96377	3.85441	4.24206	3.92771	3.85343	3.89145	3.94817	3.63425	4.00076	4.30499	3.83982	3.80289	3.80939	3.9388	3.54012	3.74174	3.75751	3.75694	3.64349	3.49231	3.97657	3.71595	3.78356	3.74506	4.15986	3.82151	3.82404	4.46323	4.19405	4.2972	4.2407	4.17684	4.07076	4.04309	4.35037	3.9229	3.95714	3.73973	3.93375	3.75506
ARGLU1	6.27995	6.94046	6.23388	6.47146	5.8999	5.95384	5.68773	7.2476	6.20598	6.26176	6.76279	6.05636	5.82638	6.33961	5.93081	5.83479	5.87777	5.58042	5.60775	5.78792	5.76465	6.2639	5.79403	5.59156	5.97498	5.7617	5.94959	6.09799	5.59788	6.6332	6.12663	6.71054	6.0359	6.72257	6.65607	5.99927	6.50905	6.38774	6.2511	6.31054	6.36527	6.27225	5.57822	6.85034	6.51202	6.07286	5.63762	5.7075	6.29056
ARHGAP1	6.00564	6.05271	6.01652	5.40217	6.10366	5.55462	6.00564	5.56823	6.16836	6.03828	6.0214	5.90736	5.80547	5.63229	6.81759	5.92237	5.81832	6.09903	6.37528	5.6211	5.54583	6.09295	5.6769	6.05825	5.86872	5.48273	5.98852	6.00196	6.23343	6.38306	6.22824	6.32599	6.0518	6.02798	6.21108	6.36063	6.31029	6.2942	6.08022	5.63722	5.58197	5.96482	6.1562	5.89981	5.92008	5.96573	5.80967	6.2153	6.14478
ARHGAP10	4.84279	5.11011	5.08696	5.3297	4.86969	5.4536	4.62788	5.40408	5.66829	5.03302	5.79966	5.08201	4.99083	4.84228	5.2517	4.7513	4.51592	4.80003	4.7481	5.08749	5.11526	5.21557	4.97423	4.77159	5.20386	5.19016	5.01283	4.82934	4.90133	5.6853	5.68984	5.65558	5.40377	5.47635	5.22733	5.5956	5.14153	5.34456	4.89295	5.16223	5.07702	5.56353	5.44681	5.01657	4.80977	4.98185	4.80507	4.99126	5.60645
ARHGAP11A	3.86465	3.69207	4.16439	3.6639	3.81392	3.80064	3.97857	4.06518	4.26461	5.02131	4.10227	3.93994	4.09263	4.41188	4.14759	4.10263	4.47961	4.28532	4.52605	3.59347	3.6807	5.03491	4.8914	4.92155	3.64592	3.46069	5.07149	4.92336	4.86764	3.73821	3.76807	3.55373	3.73551	4.26101	3.14814	3.90356	4.23739	3.70434	3.70187	4.0155	4.19971	3.46069	3.99028	4.00322	4.01834	3.5836	4.08404	3.58064	4.09391
ARHGAP11B	4.03952	4.63928	4.15291	5.2607	3.43126	3.83316	4.12737	3.67727	3.72002	4.17963	4.21256	4.10926	4.17852	4.11071	4.20628	3.70799	4.70173	4.20641	4.12856	3.24802	3.0769	5.14805	5.03566	4.99429	2.99048	3.12309	5.10572	5.14559	4.89526	4.1921	3.93781	3.85993	3.92153	3.84369	3.7054	3.40673	4.87772	3.67499	3.8362	3.7921	3.96024	3.94002	3.40795	4.34026	4.71835	3.19394	3.50131	3.29252	3.79614
ARHGAP12	3.95034	3.95565	4.30696	3.69091	4.1215	4.59495	4.61862	4.57375	3.81833	4.56506	4.277	4.23332	4.09973	4.52816	4.07464	4.4074	4.37476	4.37559	4.11416	3.91677	3.82597	3.99216	3.56363	4.23386	4.25488	4.04	3.86667	3.75722	4.24822	4.35921	4.72674	4.37457	4.7031	4.40771	4.18708	4.52604	4.31024	4.10584	4.02761	4.25979	3.99714	4.3072	4.12794	4.43112	4.39719	4.35606	4.51888	4.73109	4.71507
ARHGAP15	3.71552	3.79542	3.84186	3.70417	4.03416	5.22796	3.95298	4.55333	3.78514	4.62577	4.90826	3.75985	3.83847	3.68709	4.42691	3.78592	3.89569	3.95178	4.65348	3.51392	3.66715	4.87398	4.85475	5.17866	3.84657	3.75797	4.7938	5.01007	5.10687	3.93395	4.42124	4.05283	4.27942	4.26398	3.93348	3.88627	4.46835	4.2084	4.1215	3.82717	3.71868	4.51709	3.8365	4.07117	4.15789	4.34809	4.26168	4.59108	4.47906
ARHGAP17	4.72279	4.69962	4.77538	4.30042	4.82148	4.96175	4.95346	4.9644	4.4978	5.03212	4.93774	4.89434	4.6904	4.95944	5.01565	4.89108	4.99254	4.95052	5.04129	4.93622	4.79746	4.79606	5.01473	4.73178	4.73643	4.65948	4.913	4.76951	4.80203	4.68132	4.72093	4.74063	4.69936	5.06753	4.70464	4.85283	5.11203	4.79544	4.97816	5.03272	4.9517	4.94529	5.14986	4.79398	4.91944	5.1568	5.2327	4.80297	4.8384
ARHGAP18	3.70024	3.50104	4.06651	3.38341	4.01979	4.22698	4.15976	4.51019	3.66647	5.17413	4.73169	4.41539	4.18109	4.00547	4.85788	4.34559	4.34512	4.54211	5.20597	4.57821	4.51029	4.34954	3.8959	4.83111	4.84661	4.73457	3.9553	4.47027	4.8248	4.07366	4.76504	4.07315	4.69969	4.33754	4.01836	4.20472	3.62872	3.32329	3.41758	3.49257	3.65736	4.10582	4.47766	3.99724	3.92969	4.22061	4.56241	4.85493	4.91884
ARHGAP19	4.62225	4.47478	4.37863	3.82379	4.38777	4.58382	4.56614	4.76376	4.81573	4.39741	4.56283	4.57265	4.41883	4.25345	4.37028	4.41803	4.33624	4.48447	4.63655	4.30223	4.55175	4.85894	4.6294	4.69167	4.32169	4.39659	4.90127	4.84018	4.64176	4.24899	4.50151	4.48419	4.44206	4.51785	4.51379	4.46031	4.47821	4.46095	4.53944	4.44323	4.69656	4.43021	4.47065	4.69485	4.84929	4.28861	4.29834	4.22245	4.37241
ARHGAP20	4.18992	4.01222	3.81172	4.55441	3.96314	5.21501	4.11579	4.16337	4.04366	4.16023	4.06797	4.40179	3.93107	4.069	4.29128	5.52471	4.4354	4.2269	3.96258	4.30763	4.63491	4.16473	4.02651	4.6658	4.22809	4.48252	4.23178	3.45059	4.68453	4.8342	4.42572	4.39914	4.8094	4.83325	4.40759	5.58859	4.49003	4.49825	4.17907	5.0452	4.59358	4.16566	5.30937	4.44013	4.62648	4.65829	4.63095	4.77306	4.95787
ARHGAP21	4.76491	4.35824	5.06983	4.37986	5.04746	4.98754	5.60283	5.47639	4.69443	5.76008	5.31945	5.19862	4.96619	5.49072	5.13913	5.58934	5.48234	5.32806	5.18841	4.73281	4.79456	4.91168	4.40865	4.73991	5.13559	4.79016	4.76234	4.57348	4.79725	5.31046	5.0363	5.02571	5.40035	5.30444	4.97934	5.29736	5.63364	5.49503	5.34439	5.45971	5.09829	5.29829	5.14011	5.13461	4.86897	5.72717	5.49963	5.70105	5.38965
ARHGAP22	4.423	4.57885	4.75289	4.13658	4.83725	4.32726	5.32978	4.72898	4.36752	5.23206	4.30295	4.92186	5.23293	5.93193	5.41235	5.19931	5.60234	5.40541	5.67441	4.21015	4.31818	4.85689	4.75138	4.37809	4.18553	4.18553	4.79532	4.90127	4.45585	4.95872	4.95511	4.4587	4.77078	5.04467	5.63206	4.82958	5.19647	4.6226	4.76048	4.65225	4.75556	5.31097	4.57112	4.78216	4.74928	4.88973	4.50349	4.94604	4.8101
ARHGAP23	5.04152	5.31993	4.66225	5.14872	5.02558	4.84267	4.4139	5.24838	4.13865	4.72612	5.21581	4.63101	4.33842	5.04869	5.26338	4.42809	4.36312	4.40993	5.00361	4.55542	4.76916	4.81157	4.83183	4.21624	4.61662	4.52615	5.03501	5.18589	4.12169	4.88808	4.77476	4.81904	4.3519	4.94761	5.34593	4.46555	5.16066	4.81607	5.1308	4.78942	4.61575	5.1241	4.40653	5.10879	5.01171	4.35115	4.22053	3.97307	4.41529
ARHGAP24	4.30725	4.09586	4.02214	4.64916	4.69529	4.57315	5.21973	4.27082	4.5303	4.6845	4.5376	4.44246	4.1334	4.945	4.65842	4.73823	4.42529	4.60337	4.99748	4.64335	4.44601	4.98382	4.69091	4.22336	4.72572	4.58811	4.88775	4.72509	4.18784	4.54548	4.61269	4.78396	5.01275	4.71085	4.61984	4.7397	4.88837	4.69915	4.54614	4.50595	4.51965	4.90354	4.69335	4.71216	4.62505	4.91973	4.97198	5.08099	4.72671
ARHGAP25	4.22402	4.00104	4.10356	4.05414	4.06413	4.41877	3.74797	4.08271	4.76748	4.00833	4.55667	4.09216	4.0102	3.77425	4.35111	4.18642	3.83296	4.18503	4.49361	3.51916	3.77135	4.52121	4.63605	4.76617	3.70227	3.7091	4.55834	4.74674	4.74436	4.26033	4.63403	4.3986	4.35757	4.47817	4.04842	4.12591	4.51057	4.5124	4.39339	4.16016	3.96013	4.77564	4.55604	4.19799	4.71906	4.07839	4.36893	4.62671	4.37496
ARHGAP26	3.88131	3.78622	4.03787	3.69417	4.00744	4.71132	4.07142	4.72577	4.06763	4.78514	4.78815	4.04889	3.87524	3.95547	4.41492	4.16011	4.1548	4.34678	4.56814	3.94776	4.25053	4.13433	4.49325	4.2804	4.16433	4.47473	4.1221	4.30283	4.22796	4.41911	5.05747	4.84268	3.79811	4.89572	4.28873	4.00199	4.09462	3.95115	4.34302	4.40333	4.49518	4.658	4.43069	4.63164	5.05191	4.14518	4.42655	4.38824	4.56655
ARHGAP27	4.28303	4.14161	4.10438	3.8063	4.16853	4.57927	4.00992	4.32104	4.20761	4.13689	4.46705	3.99691	3.80129	3.955	4.30125	3.99118	3.94324	4.04027	4.42624	3.90118	3.89001	4.48066	4.27877	3.87892	3.99993	3.90083	4.41465	4.45569	3.99508	4.55958	4.51032	4.46732	4.06968	4.42855	4.31224	4.29899	4.64246	4.48257	4.41282	4.2382	3.99539	4.58433	4.2546	4.1648	4.3595	4.31931	4.08094	4.2832	4.18234
ARHGAP28	3.76688	3.83391	4.25231	3.76067	4.06529	3.98704	4.41485	4.229	3.93428	4.89366	3.98067	4.16741	4.34466	4.17587	5.02431	4.33145	4.63073	4.74114	4.69602	3.86548	3.86013	4.17274	4.11109	3.69073	3.85872	3.87	4.11814	3.8527	3.90068	4.48849	4.42309	4.07061	4.12535	4.43655	4.805	4.26102	4.18413	4.09042	4.11608	4.06588	4.12935	4.04571	4.17605	4.42359	4.29929	3.73569	3.93666	3.8151	3.72735
ARHGAP29	4.42671	4.21589	4.31029	4.83155	4.55041	5.31814	4.30068	4.66521	4.45251	4.42615	4.18522	3.78654	3.94982	4.41272	4.22268	4.27788	3.9668	4.45894	4.3818	4.57143	4.4601	4.36899	4.13694	3.79326	4.66891	4.55558	4.51195	3.72506	3.76519	4.80956	4.45059	4.49312	4.81382	4.6856	4.42094	4.80029	4.44468	5.0322	4.68422	4.71635	4.6895	4.4405	4.4816	5.0351	4.7403	4.63132	4.5065	4.88107	4.69945
ARHGAP30	4.02732	3.96234	3.91674	3.69815	3.71724	3.97154	3.95409	4.35701	4.15817	4.51996	4.94091	4.34289	4.45321	4.01284	4.33322	4.12873	4.176	4.52688	5.0842	3.91715	4.18488	4.78549	4.89335	4.73998	3.8877	3.99082	4.79957	4.86981	4.69759	4.30783	4.40058	4.17952	4.05457	4.27636	4.32861	4.23565	4.59747	4.60568	4.39022	4.42817	4.27274	4.65611	4.61558	4.04034	4.39977	4.26532	4.27107	4.22922	4.41092
ARHGAP4	4.6625	4.83747	4.72458	4.82275	4.60746	4.39129	4.3476	5.20384	5.07928	4.6194	5.24114	4.08087	4.68383	4.57001	4.79842	4.41382	4.32431	4.53981	4.96764	4.23908	4.55118	5.1434	5.10017	4.98149	4.32545	4.37624	5.19311	5.29871	4.94745	5.0022	5.12001	4.72437	4.62045	4.99407	4.86278	4.66631	5.04273	4.83906	4.72937	4.69351	4.52229	5.10646	4.71154	4.70791	4.8434	4.63473	4.34049	4.53172	4.85036
ARHGAP5	4.11085	4.08743	4.22754	4.74624	4.40758	4.67596	4.79607	4.1998	3.99363	4.78528	4.22684	4.51766	4.33737	4.89315	4.09827	4.55001	4.77165	4.58782	4.13841	4.60432	4.41799	4.38411	4.00509	4.19071	4.59745	4.51914	4.15129	3.94975	4.32945	4.7872	5.04136	4.76132	4.6505	4.61644	4.86376	4.71951	4.56021	4.61247	4.33029	4.48098	4.53014	4.51929	4.5697	4.99939	4.59571	4.3628	4.37646	4.34013	4.81854
ARHGAP6	4.1919	4.35976	3.97406	4.40781	4.39571	4.29866	3.96618	4.25411	4.51402	4.324	4.58018	3.79283	4.05335	4.32301	4.70153	3.96804	3.80977	4.13837	4.52427	4.48134	4.16505	3.96187	3.90514	4.16927	4.57058	4.3845	4.0349	3.8878	4.24491	4.26284	4.63817	4.75165	4.39305	4.50561	4.56843	4.49937	4.15385	4.65335	4.45433	4.37332	4.21716	4.2188	4.32256	4.64257	4.57987	4.54716	4.41122	4.11094	4.40488
ARHGAP8	4.00437	4.71343	4.18224	4.54761	3.88505	3.63638	4.48961	3.98233	4.88236	3.89405	4.36494	4.33279	4.27464	4.46204	4.52285	4.11661	4.44366	3.73255	4.52644	4.90532	5.24238	4.80446	4.44972	4.39966	5.34664	5.19764	5.05151	4.53124	4.3922	4.81512	4.60037	4.79617	4.19159	4.46551	4.24927	5.15978	4.50861	4.59022	4.4499	4.76641	4.44397	4.62788	5.09771	5.09128	4.16269	4.29622	4.22787	4.36351	4.63988
ARHGAP9	4.38581	4.22419	4.30663	3.63812	3.98957	3.8967	4.23354	4.26659	3.83414	4.1636	4.7623	4.32905	4.58397	4.03949	4.43491	4.03669	4.5405	4.56515	5.17016	3.97098	4.08437	4.98788	5.00355	5.15258	4.04693	4.01848	4.9631	5.07476	5.11695	4.15941	4.50261	4.20512	4.24507	4.4129	3.92475	3.99257	4.87027	4.61998	4.31656	4.16829	4.03705	4.98452	4.16766	4.25055	4.81896	4.48369	4.33863	4.48332	4.34813
ARHGDIA	6.03432	5.94476	5.74266	6.00739	6.16267	5.49501	5.4185	5.34961	5.77966	5.38212	5.4232	5.71488	5.64314	5.55755	5.81547	5.28059	5.67892	5.76771	7.07659	6.38991	6.78406	5.71867	5.97398	5.80521	6.23768	6.62643	5.85877	5.98643	5.79194	5.81696	5.93597	5.94677	5.76019	5.85432	6.10641	5.96317	5.68628	5.97046	5.66084	5.79921	5.58752	6.09513	5.78998	5.20264	5.27873	5.49408	5.37346	5.46398	5.90594
ARHGDIB	5.71586	6.32902	6.2425	5.58738	6.8789	7.37682	6.00063	7.41651	6.54078	7.13725	7.69368	5.57521	6.16575	6.1207	7.54972	5.61829	6.1279	6.62238	7.77046	6.10384	6.31363	7.46075	7.49905	7.84119	6.30315	6.39472	7.5183	7.61913	7.77763	6.44655	7.21919	6.82677	6.46496	6.44975	6.30083	6.60938	6.42225	6.43498	6.17392	5.65578	5.94609	6.90478	6.65336	6.33347	6.88759	6.05242	5.90346	6.67364	6.42764
ARHGDIG	4.3663	4.44375	4.34347	4.40376	4.5045	4.30239	4.05257	3.92345	5.06435	3.7158	4.27527	4.07405	4.50386	4.23947	4.53177	4.28236	3.87175	4.24269	4.19574	4.5248	4.55061	4.13465	3.97227	4.35145	4.243	4.50052	4.03879	4.26525	4.15618	3.36218	4.0083	4.13063	4.10198	4.16268	4.06664	4.23659	4.43933	4.62381	4.74798	4.48644	4.84112	3.97989	4.1109	4.14035	4.10482	4.30003	4.57305	4.69652	4.26638
ARHGEF1	4.92621	4.66622	4.78252	5.17672	4.77693	4.27145	4.34056	4.50447	4.979	4.18673	4.42567	4.47538	4.42503	4.43687	4.53661	4.53855	4.19318	4.51738	4.5896	4.55596	4.48558	4.59774	4.84193	4.21835	4.49532	4.35128	4.78176	4.7547	4.10735	4.60779	4.46634	4.59537	4.46459	4.73249	4.73002	4.72394	4.69739	5.0278	4.72889	5.21507	4.92509	4.79968	4.77428	4.40882	4.6778	4.73297	4.58226	4.58672	4.39284
ARHGEF10	5.50493	5.69708	6.32395	4.76211	5.54884	5.31841	5.94937	6.23303	5.66423	6.02466	5.41245	6.05322	5.54277	6.29838	5.98392	5.86124	5.59472	5.45459	5.14286	5.36916	5.24362	5.17518	4.91655	4.95904	5.30968	5.19422	5.44319	5.05914	4.92281	5.9987	5.52771	5.82553	5.53548	5.8677	6.25122	5.52832	6.32511	6.03222	6.07509	6.03721	5.79388	5.9883	5.38868	5.96884	5.57573	6.08847	5.75235	5.83543	5.40495
ARHGEF10L	4.22383	4.83924	4.07736	4.1408	4.26935	4.38073	4.36768	4.31103	4.20285	4.06863	4.64621	4.27578	4.48562	4.30707	4.60173	4.40292	4.32976	4.51709	4.64071	4.21153	4.27519	4.23525	3.84028	4.67244	4.41394	4.2656	3.97369	3.87799	4.73156	4.56742	4.70069	4.65054	4.62957	4.78187	4.76111	4.81839	4.60321	4.57127	4.39383	4.48709	4.31458	4.4033	4.33011	4.37567	4.45903	4.66489	4.46488	4.50808	4.66203
ARHGEF11	4.27564	4.25965	4.19354	4.33385	4.42387	3.89187	3.88957	4.45335	4.60525	4.02685	4.35132	4.19539	4.47072	3.98172	4.47107	3.99839	3.97636	4.01754	4.45749	4.34897	4.20077	4.02423	4.08576	4.28953	4.14482	4.18643	3.92215	4.05175	4.23517	4.13137	4.30842	4.41177	4.29473	4.46998	4.24238	4.28422	4.38152	4.52963	4.41301	4.53459	4.28956	4.83387	4.45655	3.73651	3.79634	4.44569	4.35967	4.2793	4.41296
ARHGEF12	4.35359	4.42238	4.98999	4.52668	4.62499	4.95864	5.25064	4.94519	4.82746	5.00793	4.51945	4.9447	4.89659	4.80738	5.02362	5.16423	5.30284	4.72884	4.33553	5.02669	4.8112	6.00115	4.65835	4.79257	4.91586	4.85763	4.35532	4.70169	4.86262	4.42704	4.67667	4.66701	4.81638	4.78659	4.73101	4.59118	4.8569	4.74596	5.05162	4.89857	4.41927	5.01102	4.67082	4.4114	4.21233	5.29763	5.32602	5.10675	5.17957
ARHGEF15	4.23563	4.18121	4.11739	3.863	4.29682	4.34008	3.84319	4.44679	4.33317	4.24521	4.33926	3.96851	3.85305	3.84542	4.33094	3.98118	3.9282	3.90714	4.24	3.97801	4.24956	4.3252	4.11985	3.84398	4.13375	4.16122	4.31919	4.27947	3.9198	4.31665	4.33959	4.34336	4.08674	4.40423	4.23784	4.00859	4.41004	4.17874	4.2991	4.49207	3.98342	4.43317	4.01579	3.76871	4.04998	4.26893	4.28436	3.80686	3.99057
ARHGEF16	4.51217	4.75875	4.5236	4.96455	4.40553	4.04693	4.06841	3.99977	4.73486	4.03951	4.2851	4.12861	4.26903	4.19461	4.44248	4.22926	4.01147	4.19791	4.14664	4.33024	4.63689	4.2849	3.89827	4.4106	4.44931	4.54998	4.18367	4.26131	4.3986	4.47936	4.47676	4.53771	4.23256	4.11028	4.3756	4.4441	4.40085	4.5959	4.49114	4.61807	4.59167	4.6743	4.73894	4.59036	4.74991	4.56305	4.40317	4.49735	4.05562
ARHGEF17	4.59637	4.68978	4.9031	4.90406	5.21379	5.09647	4.31564	5.16346	5.09717	5.27936	5.15676	4.78973	4.78158	4.55666	5.52807	4.56321	4.36749	4.70615	5.35271	4.70409	4.59684	4.76242	4.52798	4.32859	4.77633	4.50373	4.46751	4.48893	4.45278	5.35309	5.08454	5.29582	4.89222	5.26035	5.26044	5.22024	5.23597	5.31425	5.12954	5.13689	4.76797	5.5535	4.93749	5.03337	4.74587	5.20595	4.96294	4.78126	4.99075
ARHGEF18	4.95732	5.46945	5.34403	5.77433	5.34226	5.41832	5.48078	5.70486	5.03168	5.55975	5.75605	5.38225	5.22011	5.08591	5.81108	5.29993	5.32895	5.43297	5.82864	5.13926	5.28126	5.67367	5.59164	5.592	5.35403	5.30267	5.74764	5.94074	5.58946	5.65842	5.36756	5.31483	5.61644	5.32581	5.36734	5.53493	5.52111	5.32092	5.47953	5.44746	5.35025	5.63155	5.35768	5.05638	5.47349	5.36243	5.21668	5.25541	5.49035
ARHGEF19	4.95902	5.39177	5.59466	4.69269	5.6148	4.52942	4.86061	5.43365	5.75353	5.54666	5.94278	4.90292	6.15579	5.66575	6.49205	4.96719	5.85009	5.88947	6.04405	7.09006	6.85836	5.23482	4.69665	5.43864	7.12541	7.17191	5.28899	5.11639	5.42444	5.15992	5.30853	5.90559	5.05206	5.13741	5.7021	5.26258	5.04497	5.2871	5.35003	5.03509	5.29862	5.85912	4.74452	5.02565	4.92025	5.02778	4.6751	5.17625	5.4442
ARHGEF2	6.29959	6.25658	6.02556	6.21928	6.38545	6.05769	5.70296	6.00455	7.00525	5.68337	6.38304	5.94339	5.70015	6.19015	6.21788	5.79496	5.53425	6.07056	5.9609	5.91927	6.05991	6.35269	6.00161	6.07795	5.9572	6.00734	6.15604	6.21183	6.03246	6.50465	6.57466	6.25184	6.23437	6.5166	6.3494	6.59148	6.45022	6.6227	6.17538	6.65616	6.18368	6.62702	6.43966	6.1478	6.03167	6.27384	6.10601	5.75853	6.03766
ARHGEF3	4.5595	4.74793	4.89837	3.85301	4.55296	4.89837	4.75874	5.65359	4.38946	5.47107	5.56116	4.61615	4.60911	4.23152	5.08162	4.72571	4.95726	4.72515	4.77502	4.99901	4.64058	4.84888	4.08424	4.11421	5.04037	4.87681	4.26375	4.02694	4.2152	4.62166	4.99442	4.86302	4.88367	5.1718	4.68003	4.48576	4.60099	4.73342	4.79428	4.90151	4.67035	4.83947	4.35686	4.98953	4.32558	5.3432	5.14778	4.65139	4.9501
ARHGEF4	4.61274	4.54413	4.22754	4.74841	4.29125	4.27512	4.29968	4.30021	4.59249	3.97416	3.94677	4.17683	4.23039	4.379	4.1589	4.43445	4.20097	4.34334	4.11425	3.94059	3.98765	4.00273	4.18648	4.19366	3.99926	4.06252	4.10394	4.33533	4.00633	4.29396	4.24406	4.35549	4.60281	4.15802	4.29993	4.64103	4.3557	4.52256	4.49119	4.71629	4.696	4.25142	4.40698	4.21081	4.3679	4.61094	4.74409	4.37176	4.49044
ARHGEF5	4.76591	4.74799	4.83583	4.98896	4.96946	4.83498	4.43694	4.23692	4.88633	4.31598	3.95783	5.05289	4.56903	4.80412	4.15941	4.8025	4.55371	4.74372	4.19222	4.54858	4.35189	4.67739	4.43871	4.47315	4.65939	4.45708	4.53036	4.53905	4.63699	5.06236	4.78392	4.86649	5.00436	4.9977	5.13453	5.20501	4.88536	4.82004	4.34116	4.80864	4.53096	5.05035	5.14625	4.55824	4.51925	4.77764	4.5689	4.75496	4.52095
ARHGEF6	5.96418	5.6894	5.67359	5.64703	5.61992	5.36869	5.4317	5.56689	5.95461	6.00055	6.18559	5.28671	5.2277	5.28103	5.41432	5.53207	5.40955	5.43751	5.1728	4.96128	5.00506	5.93698	5.62327	5.48332	5.23055	5.08843	5.51336	5.55792	5.43181	5.89855	6.00577	5.89305	6.16565	6.04879	5.79199	6.01589	5.5442	5.94097	5.39405	6.29241	5.53497	6.31153	6.04233	5.45509	5.03439	5.74472	5.87012	6.21394	6.00273
ARHGEF7	4.24274	4.44033	4.50284	4.32814	4.40425	4.93701	4.32668	4.69308	4.44079	4.78778	4.67687	4.48811	4.20671	4.56455	4.675	4.39082	4.18882	4.23103	4.38102	5.00966	5.10647	4.51154	4.42517	4.19467	5.06461	5.20262	4.42712	4.35763	4.22944	4.8398	4.4752	4.7019	4.43822	4.79945	4.5228	4.75567	4.62412	4.45423	4.58193	4.74357	4.45868	4.60153	4.5566	4.46066	4.52131	4.46682	4.45984	4.56716	4.26519
ARHGEF9	4.18513	4.73802	4.52032	5.19501	4.35737	4.43144	4.45493	4.65588	4.31987	5.12683	4.94072	4.60541	4.37879	4.49612	4.67029	4.41676	4.57822	4.26495	4.26615	3.94924	4.04538	4.70804	4.4169	4.0309	4.11143	4.15206	4.58076	4.52132	3.98974	4.97848	4.57746	4.62858	4.6503	4.64472	4.72604	4.40953	4.78504	4.71963	4.54434	4.53145	4.30064	4.98483	4.36443	4.46639	4.16383	4.66195	4.32502	4.657	4.73982
ARID1A	4.5765	4.28609	4.53658	4.45959	4.56744	4.61627	4.71003	5.05409	3.96954	4.81274	4.53757	4.94396	4.23307	4.47662	4.77433	5.09253	4.7703	4.79776	5.1465	4.8241	4.87895	4.80437	4.91669	4.44877	4.71686	4.69317	4.68834	4.88504	4.42793	4.73047	4.78063	4.81184	4.69591	5.15187	4.53518	4.6664	5.01588	5.32509	4.77175	5.17995	4.82191	5.52307	5.03354	3.82807	3.97891	5.00639	4.87207	4.83745	4.92325
ARID1B	4.62675	4.71586	4.55777	4.80584	4.50231	4.59213	4.40202	4.85887	4.48672	4.76636	4.59642	4.61281	4.30582	4.46123	4.93301	4.68317	4.54865	4.4841	4.1613	4.48205	4.45697	4.54704	4.32256	4.50556	4.56759	4.44655	4.44559	4.6303	4.53673	4.62332	4.57701	4.66445	4.59443	4.76046	4.88076	4.62673	4.86837	4.67483	4.64502	4.59774	4.59151	4.63531	4.49419	4.94209	4.64676	4.52231	4.54959	4.47031	4.54077
ARID2	4.26899	4.22903	4.27118	3.92636	4.33141	4.48443	4.47417	4.43725	3.98521	4.71747	4.41264	4.53188	4.22822	4.28822	4.29874	4.81315	4.51283	4.41399	4.23596	4.48297	4.25835	4.78221	4.35611	4.33715	4.67924	4.54998	4.55471	4.65271	4.35927	4.60222	4.61349	4.49111	4.43142	4.42316	4.43609	4.46344	4.45775	4.205	4.2551	4.23589	4.00209	4.34911	4.3229	4.25974	4.17278	4.64106	4.47323	4.35564	4.59716
ARID3A	4.29112	4.54303	4.76798	4.98082	4.40949	3.84338	4.34313	4.94742	5.18302	4.37712	4.93202	4.88135	4.89817	4.4568	5.2054	4.33946	4.45039	4.68687	5.11483	4.44741	4.64008	5.13208	5.01354	5.19592	4.65159	4.5878	5.13865	5.197	5.21875	5.04635	5.16684	4.63196	4.66986	4.90227	4.17739	5.15062	5.17013	4.81307	4.32368	4.76949	4.55635	4.59334	4.66205	5.04838	5.09013	4.78218	4.82273	4.84464	5.05868
ARID3B	4.78223	5.34002	4.79277	5.04695	4.59887	4.4078	4.45243	4.69136	4.84184	4.37406	4.50523	4.84427	4.8053	4.54234	4.69002	4.58518	4.21972	4.6926	4.35308	4.36318	4.36629	4.96488	5.11684	4.63374	4.54735	4.33057	5.01771	5.1753	4.67934	4.98008	4.86883	4.9197	4.56147	4.9357	4.81979	4.72509	5.30691	4.82685	4.74314	4.66453	4.58992	5.01187	4.71218	4.68227	4.79328	4.87304	4.71861	4.90769	4.54914
ARID3C	4.24347	3.95636	4.13588	3.28097	4.05787	4.2757	4.19849	4.29122	4.74659	3.96586	4.17542	4.09661	4.21282	4.07436	4.35496	4.04452	4.06347	4.12581	4.1913	4.47622	4.31614	3.55576	4.30095	4.34524	3.97679	3.85976	3.9093	4.07167	4.15184	3.75695	3.98858	3.96405	4.10946	4.03264	4.13533	4.07084	3.73283	3.99467	4.16025	4.25422	4.51683	3.53856	4.29029	4.13063	4.31191	4.8495	4.49691	3.8409	4.008
ARID4A	4.38713	4.38841	4.32561	5.10518	4.32405	4.636	4.55625	4.62172	4.13414	4.78625	4.5672	4.57925	4.19791	4.72577	4.19486	4.78091	4.64907	4.40333	4.1917	4.73657	4.46283	4.39038	4.10664	4.40171	4.69119	4.51828	4.04561	4.21065	4.33435	4.37293	4.66636	4.57608	4.76475	4.9192	4.81079	4.4292	4.3739	4.37211	4.22725	4.43007	4.75932	4.28844	4.57903	4.87098	4.31524	4.70779	4.81362	4.68626	4.66937
ARID4B	5.07612	5.16358	4.73491	4.89502	4.715	4.93793	4.58343	4.86563	4.60253	5.03408	4.62437	4.92499	4.52478	5.38377	4.50302	5.02833	5.04696	4.65204	4.44941	5.33937	5.10174	4.61971	4.7647	4.69376	5.24695	5.17669	4.51267	4.51849	4.71865	4.39416	4.60033	4.70938	4.72713	4.70309	4.73171	4.61219	4.59997	4.81158	5.07855	4.80676	4.98454	4.82094	4.91675	4.7647	4.51132	5.08386	5.15031	4.95117	5.17374
ARID5A	4.8165	4.92065	4.32753	4.45178	4.44888	4.51011	4.31695	4.32625	4.90945	4.08491	4.54522	4.20204	4.38897	4.28675	4.55961	4.19133	4.04452	4.22028	4.33808	4.66636	4.64508	4.34259	4.83337	4.39554	4.4987	4.62588	4.48067	4.54957	4.37268	4.29484	5.12761	4.49373	4.21678	5.21648	4.50939	4.40442	4.12981	3.92656	4.221	4.34587	4.34303	4.58768	4.45017	4.38754	4.60699	4.1843	4.21588	3.89469	4.28828
ARID5B	5.1172	5.60463	5.46691	4.6881	5.55839	5.50164	5.34028	5.51501	4.76238	7.01324	5.13714	4.96164	5.53888	5.0247	6.75831	4.98435	6.02645	5.46307	5.9439	6.75712	6.597	5.85382	6.35823	5.61571	6.79587	6.7687	5.58323	5.04431	5.6777	5.12733	5.77201	6.73608	5.37579	5.82213	5.50886	5.47144	5.23321	5.24994	5.39889	5.41975	4.99022	5.57203	5.51249	5.81841	5.5432	5.5336	5.69327	5.69464	5.36872
ARIH1	4.71629	4.94758	4.60147	5.16759	4.71982	5.03769	4.95829	4.83819	4.34964	4.57712	4.43902	4.86439	4.49262	5.0936	4.45662	5.09417	4.94521	4.75238	4.58745	5.00296	4.93055	4.8732	4.86726	4.7198	5.06139	5.1083	4.7794	4.79198	4.75846	4.993	5.0838	5.13275	4.72752	4.95406	5.08842	5.07877	4.94354	4.91367	4.73958	4.72985	4.72221	4.74823	4.70486	5.38154	5.03483	4.58412	4.47571	4.62361	4.55493
ARIH2	5.62092	5.83894	5.99431	5.54491	5.74759	5.58276	5.62239	6.45253	5.36493	5.49957	6.27599	5.7758	5.66471	5.30635	5.9048	5.57024	5.57317	5.39345	5.7127	5.79512	5.69773	5.96945	5.51174	5.43386	5.9481	5.91883	5.73597	5.80458	5.52352	6.06784	5.81014	6.04958	5.88326	5.94885	5.8617	5.91108	6.14656	5.86454	5.73923	5.77665	5.4951	5.90739	5.28219	5.7194	5.57556	5.91559	5.60612	5.80437	5.99972
ARL1	6.06127	5.67291	6.06959	6.138	6.03998	5.93741	6.39457	5.47001	5.93022	6.0266	5.47044	6.03462	6.1781	6.24084	5.61648	6.44397	6.43572	6.38784	5.91416	5.91009	5.91299	6.1158	5.86877	5.91939	6.22352	6.28854	5.9322	6.02102	6.00885	6.43993	6.40208	6.36646	6.40141	6.05692	6.4162	6.48515	5.8797	6.05035	5.52817	5.64186	5.43623	5.93802	5.92671	6.01328	5.93598	5.89034	5.59284	6.10977	6.0963
ARL10	3.5613	4.22603	3.85573	3.87968	4.14288	4.14777	4.34383	4.5821	3.78015	4.19882	4.16715	4.73083	4.14589	4.41313	3.96341	4.44778	4.37725	4.22702	4.2441	3.95464	4.02616	4.00322	3.60443	3.50279	4.1456	4.01471	3.72555	3.92787	3.54112	4.39141	4.10984	4.06989	4.03744	4.31832	4.49349	3.90893	4.79521	4.25101	4.25762	4.46706	4.375	4.47443	4.00571	4.53518	4.08419	3.89048	3.76218	3.40307	3.78886
ARL11	4.18799	4.12819	3.91001	4.02231	4.05456	3.68494	3.88061	3.70652	3.66522	4.36222	3.93634	4.0012	3.95702	3.72434	3.98656	4.18734	3.98362	3.96096	4.17337	3.32733	3.22359	4.65802	4.53593	4.57058	3.35057	3.10493	4.62492	4.79815	4.52	4.40434	3.81874	3.84889	4.31667	3.41906	4.32327	4.07715	4.77332	3.98471	4.15783	3.73449	3.89832	3.95671	3.45706	4.46297	4.51496	3.56842	3.86361	3.86813	4.01955
ARL13A	4.23807	3.68902	3.88384	3.86495	4.04834	4.45012	4.01609	3.48456	3.89909	4.12276	3.92997	4.12701	3.89909	3.88927	3.97352	4.2755	4.01687	4.00128	4.03803	4.69085	4.54424	3.47338	3.75291	3.86922	4.87131	4.49006	3.43486	4.26017	4.05149	4.21398	3.80765	3.65354	3.82431	3.54394	3.20644	3.45915	4.30467	4.07398	4.3901	3.83154	4.33125	3.40128	3.86607	3.54032	3.66469	3.4154	3.72264	4.39382	4.09072
ARL13B	3.92205	3.79528	4.0094	4.03875	4.00655	4.41446	4.62125	4.59255	3.50877	5.429	4.17559	4.3815	3.973	4.21338	4.09739	5.0368	4.83171	4.37705	4.40571	4.70864	4.16924	3.99893	3.8467	4.00727	4.99488	4.64737	3.60225	3.69362	4.05546	3.9915	4.44739	4.27101	4.87967	4.6271	4.08874	4.1366	3.74198	3.96578	4.17132	3.95857	3.7395	4.16692	4.35038	4.01411	3.59375	4.83631	4.93368	4.97187	4.59265
ARL14	4.07071	4.54216	3.95321	3.89724	3.90426	4.20008	3.80964	4.52129	3.89374	4.09884	4.08267	3.73476	3.83462	4.11804	3.84607	3.95424	3.57218	3.68427	3.70195	4.59467	4.45202	3.6021	4.25874	3.74533	4.49876	4.38944	3.79773	3.98233	4.13108	3.45588	3.8642	3.699	3.90588	3.97455	3.71609	3.75218	3.88225	4.45399	4.86805	3.75663	4.39693	3.37211	4.32953	4.09439	3.95465	3.52251	4.65347	3.09401	4.21848
ARL15	4.05003	3.74333	4.09657	3.75008	3.84346	4.55879	4.12193	4.73831	3.82916	4.37762	4.52974	3.97377	4.12813	3.87998	4.13869	4.1139	4.18665	3.84648	4.00745	3.9013	3.78824	3.99993	3.68348	3.94087	4.25716	4.14379	3.96729	3.74097	4.04661	4.42715	4.25397	3.96081	4.06931	4.22686	4.18588	4.09183	4.08044	3.59446	3.95994	3.88386	3.77543	4.10072	3.49895	4.32681	4.15532	3.75929	3.75767	3.68212	3.67354
ARL16	5.7711	5.43389	5.34352	5.63204	5.35657	5.06014	5.0016	5.20282	5.68798	5.24358	4.97147	5.19316	5.53517	5.04538	4.63712	5.47733	5.27445	5.38884	5.5142	5.56553	5.33415	5.43771	5.16778	5.2869	5.72051	5.59717	5.36245	5.52777	5.3189	5.46599	5.47976	5.54794	5.54828	5.35651	5.39678	5.62681	5.08284	5.4277	5.1516	5.0934	4.93142	5.55747	5.15641	4.73754	4.77759	5.15791	4.97013	5.31885	5.27123
ARL2	5.59799	6.15858	5.82024	6.06499	5.95991	6.94395	6.45233	6.05633	5.47951	5.85989	5.72998	6.09944	6.27059	6.18213	6.24721	6.67003	6.60631	5.94449	6.65528	6.27088	6.50867	6.05844	6.06987	6.43516	6.17056	6.52342	6.24876	6.18226	6.45081	6.21813	6.50618	6.44096	6.53524	6.08437	6.52479	6.92959	5.85758	6.4116	5.94404	6.44202	6.35913	6.44065	7.1188	6.14471	6.19749	5.42878	5.47562	5.89371	5.80721
ARL2BP	6.45024	5.55156	6.12316	5.9682	6.38081	6.34587	6.6651	5.80711	5.80935	6.49655	6.03479	6.18306	6.0733	6.49211	6.22616	6.68324	6.428	6.45822	6.29617	5.74735	5.85363	6.3307	5.97809	6.32112	6.15188	5.99984	6.35034	6.2728	6.45256	6.47885	6.54302	6.48499	6.53327	6.08771	6.29866	6.77524	6.05912	6.08568	5.61115	5.69839	5.75835	5.94512	5.95183	6.37488	6.51346	5.99599	5.85262	6.41896	6.19862
ARL3	5.07926	5.05902	4.78443	5.28167	4.89719	4.5625	4.9822	4.28264	5.06182	4.2729	4.37038	4.95874	5.01989	4.88684	4.48717	4.82199	4.85862	4.85433	4.67194	4.70569	4.59776	4.70091	4.1114	4.50823	4.86048	4.68431	4.52051	4.43618	4.46653	4.68565	4.7697	5.12616	4.73192	4.86416	5.29273	4.85161	4.71272	4.94892	5.04493	4.64129	5.0066	4.95188	4.84917	4.76101	4.72796	5.29483	5.00334	4.8695	5.3664
ARL4A	3.6904	3.91701	4.22832	3.77599	4.22086	4.78576	4.28836	4.99485	3.6988	4.75228	5.37245	4.3744	4.2974	4.44939	4.57413	4.04814	4.55537	4.25129	4.39824	4.75857	4.37428	5.00313	4.71291	4.05966	4.73374	4.60036	4.92296	4.84532	4.25333	4.21506	4.5855	4.41209	4.55917	4.32627	4.03422	4.17785	4.30453	4.16001	4.10142	3.79139	3.94475	4.73817	3.9844	3.98364	4.56471	3.66247	3.88902	4.06073	3.75
ARL4C	3.39541	3.33844	4.65952	3.28218	4.14633	3.94144	3.87444	4.39399	3.33324	5.33205	4.52903	4.89937	5.15883	4.62656	5.85764	3.82746	4.79536	4.87463	5.57291	5.71627	5.6888	5.05647	4.73222	4.13823	5.92118	6.02876	4.99462	4.58276	4.27655	4.37665	5.32788	5.14286	3.65003	4.41432	5.12038	4.58652	3.40913	3.62957	3.5466	3.46198	3.61421	4.38238	4.98832	4.49356	4.25848	4.20924	3.74726	3.86065	4.19813
ARL4D	4.72423	4.31555	4.39222	4.19812	4.40522	4.44373	5.11221	4.64765	5.61386	4.45925	4.55603	4.67134	4.81176	5.27755	5.03251	4.77067	4.52502	4.98721	4.12527	4.38709	4.366	3.76998	4.21958	4.41365	4.57934	4.35476	3.90059	4.68191	4.53501	5.13924	4.87902	4.92264	4.51205	4.54748	4.68592	4.55094	4.48407	4.19653	4.40379	4.10326	4.39617	4.70522	4.27375	4.67961	4.6705	5.24005	4.36452	4.73594	4.83031
ARL5A	5.09701	4.87661	5.25592	5.14339	5.47539	5.1559	5.80757	5.51292	4.78294	5.74575	5.70905	5.48991	5.28632	5.5882	5.71536	5.68248	5.60135	5.59653	5.67184	5.43805	5.42601	5.48884	5.13895	5.38366	5.76066	5.5636	5.33723	5.20316	5.41587	5.77599	5.59336	5.27035	5.63215	5.35855	5.34203	5.27744	4.97758	5.0134	4.62729	5.2408	5.07804	5.28926	5.24384	5.51122	5.23277	5.14561	5.27661	5.37553	5.64681
ARL5B	4.13021	3.91772	4.12522	4.47201	3.92185	4.48903	4.35433	4.28943	3.65799	4.59532	3.90503	4.19621	4.29168	3.99449	3.93827	4.68023	4.70797	4.23984	4.27769	4.32123	4.03877	4.08136	4.49672	3.97489	4.46545	4.26204	4.00584	3.86105	4.11817	4.09902	5.37912	4.25553	4.21591	5.37218	4.20676	4.01223	3.8459	3.50274	3.61604	3.82958	3.867	3.90364	4.24289	4.16229	4.1472	4.31279	4.05463	4.1411	4.18712
ARL5C	4.4809	4.26536	4.14274	3.65706	4.16905	3.95437	3.98021	4.00702	4.64092	3.88977	4.10033	3.93547	3.98449	3.99241	4.3087	3.97282	3.86514	4.05481	4.10409	4.14511	4.48159	3.96862	4.11648	4.03883	4.07369	3.94662	4.45946	4.06646	3.94683	3.88197	3.88607	3.92978	3.8886	3.82271	3.86957	3.96362	4.31119	4.35552	4.46072	4.32254	4.10214	4.24736	3.59094	3.89366	4.14053	4.3999	4.32952	4.08936	4.07366
ARL6	4.40235	4.53153	4.46977	4.61706	4.31396	4.56683	4.84464	3.93384	4.37649	4.23646	3.8791	4.61058	4.4417	4.65843	3.76342	4.84927	4.68149	4.56273	3.94641	4.03134	3.96707	4.27122	3.67994	4.2942	4.37321	4.28532	3.67044	3.98902	4.35372	4.73918	5.09618	4.66568	4.72991	4.70509	4.79104	4.47336	3.89904	4.20005	4.1531	4.11592	4.22044	4.16332	4.21089	5.08374	4.4642	4.23061	4.21884	4.33988	4.21978
ARL6IP1	5.46622	4.15267	4.84845	4.44287	5.1095	6.22656	5.18797	5.76843	4.61718	6.11975	5.60801	4.77533	4.8089	5.66913	5.19574	5.42183	5.49314	5.28666	5.75233	5.62952	5.38841	5.90374	5.46486	5.8627	5.91509	5.88754	5.66024	5.57343	5.76925	5.01504	5.52896	5.46386	6.01299	5.56581	4.77687	5.30105	4.61092	4.77431	4.70869	4.85414	4.60441	5.3137	5.23005	4.74709	4.43106	5.58245	5.82081	6.11578	5.72873
ARL6IP4	5.0906	5.41379	4.96558	5.0881	5.0042	4.79814	4.73188	4.85528	5.17877	4.62403	5.08338	5.1011	5.15785	4.94499	5.12691	4.90529	4.67848	5.03785	5.24261	5.07415	5.28863	5.15728	5.11605	4.99652	5.11643	5.28543	5.31468	5.27395	4.95587	4.93336	5.2879	5.16944	5.09987	4.82847	5.1815	5.32013	4.71483	4.82183	4.85668	4.75706	4.99476	5.01918	4.94443	4.94604	5.05633	4.49013	4.49121	4.69793	4.79501
ARL6IP5	7.4035	6.96754	6.68173	7.1031	6.98536	7.00868	6.93968	6.99961	6.72666	7.14217	6.53903	6.76461	6.82791	7.08461	6.67452	7.12084	7.55655	6.63586	5.86305	6.46898	6.44521	6.95343	6.503	7.28201	7.04207	6.68216	6.90076	6.7455	7.34078	7.02323	7.31059	6.96339	7.67237	6.74909	6.97226	7.27705	6.44547	6.38814	6.17725	6.18426	6.00973	6.4957	6.4133	6.97646	6.99923	6.75988	6.7589	7.2939	7.03648
ARL6IP6	5.15089	5.30237	5.05409	6.44547	5.08598	5.27077	5.11347	5.29271	5.1173	5.05652	4.56271	5.18694	5.05228	5.4305	4.50839	5.13543	5.36582	4.98736	4.74729	4.82801	5.21245	5.57116	4.98879	5.48233	5.29965	4.97272	5.44639	5.42587	5.49828	4.83055	5.20828	5.09447	5.73023	5.36674	4.60613	5.07215	4.95722	4.66308	5.07539	4.84135	4.53855	4.79486	5.02838	5.22654	5.18383	5.46535	5.47948	5.51851	5.18425
ARL8A	4.535	4.38286	4.33574	3.56709	4.32874	3.99384	4.1343	4.28925	4.46321	3.98873	4.2685	4.35935	4.24441	4.2953	4.44367	4.32385	4.14311	4.14464	4.00554	4.55127	4.61025	4.3089	4.12329	4.60805	4.57232	4.66377	4.31446	4.25548	4.59704	4.13649	4.39045	4.2866	4.23395	4.40698	4.03496	4.42514	4.08005	4.02901	4.04061	4.02896	4.00287	4.33895	4.30997	4.34221	4.28563	4.37242	4.28581	4.49073	4.46046
ARL8B	4.69888	4.22618	4.55319	4.03605	4.76889	5.05786	4.99413	4.79232	4.26165	5.58968	4.82641	4.76901	4.94429	5.10679	5.17011	5.0338	5.27867	4.88926	5.21004	5.01497	4.79832	5.08395	5.3831	5.33985	5.26636	5.10644	5.00624	4.87481	5.36337	4.88807	5.30642	4.81451	5.08055	4.74547	4.7462	4.90567	4.53701	4.39592	4.00633	4.41355	4.52849	4.61856	4.60225	4.79733	4.67482	4.7662	4.82357	4.87559	4.93877
ARL9	4.00219	4.39863	4.61316	4.25639	4.30063	4.05381	3.89291	4.09532	4.10372	4.68772	4.35936	3.90359	4.39443	3.82892	4.4476	5.02606	3.81258	4.04963	4.10307	4.08832	4.19174	4.70587	4.63914	4.08311	4.05049	4.06443	4.82089	4.69627	4.05793	3.71343	4.03097	4.13558	3.86591	3.89641	4.72419	3.74045	3.81038	3.59841	3.91493	3.97781	4.29919	3.60419	4.04419	4.10968	3.97128	4.04674	4.22615	3.64239	3.76593
ARMC1	4.95908	4.88749	4.97186	5.30241	4.8044	4.67271	4.73148	4.3632	5.22995	4.68005	4.88633	4.78881	4.71448	4.93438	4.92209	4.79021	4.81508	4.47671	4.51986	4.81238	4.61294	5.12746	4.71864	5.03811	5.07784	4.77396	4.96889	5.08131	5.0375	4.96544	4.7538	5.05534	5.20466	4.70472	4.9032	5.28857	4.21861	4.74346	4.47261	4.17601	4.49463	4.69637	4.55925	5.06304	4.86314	4.89656	4.72158	4.8649	4.81179
ARMC10	5.33766	4.8254	5.15618	4.8594	5.13644	5.37123	5.57741	4.73186	4.74029	5.13924	4.78699	5.19975	5.57561	5.37934	5.00259	5.53118	5.6229	5.52088	5.18002	5.32317	5.08299	5.37854	5.04532	5.62707	5.57626	5.53406	5.13231	5.23266	5.65629	5.24304	5.34921	5.31001	5.53033	5.19496	5.07284	5.38179	4.76964	4.83333	4.76791	4.84	4.66336	5.20267	4.97439	4.9197	4.80616	4.99154	5.08525	5.31542	5.0807
ARMC2	3.8204	4.36288	3.86879	3.81862	3.73558	3.97806	4.37309	4.2802	4.11812	4.09036	3.96482	3.79288	4.0278	4.1224	3.99369	4.16349	3.96769	4.13356	3.94297	4.09432	4.06314	3.77652	4.16242	3.92502	3.91034	4.0788	3.79515	3.8712	3.96329	3.74351	3.84722	3.94073	4.03038	4.36233	3.77081	3.84039	4.1518	4.13897	4.11166	4.24644	4.1846	3.93835	4.2418	3.97158	3.92643	4.66844	4.29667	4.17495	3.86433
ARMC4	3.85868	3.80269	4.06037	3.80056	3.75087	3.74949	4.11693	4.00639	3.84244	4.15523	4.05832	3.99317	4.03421	4.02051	3.54267	3.8774	3.94634	3.97259	4.09693	3.40891	3.4121	4.0428	3.74435	3.58153	3.52232	3.4328	4.29191	4.06391	3.56092	3.67168	3.7845	3.67365	4.02011	3.74357	3.88253	3.72351	4.65337	3.68594	4.15809	4.74911	4.00052	3.95095	3.38593	4.23093	3.58272	3.553	4.01548	4.10786	3.27069
ARMC5	4.76959	4.99255	4.65343	4.28819	4.45045	4.37055	4.39643	4.61871	4.56133	4.29738	4.47883	4.83736	4.4576	4.53698	4.64813	4.39718	4.3732	4.49622	4.45883	4.46073	4.55204	4.49763	4.65072	4.52641	4.39527	4.37712	4.54038	4.68092	4.51	4.38681	4.50105	4.42913	4.45678	4.46692	4.48579	4.63868	4.52947	4.41585	4.53354	4.27638	4.5313	4.51918	4.5198	4.57226	4.74718	4.62987	4.38662	4.17489	4.35018
ARMC6	4.74042	4.46755	4.58449	4.12632	4.64554	4.31523	4.40274	4.15699	4.77213	4.13788	4.45557	4.3231	4.48225	4.18101	4.72445	4.35881	4.2232	4.59633	4.7929	4.4733	4.75522	4.45148	4.51341	4.61455	4.32217	4.52933	4.58293	4.73821	4.61705	4.40079	4.38852	4.34293	4.12179	4.01251	4.37852	4.46698	4.344	4.44376	4.57852	4.5103	4.26884	4.54357	4.16317	4.56903	4.46903	3.91722	4.16081	4.10408	4.09556
ARMC7	5.2527	4.86798	4.78525	4.74436	4.90049	4.57132	4.53305	4.57486	5.2991	4.28478	4.66168	4.62898	4.54601	4.41284	4.79396	4.56997	4.5754	4.54053	4.52034	4.42164	4.6458	4.56661	4.50529	4.84989	4.3977	4.33123	4.73237	4.89555	4.80739	4.92532	4.74856	4.77101	4.60256	4.57887	4.85262	4.89071	4.60792	4.61397	4.53091	4.52862	4.61	4.78749	4.68647	4.79076	4.70698	4.31549	4.10787	4.18335	4.33078
ARMC8	4.26928	4.19747	4.39116	4.62466	4.22851	4.85092	4.81404	4.41542	3.98499	4.76116	4.06582	4.51335	4.28567	4.64804	4.1732	4.96142	4.8119	4.41234	4.30094	4.93467	4.93139	4.92404	4.66102	4.68152	5.13728	5.01292	4.8355	4.90654	4.6543	4.4378	4.75381	4.76826	4.59404	4.58314	4.41748	4.60614	4.53191	4.26687	4.2078	4.25219	4.14761	4.27696	4.18703	4.65034	4.5838	4.50106	4.44799	4.53295	4.74444
ARMC9	5.21738	5.21969	4.71319	4.7887	4.89381	4.6671	4.38495	4.38804	5.00909	3.89865	4.02912	4.50786	4.20772	4.33188	4.17211	4.3931	4.25759	4.50031	3.91214	4.32444	3.9227	4.19307	3.84615	4.12406	4.77113	4.61504	3.71295	4.6531	4.20176	4.7111	4.56349	4.45539	4.86266	4.0573	4.6697	4.37191	4.83076	4.34148	4.30083	4.17641	4.1313	4.55835	4.17772	4.20456	4.03118	4.84769	4.50453	4.27694	4.8578
ARMCX1	5.85322	5.3125	5.21939	5.71573	5.33135	5.78938	5.65725	4.59721	5.30672	5.44703	5.10781	5.33551	4.81804	5.39298	5.29246	5.59762	5.54713	5.59762	4.88087	5.27569	5.05817	5.39898	4.66927	5.56359	5.60326	5.47136	5.01053	4.8237	5.61219	5.35784	5.74495	5.61129	6.06907	5.45021	5.26676	5.66861	5.12066	4.9269	5.00211	5.10472	4.54818	5.29936	5.04563	5.44953	5.2091	5.30019	5.43948	5.72818	5.49757
ARMCX2	6.37357	5.96367	6.32081	6.5364	5.96721	5.58461	5.649	5.77566	6.07759	6.17611	5.15869	5.78557	5.24817	6.02252	5.19279	6.06281	5.58461	6.23602	5.90453	5.5352	5.25669	5.5625	4.92035	5.58246	5.9543	5.65484	5.02827	5.37226	5.68524	5.98191	5.86088	5.74543	6.16748	5.90756	5.84377	5.75365	6.01895	5.39176	5.42107	5.59718	5.2489	5.62626	5.15023	5.71971	5.59663	6.20729	6.01212	5.91637	6.08146
ARMCX3	4.71553	4.51592	4.64652	5.21955	4.67457	4.76611	5.00434	5.00024	4.34269	5.41104	4.87064	4.9699	4.89453	5.30804	5.16191	5.17034	5.08798	5.00526	4.94867	4.75515	4.83714	4.73794	4.61484	4.8727	5.13373	5.11494	4.51183	4.86912	4.99494	5.14912	5.54008	5.0046	5.34479	4.93082	4.79881	5.12056	4.78186	4.92287	4.44661	4.80658	4.50232	4.89952	4.78916	4.86336	4.70542	4.83763	4.9533	5.05543	5.00186
ARMCX4	5.70483	4.14936	4.73476	3.88213	4.76622	4.12172	4.02733	3.94158	4.98368	4.08177	4.18905	4.13579	4.11371	4.16061	4.37226	4.14815	4.17866	4.08406	4.01072	3.9452	3.76869	4.20693	3.71918	3.55738	4.11541	4.00687	3.76326	4.09499	3.52179	4.86953	4.22023	4.86649	4.23657	4.85428	4.63862	4.19001	5.03947	4.78215	4.72203	4.75477	4.40427	4.78353	3.86115	4.62535	4.47974	4.70202	4.63754	4.41318	4.3417
ARMCX5	4.81425	5.0449	4.72608	5.65201	4.62855	4.69863	4.67922	4.70684	5.12467	4.78341	4.71646	4.81125	4.52207	4.58116	4.47233	4.64377	4.46233	4.58116	4.4159	4.6264	4.47716	4.75712	4.40629	4.95809	5.00992	4.84062	4.78871	4.79492	4.9847	4.76153	5.06616	4.92367	5.13245	4.63864	4.67064	4.79842	4.59927	4.20689	4.42019	4.39338	3.9314	4.61321	4.34697	4.84975	4.60512	4.66056	4.61971	5.15746	5.02967
ARMCX6	5.03465	5.10122	5.02571	4.70355	4.95229	4.43779	4.95653	4.42538	5.42592	4.60534	4.50107	4.58851	4.69533	5.02885	4.99912	4.71608	4.66278	5.19843	5.3934	4.54154	4.49385	4.93707	4.64796	4.94064	4.79926	4.74462	4.73596	4.93886	4.98626	5.29805	4.89119	4.83998	5.01271	4.84718	4.89448	4.99237	4.94876	4.81965	4.80882	4.94743	4.60443	5.36626	4.81991	3.9727	4.30148	4.80609	4.725	4.6912	4.73155
ARNT	4.225	4.12829	4.26592	4.23731	4.49249	4.72147	4.74129	4.36881	4.44911	4.60939	4.35658	4.69703	4.17208	4.63839	4.72863	4.90337	4.5202	4.56905	4.54647	4.64786	4.77998	4.42299	4.21121	4.7072	4.82096	4.79588	4.0699	4.28631	4.6795	4.4573	5.07921	4.52461	4.78142	4.70487	4.27019	4.53974	4.4111	4.25672	4.10832	4.40163	4.48156	4.44858	4.39693	4.43947	4.02515	4.60621	4.81884	4.91268	4.85839
ARNT2	4.49106	3.86994	4.13923	3.67704	4.13487	4.48032	4.14658	3.99575	4.12435	4.15217	4.158	4.245	4.26646	3.97044	4.73737	3.998	4.19143	3.91939	4.52936	3.79428	3.83711	3.6419	4.00484	4.19559	3.73916	3.66158	3.75532	3.85986	4.06511	3.92689	4.01376	4.64256	4.07668	4.83813	4.48939	4.16075	4.16722	4.16054	4.11578	4.32901	4.57807	4.42438	4.1243	4.07158	4.63198	4.08053	4.39818	4.51457	4.39752
ARNTL	5.41023	4.10261	4.02173	4.35703	3.91228	4.94023	4.4206	4.5067	4.46338	3.99605	4.05967	5.30616	4.16225	4.27259	3.8032	5.15908	4.56259	4.36633	4.28143	5.12172	4.95955	4.58497	4.18957	4.65793	5.03781	4.98427	4.59835	4.30195	4.57161	3.9872	4.19748	3.96049	3.93349	4.51603	3.76392	4.22137	5.0802	4.60365	4.45851	4.91569	4.53508	4.05644	4.52227	4.404	4.56284	5.12376	4.50426	4.77705	3.88759
ARNTL2	3.35583	3.4963	4.17596	3.56853	3.9783	3.29492	4.41379	4.31805	4.12673	4.26073	3.94172	4.31599	4.91293	4.87349	4.10997	4.45906	5.31164	4.32713	4.58006	3.92844	3.8752	4.23944	3.96459	4.21099	3.77897	3.75692	4.37421	4.09438	4.30814	4.11295	3.97724	3.49099	4.01424	3.79678	4.719	3.78204	4.13873	3.07534	3.44136	3.34429	3.97919	4.10213	3.74867	4.23833	3.98192	3.68443	3.91031	3.24818	3.61521
ARPC1A	6.38113	6.07683	6.32599	5.06661	6.42007	6.83967	6.125	6.03919	6.31139	6.24971	6.45643	6.17723	6.43964	6.49081	6.22945	6.04204	6.09739	6.4252	6.55938	6.12436	6.11546	6.37162	6.17394	6.63709	6.32396	6.33517	6.09745	6.24036	6.67236	6.11044	6.56489	6.45677	6.79967	6.31662	5.97512	6.60787	6.00634	6.28624	5.94545	6.03084	6.0735	6.34246	6.60205	5.90926	6.10581	6.31006	6.31712	6.84106	6.80778
ARPC1B	5.04712	4.10224	4.92478	4.05831	5.66229	5.10236	5.4665	5.82521	3.96983	6.39082	5.73239	5.00487	5.55725	5.74209	6.18576	5.54203	6.05138	5.88619	6.57331	5.13253	5.36081	6.01442	5.8479	6.40671	5.45399	5.47432	5.98307	6.13404	6.33768	5.87484	5.51695	5.24456	5.50829	4.97628	5.43457	5.08148	5.22828	5.13345	5.15344	4.92733	4.65964	5.75137	5.0955	4.09561	4.80136	5.12379	4.94647	5.33578	5.52087
ARPC2	5.45088	5.69824	5.90731	5.39072	5.84417	5.69279	5.62038	6.20717	5.58631	6.00892	6.21782	5.82518	5.74965	5.87169	6.14946	5.66428	5.8121	5.92316	6.54044	5.74613	5.93701	6.00984	5.88244	6.18102	5.86087	5.94066	6.1305	6.19391	6.11869	5.94414	6.06394	5.92899	5.94707	5.85717	5.91824	5.86711	5.54118	5.43031	5.269	5.28207	5.3427	5.8253	5.50911	5.81767	5.68886	5.34128	5.30732	5.56274	5.76436
ARPC3	5.97208	5.54696	6.35193	5.50507	6.51443	5.86586	6.62518	6.93602	5.74347	7.5652	6.45184	6.09425	6.70772	7.03188	7.06545	7.0898	7.33219	6.64486	7.26888	6.40349	6.31987	7.00108	6.74786	7.41889	6.87391	6.67866	7.11097	7.25177	7.44092	6.52061	6.92545	6.54866	7.05656	6.36113	6.22245	6.61766	6.32779	5.87838	5.74248	5.42412	5.38187	6.18957	5.93898	6.53551	6.60379	5.91558	6.06119	6.74219	6.62203
ARPC4	5.11535	5.54124	5.49188	5.60347	5.21046	5.45802	5.54044	5.0684	5.58314	5.20197	5.72041	5.23988	5.56919	4.91386	6.00893	5.14865	5.02256	5.31449	5.95877	5.40355	5.50388	5.75996	5.49937	5.91379	5.64793	5.65229	5.85381	5.75552	5.71128	5.155	5.43373	5.49978	5.53206	5.10915	4.98254	5.41354	5.05186	5.38968	5.36471	5.20998	4.90941	5.66953	5.26073	4.81817	5.02964	5.16131	5.26677	5.42453	5.70678
ARPC5	4.79056	4.40531	5.1603	4.99813	5.18549	5.53722	5.48543	5.67043	4.83203	6.02932	5.83049	5.10818	5.52695	5.41319	5.79182	5.36934	5.55019	5.638	6.15018	5.62112	5.75404	5.34594	6.01193	5.63457	5.74642	5.70721	5.42998	6.1196	5.61126	5.19984	5.13734	5.91624	5.13749	4.93336	5.1463	5.03683	5.82761	4.89058	4.85841	4.60443	4.86669	5.59852	4.77067	5.49408	5.89653	5.61018	4.79387	5.14015	5.34594
ARPC5L	5.00809	4.88696	4.8984	4.87618	5.06488	4.71706	5.00212	5.26117	3.97992	5.63454	5.32532	5.07468	5.25043	5.24024	5.14354	5.26587	5.50394	4.98148	5.7033	5.68807	5.79084	5.32042	5.32166	5.59172	5.79203	5.84061	5.22997	5.4995	5.53859	4.89676	5.21752	5.04228	4.96092	4.9991	4.87027	5.22915	4.83574	5.1373	4.87711	4.55903	4.22292	5.14644	5.04262	4.99465	5.08886	4.88088	4.526	4.7286	5.23347
ARR3	5.00148	4.12763	4.07565	3.89468	4.67544	4.07323	4.07394	4.20603	4.34596	3.81777	4.22182	4.09316	4.36919	4.23036	4.4645	4.05735	4.11179	4.3212	4.22643	4.16042	4.34914	4.0789	3.74669	4.13097	4.00442	4.21128	4.19556	4.00305	4.15804	4.06203	3.82557	3.97293	3.84926	3.80561	4.40241	4.13471	4.32866	4.52464	4.75796	4.29514	4.27781	3.93649	4.14671	4.04916	4.08713	4.38274	4.58247	4.33488	4.0991
ARRB1	4.85636	4.38694	4.28146	3.86466	4.65939	4.237	3.92304	4.15012	4.56018	3.93385	4.27353	4.08462	3.95174	3.99101	4.4667	3.92522	3.85541	4.3068	4.63996	4.16897	4.44308	4.60201	4.48342	4.41369	4.13333	4.46974	4.4244	4.23177	4.51019	4.97157	5.01783	4.5275	4.57527	4.49274	4.44653	4.72674	4.09377	4.54644	4.03739	4.61309	4.2789	4.68507	4.69246	4.02062	4.34407	3.97381	4.17588	4.21807	4.37551
ARRB2	4.24567	4.00268	4.00355	3.82916	4.22888	3.93145	4.23361	3.96334	3.9826	4.28504	4.24317	4.23956	4.32871	4.18179	4.23338	4.09881	4.16269	4.49553	5.38143	4.26046	4.52212	4.47964	4.76544	4.85916	4.19576	4.38504	4.64585	4.79158	4.76425	3.91387	4.60028	4.20255	4.21645	4.20443	4.25515	4.42725	4.21524	4.31952	4.08985	4.09986	4.21799	4.54291	4.43697	4.21799	4.46522	4.00901	4.03681	4.23724	4.32876
ARRDC1	4.41073	4.7871	4.56362	5.07605	4.38657	4.27381	4.29988	5.00688	4.8944	4.44551	4.74077	4.52133	4.76291	4.51336	4.85128	4.12488	4.1699	4.40513	4.61084	4.13136	4.41057	4.79645	4.93623	4.99601	4.14669	4.24838	4.94918	5.09086	4.92151	4.58527	4.58698	4.54965	4.3524	4.34499	4.78125	4.397	4.64332	4.68379	4.67159	4.81738	4.54524	4.93104	4.71606	4.38531	4.54976	4.35357	4.44359	4.22045	4.2275
ARRDC2	4.71349	5.06405	4.82854	4.67693	4.81245	5.0828	4.34494	5.75349	4.63653	4.39669	6.17706	4.85563	4.71566	4.71495	4.91549	4.25593	4.52373	4.35619	4.38509	5.09292	5.33233	5.28749	4.7608	4.72349	5.23719	5.34728	5.04637	5.10028	4.73582	5.0844	4.99729	5.28883	4.81186	4.62665	5.97003	4.71154	4.78655	4.66728	4.91686	5.11709	4.3817	5.87059	5.1593	4.00601	4.52403	4.66702	4.52738	4.54578	4.4587
ARRDC3	5.53891	4.27081	4.75242	3.37625	4.52105	4.82104	4.89157	4.38139	4.14218	4.95591	4.6346	5.02913	5.42942	4.73955	4.64931	5.49174	5.56624	5.10547	4.58426	5.53432	5.3164	4.44833	4.54227	4.4159	6.13626	5.82695	4.40374	4.63675	4.57019	4.62389	5.58296	5.02687	5.03783	5.0505	4.58777	4.49616	3.9354	3.97806	3.9498	4.04897	4.18479	4.45759	4.67702	4.72938	4.8163	4.59866	4.68203	4.82545	5.05072
ARRDC4	4.39984	4.48555	4.14325	4.97506	3.8642	4.72893	4.36492	5.36852	4.46544	4.68735	5.16424	4.91376	4.49915	4.22008	4.50011	4.34059	3.85472	4.59774	4.83674	4.11639	3.92258	4.96109	4.32607	4.73682	4.42136	4.14155	4.67442	3.86067	4.84975	4.98553	5.37075	4.90717	5.17352	5.65945	4.79105	4.7826	4.4525	4.68546	4.6656	4.3392	4.02236	4.66983	4.7579	4.95544	4.74208	4.8422	4.4171	4.52237	5.04806
ARRDC5	4.61109	4.93719	4.45461	4.48922	4.12068	3.75615	3.89779	4.44413	5.17236	3.59987	4.59204	4.30269	4.58837	4.13968	4.42945	4.40863	3.97213	4.32128	4.48922	3.79108	4.26566	5.01708	4.98952	4.52087	4.03062	4.20751	4.97078	5.07938	4.49344	4.51527	4.36725	4.45809	4.2031	4.55563	4.1812	4.3004	5.07524	5.03982	4.7206	4.88829	4.61119	5.09458	4.4934	4.32369	4.56274	4.804	4.46201	4.84758	4.61793
ARSA	4.7496	4.97446	4.36573	4.357	4.89304	4.01785	4.42328	4.24514	4.57617	4.14204	4.02734	4.32831	4.71205	4.38001	4.99049	4.22989	4.03878	4.53772	4.8422	4.0189	4.18346	4.48446	4.0475	5.01732	4.27624	4.10676	4.71256	4.48653	5.09137	4.80104	4.66984	4.25728	4.484	4.42684	4.34529	4.51587	4.77676	3.74167	3.54265	4.33015	4.36516	4.47817	4.77619	4.65671	4.87678	4.24517	4.37587	4.62853	4.70918
ARSB	3.77347	3.93374	4.12468	4.29778	4.10399	3.7786	4.77774	5.12257	3.91815	4.56824	5.14171	4.10149	4.45987	4.51144	4.73288	4.59158	4.50003	4.25117	4.68034	3.78496	3.91782	4.96067	4.43107	4.96351	4.09107	4.01178	5.04557	4.5692	4.9492	5.00592	4.40116	4.20771	4.45995	4.23035	4.41951	3.85777	4.68375	4.06913	3.86597	3.81305	3.39981	4.63602	3.66628	4.34055	3.72675	4.17013	3.37202	4.17868	4.28246
ARSD	4.77217	5.16939	4.8396	4.36866	4.68483	4.3796	4.98076	4.71668	4.49446	4.46217	4.64006	4.41339	4.53136	4.47375	4.48252	4.26999	4.73307	4.63756	4.40361	4.24728	4.02583	4.37477	4.67687	4.73613	4.25556	4.00005	4.70035	4.72526	4.68848	4.73228	4.51247	4.77926	4.64953	4.19305	4.7524	5.12809	4.69178	4.73512	4.6896	4.9183	4.64086	4.62275	4.3809	4.76507	4.57697	5.45149	4.71589	4.62999	4.39519
ARSE	4.83219	4.86694	4.75862	4.14062	4.55374	4.12636	4.09882	3.7467	4.84799	3.61462	4.16302	4.32145	4.50149	3.85283	4.09198	4.12066	4.01308	3.94372	3.86118	3.64644	3.55008	4.17917	3.9663	3.29591	3.97618	3.70507	3.74052	4.21714	3.87753	4.40197	4.30086	4.18035	4.45489	3.83137	4.12733	4.29678	4.19799	3.90502	4.17752	3.84314	4.30664	4.23772	4.00586	3.80078	3.79926	5.01199	3.8207	3.56608	3.46781
ARSF	4.14958	4.63703	4.21172	4.32047	4.40505	4.1258	4.14712	4.34189	4.88844	4.05386	3.83547	4.09746	4.03715	4.05229	3.85789	4.14177	4.03321	4.08189	3.78937	4.26622	4.60487	3.91195	4.33857	4.32622	4.95732	4.32626	4.21545	4.10467	4.26635	3.93422	3.92839	3.89589	3.81624	3.99861	3.92631	4.04109	3.7701	3.84122	3.968	4.0768	4.37641	3.91146	4.31172	4.19126	4.2486	3.902	4.09632	4.10989	4.16872
ARSG	5.25132	4.744	4.55571	4.67637	5.08252	4.38836	4.31224	4.34599	4.75645	4.25534	4.68497	4.59525	4.66281	4.47355	4.30513	4.89822	4.51942	4.75864	4.50954	4.51611	4.43076	4.6165	4.8828	4.13162	4.66381	4.51876	4.78384	4.93039	4.14994	4.41348	4.46815	4.84632	4.58924	4.43912	4.56627	4.90279	4.68866	5.19517	4.89344	4.79329	4.74262	4.86493	4.60139	4.73294	4.69026	4.96691	4.69376	5.00037	4.67015
ARSH	4.05127	4.14353	4.04155	4.22471	3.95885	3.85986	3.6889	3.50444	4.02128	3.5724	3.73052	3.9015	3.98856	4.19957	4.05302	4.03746	3.93609	3.89512	3.78669	3.97359	4.03732	3.78534	4.33165	3.77365	4.06014	4.06552	3.72321	3.71893	3.83575	3.63928	3.45489	3.47894	3.78722	3.77855	3.63667	3.81025	3.85084	3.80522	4.31129	4.05874	4.24143	3.57737	4.12749	3.78558	3.87175	4.52251	3.71959	4.21605	3.68589
ARSI	3.76097	3.96665	4.02517	3.19484	3.92507	3.56505	4.7527	4.19294	4.1628	4.81882	3.98619	4.13619	4.87629	4.93218	4.58129	5.06674	5.30723	4.22227	4.80522	3.78946	3.7539	3.47324	3.84068	3.67579	3.68275	3.54011	3.61424	4.05929	3.74283	3.81075	3.03927	3.90171	3.61447	3.74491	4.65261	4.97081	4.04222	3.83453	3.89613	4.06281	4.39267	4.00601	4.09323	4.14879	4.15594	3.61889	4.13401	3.34634	3.29982
ARSJ	5.45749	3.84556	5.23571	5.04315	5.2965	3.93825	5.22795	3.70001	5.22224	4.46745	3.87085	5.00047	4.80484	5.27429	4.23612	5.53897	5.15151	5.05921	4.59714	5.08639	6.55239	4.51338	3.08196	4.63904	5.9427	5.17838	3.84951	3.78806	4.59284	4.78572	4.53967	4.76754	4.95656	4.46736	4.98318	3.56079	4.70596	3.92455	4.85974	4.29566	4.57197	4.25224	4.36966	4.14491	4.6108	4.46999	5.1007	4.99107	5.02916
ARSK	4.4893	4.28946	4.53399	5.03603	4.22508	4.54775	4.67794	4.52344	4.22416	4.39612	3.88013	4.66281	4.40516	5.10263	3.78783	5.0089	4.9981	4.62885	3.92504	4.80146	4.5955	3.8364	3.81819	5.01178	4.51881	4.67399	3.57674	3.78506	4.89746	4.7043	4.54192	4.71299	4.9612	4.85699	4.02489	4.79984	4.19511	4.35194	4.11341	4.50738	4.64215	4.15057	4.8414	4.6211	4.49838	4.65244	4.90276	4.8837	4.88134
ART1	5.29552	4.07583	4.10556	4.16778	4.34627	4.42806	4.08479	4.49705	4.80452	4.35308	4.19016	4.18724	4.3467	3.85408	4.64773	4.07647	3.85481	4.1159	4.54378	4.22653	4.10896	4.10288	4.57414	3.7437	4.18282	3.90682	4.17029	3.99382	3.8185	3.71486	3.56742	3.59571	3.93028	3.96566	4.25056	4.05444	4.13783	4.39817	4.05584	4.47105	4.69989	3.83214	4.52142	4.01911	4.26066	4.26866	4.06926	4.14195	3.83225
ART3	4.16733	4.63878	3.92099	5.27769	4.12597	4.37101	3.81995	4.15535	4.19404	4.20439	4.04921	4.22802	3.85697	4.09403	3.92017	4.02104	3.75592	3.92017	3.86284	4.22658	3.92063	4.00062	4.52799	3.48406	3.51215	4.23399	4.07834	3.53613	3.58734	3.69057	3.3098	3.63289	3.13963	3.93682	4.03105	4.141	4.25948	4.1845	4.67781	4.48774	4.37021	3.57054	4.69468	4.16461	4.1861	4.79394	4.70778	4.2975	3.64016
ART4	3.9398	3.57942	4.08862	4.5433	3.99037	3.81205	4.07088	4.33841	4.97561	3.64418	4.36912	4.19459	4.23027	4.37074	4.0032	4.05616	4.05871	4.24891	4.33369	3.99294	3.95062	4.92792	4.88296	3.86164	3.663	3.87303	4.89617	4.87745	3.9226	3.70239	3.77613	3.81981	3.97411	3.97171	4.07074	3.90396	4.43421	3.9439	4.258	4.26614	4.28086	3.51784	3.99822	3.86102	4.34431	4.35458	4.46548	4.21629	3.66109
ART5	4.59898	4.3945	4.65581	4.14857	4.34413	3.98706	4.17285	3.87858	4.41722	4.25524	4.08558	4.10041	4.41278	3.90769	4.53316	3.97814	4.112	4.08925	4.24891	4.39247	4.41164	3.65981	4.25873	4.13039	3.82165	4.2765	4.0231	3.92953	4.08269	4.02514	3.98833	4.05388	4.18106	4.07857	4.405	4.05726	4.01081	4.49246	4.22376	4.25981	4.54287	4.31009	4.59787	4.17931	4.20347	4.16633	4.32666	4.05423	4.44554
ARTN	4.83191	4.47316	4.25503	4.03086	4.56411	4.21776	4.20804	4.45327	4.75001	4.14015	4.31514	4.29257	4.38674	4.37574	4.40024	4.19797	4.30352	4.34244	4.20745	4.39361	4.36201	4.22405	4.25972	4.29085	4.4069	4.32609	4.33803	4.47599	4.19212	4.33662	4.27507	4.49307	4.25252	4.54124	4.49397	4.3685	4.502	4.64114	4.54153	4.65057	4.39719	4.36321	4.42028	4.44189	4.69739	3.92798	4.09806	4.569	4.33833
ARV1	5.31041	4.19019	5.14931	4.55611	5.7915	5.02644	5.45811	4.82082	5.03083	5.32979	4.8259	5.11079	5.36242	5.49048	5.02465	5.40768	5.45811	5.27946	5.28603	4.85069	4.66329	5.67863	5.33546	5.39802	5.20006	4.9195	5.64282	5.64366	5.38306	5.0975	5.27954	5.34207	5.67389	5.1208	4.96128	5.38725	4.76103	4.64218	4.43808	4.7422	4.43644	5.01713	4.84241	4.90775	5.1112	5.02775	5.11001	5.42054	5.0724
ARVCF	4.38334	3.68123	4.42696	4.07837	4.55673	4.30212	4.10592	4.85506	4.52128	4.03108	5.11639	4.16925	4.17637	4.39626	4.64158	3.98044	3.72662	4.08094	4.62117	3.433	3.54227	4.54017	4.24812	3.80982	3.74449	3.51119	4.34494	4.4261	3.84898	4.9211	4.32502	4.41747	4.61728	4.84872	5.02819	4.2941	5.15822	4.86423	4.74279	4.79899	4.17259	4.98462	3.89786	3.99418	3.84467	4.81432	4.45475	4.17607	4.57841
ARX	3.81589	3.84121	4.09271	4.1775	3.914	3.8573	4.21553	4.44606	4.32867	4.20074	3.90503	3.8177	4.18632	3.87038	4.0982	4.1838	3.73061	4.01852	4.19076	4.12444	4.04732	3.9626	4.2303	3.87101	3.94376	3.94684	4.09327	3.8835	3.91661	3.61907	3.74644	3.72531	3.86101	3.93557	4.00125	3.93427	4.14559	4.03639	4.21201	4.12297	4.21409	3.72209	4.16307	3.96842	4.02764	4.17245	4.26561	3.97221	3.47515
AS3MT	4.78659	5.31888	4.00533	5.50354	4.53775	4.55067	4.29093	4.10146	4.58896	4.52603	3.97901	4.65932	3.96215	4.65375	4.16887	4.59531	4.22374	4.58772	3.49938	3.97807	3.53215	4.08711	4.1669	4.79744	4.3378	4.14327	4.07921	4.15183	4.83868	4.52478	4.78507	4.74166	4.55184	4.50803	4.55117	5.53769	4.40117	4.824	4.40633	4.34165	4.80024	4.69604	4.37183	5.02029	5.12973	4.24171	3.71331	5.12527	4.30108
ASAH1	4.67757	4.89978	4.80671	5.15904	4.76444	5.51034	4.65935	5.18892	4.94407	4.74098	5.84462	4.14441	4.36262	4.45264	4.8713	4.91939	4.51094	4.74761	5.17405	4.51399	4.60475	5.17246	4.83422	5.5035	4.86838	4.78943	5.16842	4.89957	5.51247	5.25623	5.51956	5.13369	5.52559	5.12844	4.92972	5.61196	4.68394	4.73202	3.96771	4.69405	4.54372	4.55218	4.98412	4.96563	5.23596	4.94698	4.85512	5.56328	5.28805
ASAH2	3.91238	4.04317	4.17081	3.92769	4.07894	4.20303	4.14627	3.84769	4.27482	3.91471	4.2293	4.19969	4.14743	4.37196	3.86468	4.09826	4.46801	4.11998	4.02112	4.22823	4.39792	3.83696	3.7277	4.44727	4.04293	4.11912	3.91546	3.90486	4.35866	4.1983	3.97313	3.84187	3.9652	4.13171	4.10531	4.11049	3.96153	3.84	4.12154	3.82297	4.25076	3.81612	3.90235	4.56537	4.47134	3.83916	4.15429	4.03665	4.01443
ASB1	4.70019	4.47657	4.41615	4.4887	5.04581	4.54989	4.59151	4.86629	4.84046	5.03254	4.86391	4.72746	4.89357	4.72554	5.20352	4.70203	4.86838	5.06866	5.204	4.69155	4.66239	5.16084	4.98191	4.64408	4.8381	4.74352	5.02632	5.27594	4.68182	4.85195	4.81754	4.87774	4.93759	5.02224	5.01969	4.99356	4.9681	4.84754	4.63297	5.0262	4.76742	4.94905	4.84269	4.51351	4.58813	4.96286	4.72864	4.53994	4.91574
ASB10	4.64168	4.99928	4.47533	4.45762	4.68064	4.38616	4.3433	4.28787	4.71059	4.07055	4.33749	4.38146	4.78857	4.49929	4.69721	4.32508	4.09516	4.19387	4.41227	4.63703	4.73657	4.29802	4.44249	4.4148	4.49843	4.49184	4.48768	4.41335	4.37376	4.36272	4.59537	4.49426	4.38484	4.26397	4.76271	4.58422	4.23058	4.098	4.37081	4.16703	4.51126	4.46924	4.67343	4.66701	4.35735	4.10221	3.99879	3.79512	4.20792
ASB11	4.25679	3.8089	3.90998	4.07111	3.88169	3.97648	4.16015	4.22771	3.69101	3.8348	4.1627	4.05649	3.9565	3.51739	3.94261	4.24982	4.3789	3.84969	3.90038	4.08674	4.17817	3.65587	4.04279	3.94463	4.04608	4.10529	3.88902	3.84933	3.79645	3.44816	3.68237	3.41887	3.31319	3.31477	3.44512	3.62184	3.81079	4.12608	4.41724	4.17685	4.49274	3.50168	4.36548	3.93242	3.97619	3.99997	4.02888	3.92254	3.91838
ASB12	4.0642	3.98917	3.86399	4.28935	4.30429	4.25849	4.01509	4.41181	4.12605	3.80752	4.15074	3.86673	4.37443	4.47142	4.07266	3.84522	3.70097	3.99841	4.00673	3.96899	3.83384	4.01714	4.43561	3.83907	3.81047	3.68847	4.08779	4.64967	3.80698	3.77083	3.77447	3.65699	4.28564	4.01886	3.85959	4.03058	3.74818	3.53926	4.10002	4.23532	4.57302	3.77569	4.32057	3.69363	4.17228	4.00236	4.1349	4.00797	3.72445
ASB13	5.11443	4.74864	5.18796	5.48715	5.40894	5.45685	4.92762	5.00883	4.9054	4.67137	5.34617	4.94168	5.18932	4.61493	4.94506	4.4083	4.72253	4.8517	4.86383	5.26347	5.02546	5.34829	5.21833	5.04012	5.03614	4.93712	5.37926	5.083	4.96813	4.69281	4.89795	4.94113	5.13574	4.8375	5.33733	5.15749	4.62571	4.52217	4.86821	4.77071	5.02742	4.91761	5.15629	5.16602	5.18519	4.85151	4.39906	4.49873	4.94409
ASB14	3.86551	4.38314	4.05875	4.05968	4.1615	3.92866	3.85347	5.20588	3.84061	4.00983	4.24553	4.3168	4.03256	4.14686	3.97591	4.27909	4.29349	3.85587	3.99347	4.6783	4.46381	3.64748	4.09643	3.7746	5.75428	4.40754	3.84093	4.01192	4.42307	3.94875	3.91753	3.76153	3.92694	4.09176	3.73028	3.74757	4.39874	4.24029	4.58818	4.18982	4.64971	3.4019	4.79027	5.32648	3.95994	4.30709	4.81149	4.60567	4.03503
ASB15	3.47597	4.45194	3.9339	4.87618	3.91372	4.06555	3.72187	4.45552	4.06642	3.95436	4.22659	4.14612	4.05283	4.32093	4.27111	3.68719	3.98223	4.11399	4.15919	4.31446	4.51275	3.61908	3.19462	3.89306	3.92702	4.25434	4.0916	3.91135	3.55178	3.96122	3.80825	3.76841	3.51424	3.41238	4.11608	3.94431	4.31583	4.51756	4.45114	4.47523	4.22546	3.98641	4.01535	4.45802	3.63361	4.22556	4.42131	4.28604	4.45976
ASB16	4.76654	4.97727	4.7729	5.08792	4.84462	4.25243	4.47225	4.43153	5.24876	4.40679	4.7437	4.68232	4.9297	4.52397	4.90581	4.63961	4.49234	4.6202	4.62139	4.39577	4.86681	4.69224	4.64549	5.2003	4.42738	4.64249	4.94349	4.94954	5.19011	4.65927	4.68206	4.59562	4.42282	4.30781	4.53876	4.57171	4.60364	4.58017	4.76813	4.4952	4.58465	4.81952	4.60095	4.60753	4.42293	4.62701	4.7167	4.42264	4.51969
ASB17	3.79849	4.64514	4.24497	4.17853	4.05507	4.12687	4.39318	3.62597	3.99573	4.03729	3.52852	4.11992	4.10444	4.14221	3.99009	4.39715	3.86467	4.25587	4.0388	4.6447	4.46273	4.05902	4.10425	4.38916	4.52159	4.32676	3.8404	4.39626	4.13931	3.43877	5.52618	3.67921	3.90491	3.99097	3.76929	3.76173	3.70198	4.07774	4.24128	3.95543	3.49796	3.72461	4.01838	3.92797	3.97941	4.2683	4.09246	4.06862	3.75017
ASB2	4.64372	4.28099	3.99776	4.84731	4.52517	4.38122	3.87476	4.11291	4.40118	3.88132	4.00487	3.82401	3.89568	4.21678	3.99002	4.07454	3.71479	3.92889	4.07369	3.51522	3.67294	4.09139	4.06297	4.03898	3.51772	3.62281	4.74015	4.16253	4.10933	4.2698	3.98816	4.28607	3.69786	4.59971	3.99612	3.78591	4.35323	4.49136	4.51417	4.18726	4.00485	4.71264	3.93493	4.29053	4.59309	4.46508	4.39408	4.16142	4.38674
ASB3	5.1087	4.76512	5.15737	5.16416	4.85255	4.66028	4.72232	5.74542	5.25595	4.83194	5.28398	5.29585	4.71879	4.99294	5.10743	4.65382	4.66894	5.19627	4.75079	4.86367	4.66962	5.03486	4.78094	4.6934	5.18303	4.93305	4.76236	4.91347	4.69621	4.96828	4.98966	5.18831	5.12514	5.27133	5.18991	4.77745	5.18314	5.07545	5.01206	4.80593	4.71517	5.21297	4.854	4.61316	4.39625	5.31166	5.09137	5.30273	5.41719
ASB4	4.47682	4.28848	4.55216	3.72196	4.59255	3.77205	4.43895	4.11836	4.04609	4.18514	4.08714	4.18243	4.26877	3.89531	4.18318	4.64741	3.95567	4.07621	4.13912	4.48623	4.41962	4.09737	3.64934	4.09719	4.43164	4.3131	3.70113	4.11439	3.88748	4.0913	4.03421	4.09012	4.58507	4.40309	4.20732	4.6833	4.52913	4.17558	4.25389	3.98316	4.21959	4.52075	4.30262	4.47324	4.46736	4.27412	4.73603	4.33021	3.852
ASB5	3.74425	3.99589	3.92827	4.74775	3.65249	4.1738	3.86718	3.91087	3.27345	4.0966	4.17303	4.23119	4.0857	4.76026	3.88858	4.07889	3.799	4.01562	4.01794	3.51313	3.84004	3.77171	4.27754	3.37286	3.85625	3.59535	3.98434	3.55846	3.59401	4.1393	3.44286	3.76046	3.89578	3.49149	3.99982	3.43097	4.25418	3.75639	3.94384	4.3167	4.36893	3.71085	4.3644	4.17757	4.151	3.49125	4.23564	3.70631	3.31821
ASB6	4.63964	4.48092	4.76397	4.78763	4.74043	4.44301	4.34749	4.37654	4.46862	4.13998	4.08641	4.34556	4.77387	4.25361	4.31378	4.46709	4.43563	4.28532	4.46183	4.36108	4.44211	4.43906	4.56793	4.3892	4.39538	4.44949	4.2376	4.55229	4.35189	5.00064	4.71796	4.7953	4.66474	4.79735	4.5739	5.02132	4.68717	4.57305	4.49665	4.76455	4.5436	4.56637	4.62229	3.77402	4.20847	4.41992	4.41677	4.23204	4.3607
ASB7	4.18662	4.36313	4.37027	4.19496	4.17977	4.38269	4.45811	4.18269	4.8718	4.32185	4.08959	4.24046	4.2348	4.25884	4.21836	4.50649	4.40396	4.25603	4.17178	4.3568	4.12385	4.6219	4.1958	4.25732	4.39356	4.29902	4.39181	4.30645	4.29862	4.34178	4.25407	4.28451	4.47165	4.61711	4.13888	4.36407	4.5202	4.34066	4.32452	4.36314	4.1727	4.57704	4.28777	4.29658	4.29332	4.46983	4.4209	4.65914	4.39178
ASB8	5.19755	4.71744	4.68946	4.02329	5.09553	5.39636	5.45639	4.52201	4.74767	4.77483	4.29043	5.03825	4.83663	5.09283	4.61826	4.99793	4.99189	5.08381	4.97348	4.78764	4.52983	5.17702	4.73193	5.17817	5.14246	4.84582	4.92254	4.99879	5.1669	4.68802	4.26736	4.93013	5.44918	4.8758	4.59352	4.93676	4.85167	5.00901	4.99889	4.96897	4.64325	5.06398	4.97934	4.46319	4.45033	5.39303	5.28515	5.51587	5.40289
ASB9	3.89753	4.28877	3.77133	4.16323	4.02151	4.17235	4.16856	4.83554	4.41748	3.92989	4.40126	3.82862	4.17998	4.27156	4.37496	4.01791	3.94267	4.0101	4.36363	3.23196	3.48741	4.43065	4.1545	4.52115	3.63429	3.61752	4.246	4.15361	4.52398	4.33606	4.64406	4.58833	4.38202	4.45044	4.09502	4.45126	4.10074	4.26119	4.07073	4.20332	4.07952	4.48201	4.60127	4.11918	4.44354	3.96258	4.21312	4.49833	4.44397
ASCC1	5.12845	4.61725	5.17686	4.93413	5.42162	5.56302	5.62687	5.68325	5.77501	5.96284	5.50494	5.03452	5.63408	5.51583	5.67108	5.4289	5.76563	5.74463	5.84352	5.90573	5.57698	5.4821	5.41922	5.72798	5.9608	5.99819	5.39949	5.41003	5.72955	5.4208	5.66866	5.9318	5.69022	5.38824	5.2146	5.36415	5.07025	5.0571	4.94586	5.13618	5.05408	5.73598	5.47693	4.98764	4.82339	5.28452	5.17019	5.69443	5.80562
ASCC2	5.45205	6.68661	6.03327	6.04446	5.91604	5.63222	5.55312	5.37448	6.01415	5.27755	6.25043	5.38954	5.38384	5.7902	6.08657	5.57441	5.44331	5.48311	5.6928	5.90177	6.16463	6.47475	6.32571	5.58281	5.8007	6.05556	6.25272	6.46498	5.59915	5.84079	5.70518	5.65382	6.03432	6.11854	5.94322	5.74005	5.99523	5.87638	5.59721	6.11524	5.74016	6.01757	5.5455	4.6012	5.12388	5.66046	5.73187	5.5952	5.88066
ASCC3	3.9679	4.22382	4.11112	3.94929	4.3269	4.23241	4.61067	4.06355	3.71846	4.63614	4.04705	4.18151	4.18097	4.22951	4.23241	4.57264	4.70136	4.40308	4.42807	4.40838	4.43472	4.16016	4.27911	4.13398	4.33972	4.44515	4.12172	4.53737	4.16524	4.17194	4.22214	4.21393	3.9786	4.18421	4.64039	4.16645	4.21317	4.29226	4.1211	3.84261	4.21264	4.18257	4.05835	4.82508	4.44824	4.04422	3.60667	3.7446	4.01659
ASCL1	4.09074	4.25049	4.21186	4.03683	4.00308	4.26101	4.22742	4.34902	4.41086	3.76341	4.33242	4.01403	4.07008	3.8978	3.99417	3.97097	3.87673	3.97434	3.94272	4.10244	4.06573	3.84381	4.18435	4.10645	3.76799	4.11038	4.02005	3.88495	4.06856	3.69925	3.92148	3.85079	3.98286	4.07456	3.96628	3.77716	4.4547	4.0462	3.81867	4.15592	4.29853	3.90368	4.35524	3.9687	3.77633	4.47332	4.35529	4.03175	3.9329
ASCL2	4.65612	4.36547	3.99795	5.14688	4.10501	3.79112	4.13985	3.99157	4.5689	4.05959	4.50816	4.20557	4.22124	4.16542	4.4501	4.10865	4.27008	4.53801	4.51866	3.8928	4.31344	4.37435	4.47828	4.81972	4.09464	4.03562	4.50418	4.78166	4.81394	4.33004	4.66323	4.29187	4.4146	4.72785	4.04947	4.41122	4.47486	4.37417	4.38818	4.05328	4.43921	4.65653	4.9001	4.63037	4.81849	4.47591	4.46503	4.50289	4.22077
ASCL3	4.36677	4.41109	4.35683	4.45666	4.15965	3.81988	3.97959	4.47549	4.62082	3.93906	4.21399	3.91435	4.44637	4.05736	4.175	3.84043	3.86272	3.98602	4.13628	4.5938	4.34285	3.7473	4.34911	4.22254	4.40437	4.42639	4.04593	3.98303	4.13477	4.00678	3.85834	3.819	3.71474	3.92889	3.66973	3.78019	3.74399	4.08399	4.37222	4.08324	4.31722	3.85466	4.39539	4.25454	4.1912	4.0355	4.00661	4.09275	4.2026
ASCL4	3.95487	3.76682	4.21963	4.52473	4.39966	4.03769	4.18504	3.59053	4.15766	4.19234	3.81746	4.1601	3.97327	4.10059	4.41481	4.0689	4.06425	4.403	4.35947	4.16056	4.07273	3.74598	4.38569	4.05285	3.53012	4.08504	4.18948	3.6963	3.92033	4.29436	3.83721	3.96147	3.81557	3.95322	3.9078	3.9683	4.15877	4.35609	4.22477	4.42794	4.52349	4.09157	4.428	4.066	3.97863	4.46689	4.47249	4.40234	4.49232
ASF1A	4.7767	3.84741	4.78166	5.06553	4.84715	5.31909	5.09105	4.99522	4.59644	5.34376	4.54203	4.68875	4.42209	4.93534	4.81189	5.46369	5.20113	5.18462	4.75158	4.49475	4.25599	5.35151	4.66636	5.22233	5.15317	4.95339	4.85843	5.0941	5.088	4.46472	5.03607	4.97399	5.72648	4.91414	4.24727	4.64522	4.46638	4.96486	4.90824	4.70256	4.21962	4.94618	4.74209	4.56397	4.06888	5.17797	5.60161	5.60835	5.24002
ASF1B	4.07031	3.61645	3.8952	4.53256	4.18467	3.83618	3.90554	3.81802	4.4856	4.33229	4.03049	3.96533	4.11137	3.87843	4.25109	4.03554	4.1794	4.1984	4.62871	4.00684	4.09837	4.81565	4.82094	4.71328	3.82704	3.83404	4.85271	4.86181	4.638	3.66457	3.88305	3.63671	3.75462	3.74999	3.6426	3.79196	4.11108	3.76503	4.16063	3.99335	4.01307	3.79189	3.887	3.76599	3.9884	3.94243	4.23655	3.98992	3.82136
ASGR1	4.94564	4.81379	4.4431	4.44421	4.64636	4.11859	4.13308	4.29672	4.68555	4.07078	4.25368	4.19946	4.2697	4.09855	4.18849	4.23771	4.12417	4.28015	4.16692	4.58995	4.63044	4.25643	4.69513	4.30505	4.14371	4.45801	4.47577	4.34043	4.31221	4.04069	4.09055	4.11755	4.1846	4.24052	4.18427	4.40774	4.03305	4.35697	4.3059	4.36956	4.67433	3.82005	4.53808	4.2514	4.65435	4.35527	4.52932	4.02211	3.93862
ASGR2	4.74156	4.07008	4.28248	4.18164	4.24546	4.10814	3.90871	4.42563	4.41233	4.01687	4.54912	4.07657	4.3299	3.96625	4.3271	3.87429	3.9667	4.14135	4.22747	4.06068	4.16912	4.41478	4.23943	4.2323	4.04577	4.03404	4.47235	4.35076	4.30997	4.4155	4.57841	4.29615	4.18091	4.18448	4.43806	3.67302	4.29252	4.11064	4.33071	4.13772	4.09388	4.11704	3.69247	4.28687	3.91061	4.26647	4.07927	4.24746	4.4797
ASH1L	4.68523	4.90533	4.45589	4.63114	4.57382	4.41982	4.18584	4.97834	4.16799	4.6918	4.52039	4.69892	4.192	4.87897	4.42717	4.41225	4.65989	4.02374	4.09677	4.55216	4.57393	4.29455	4.07852	4.45137	4.6222	4.50178	4.22854	4.32569	4.50613	4.51863	4.66323	4.76136	4.79898	4.52527	4.73868	4.82644	4.79168	4.79991	4.53912	4.60814	4.57721	4.42721	4.38932	4.8078	4.95935	4.65928	4.71705	3.70913	5.13752
ASH2L	5.61202	4.95243	5.46743	4.91135	5.61719	5.73364	5.71865	5.13227	5.92854	5.8009	5.71455	5.54012	5.47842	5.32044	5.90625	5.72579	5.70327	5.62695	5.71163	5.76214	5.68401	6.19706	5.97285	6.02813	5.76209	5.82342	6.11288	6.09033	6.03743	5.57255	5.83769	5.7523	5.59249	5.5919	5.47843	5.73122	5.52534	5.423	5.2747	5.44733	5.19317	5.80228	5.83076	5.19668	5.31457	5.40666	5.55883	5.66723	5.40808
ASIP	4.76893	4.60101	4.57056	4.99756	4.98373	5.25633	4.30268	4.1287	5.30592	3.72659	4.19212	4.39583	4.2466	4.52313	4.76395	4.04409	4.08977	4.60861	4.13521	4.64651	4.67516	4.16451	4.85154	4.30683	4.24914	4.89222	4.35208	4.2698	4.42914	4.04091	4.08152	3.82272	4.17362	4.17869	4.31583	4.30982	4.26392	3.98303	5.06056	4.7164	5.18202	3.8358	5.01036	4.25582	4.69584	4.60952	4.36313	4.54817	3.86877
ASL	4.83448	4.88078	4.78943	5.01301	4.67415	4.45768	4.28037	4.41557	4.90418	3.96556	4.38284	4.45707	4.54323	4.44295	4.25569	4.424	4.1792	4.31651	4.41039	4.559	4.80452	4.74733	4.63115	4.61322	4.55038	4.75905	4.66513	4.87106	4.58134	4.69553	4.75644	4.66267	4.5532	4.43248	4.74874	4.87427	4.75178	4.59876	4.52937	4.80635	4.33761	4.87	4.61751	4.10943	4.17035	4.27774	4.36757	4.18449	4.23977
ASMT	4.41127	4.39564	3.84596	4.31205	3.68697	4.27646	4.8871	4.21217	4.07444	4.43605	3.78305	3.794	4.13732	4.58727	3.91301	4.34316	4.49001	4.13933	4.11403	3.9501	4.17267	4.10856	4.06658	3.49291	4.22319	4.04603	4.00824	4.22879	3.37396	4.97509	3.87292	4.00119	5.01844	5.0365	4.65419	4.49516	5.0025	4.47515	4.40311	4.70279	4.64854	4.71181	3.77201	3.86341	4.03436	4.51162	4.41575	4.59331	3.94254
ASMTL	4.97687	5.30449	5.22429	5.58297	5.27536	5.35907	5.37812	4.39092	5.32465	5.06744	5.27861	4.82821	5.30599	4.95833	5.41001	5.31086	5.34662	5.37212	5.19236	5.51687	5.52564	5.22816	5.01708	4.63165	5.41607	5.46434	5.15837	5.09718	4.70832	5.32246	5.39085	5.41513	5.12349	5.04467	5.41854	5.35555	5.08734	5.3352	5.24973	5.03404	4.97634	5.56679	5.37578	5.02242	4.86394	5.06932	4.80475	4.97018	5.26429
ASNA1	4.13493	4.10478	4.3165	3.74255	4.36521	4.27604	4.40378	4.0313	3.96492	4.44997	4.00186	4.12458	4.18945	4.10652	4.2556	4.33065	4.55271	4.29404	5.17943	4.21639	4.2571	4.58268	4.5027	4.41562	4.40226	4.4544	4.67736	4.61943	4.32318	4.27725	4.36993	4.38996	4.38442	4.19204	4.09703	4.48682	3.90416	4.21132	4.10669	4.20435	3.94122	4.51828	4.34365	3.6585	3.89933	3.86487	3.86731	4.00465	3.85502
ASNS	4.92734	4.74463	5.0766	4.6123	4.54167	5.14924	5.16559	5.12795	4.64527	5.13674	4.90459	5.43293	5.20269	5.89647	4.48253	5.18359	4.93909	5.63849	4.88288	4.66681	4.637	5.59594	4.92278	5.7853	5.1674	4.91758	5.48847	5.39087	5.75918	5.22334	4.9323	4.92859	5.07835	5.23948	4.98081	4.96033	5.07596	4.5805	4.41553	4.81382	4.6247	4.86659	4.36158	5.02644	4.94334	5.06523	4.71529	4.88346	5.13271
ASNSD1	5.30659	5.94257	5.81871	6.37421	5.91434	5.4647	6.14046	5.70268	6.10909	6.16319	5.4248	5.38263	5.97071	6.03169	6.04598	5.82224	6.09337	5.84139	5.75985	6.33372	6.10471	6.00157	5.57942	6.11331	6.34056	6.26115	5.76829	5.75289	6.14324	5.81448	5.95529	6.15567	6.46583	5.80475	5.79666	5.79013	5.60395	5.49694	5.19603	5.36191	5.4763	5.52641	5.7066	5.93932	5.71579	5.65516	5.62896	5.96433	6.22905
ASPA	4.15113	4.11645	4.51396	3.64056	4.42224	5.07782	3.61008	3.95723	4.36955	4.54382	4.95929	3.7483	4.09115	4.75151	4.54122	4.51917	3.7483	4.00405	4.28835	3.34842	3.76634	4.28176	4.30666	3.99922	3.46596	3.69531	4.12721	3.9075	4.0437	4.85401	5.04925	5.14057	4.80306	5.31382	4.60126	5.05124	4.23198	4.95323	4.70528	4.96014	4.42693	4.49103	5.21868	4.3322	4.91503	4.22984	4.58307	5.12018	4.77608
ASPH	4.79499	4.52038	4.50884	5.30773	4.44526	4.30622	4.27229	4.33146	4.78583	4.54417	4.42947	4.32437	4.37812	4.72421	4.25218	4.53361	4.55066	4.38362	4.22518	4.71492	4.65861	4.46094	4.35083	4.59141	4.67344	4.6379	4.29027	3.97163	4.61346	4.66569	4.88025	4.91505	5.12904	4.83939	4.77115	4.96123	4.54688	4.73174	4.00913	4.67712	4.5347	4.34778	4.85479	4.9434	4.76088	4.38622	4.25707	4.74598	4.80659
ASPHD1	4.23229	4.00252	4.23601	4.08909	4.15103	3.95753	3.89789	4.23073	3.75	4.51755	4.2719	4.66351	5.32373	4.53512	5.09746	3.7487	3.97001	4.63851	5.78039	4.21216	4.17531	3.92741	3.7375	4.26536	4.18692	4.22207	4.08622	4.08955	4.27371	3.98904	4.01725	3.66469	4.11999	3.86672	3.99744	3.89729	4.13678	3.76833	4.17666	3.73068	3.87623	3.91685	3.78972	4.1415	4.0312	4.07027	3.49727	3.64343	3.81997
ASPHD2	3.78517	3.93699	4.36788	4.11214	3.90863	4.10718	4.77609	4.26744	4.22274	4.20901	4.44853	4.64838	4.86096	4.04949	4.75402	4.41474	4.18243	4.10774	4.275	4.89488	4.77395	4.06998	3.93816	4.24678	4.59715	4.71793	3.86099	4.11973	4.29485	4.29585	4.19797	4.06588	3.91382	4.0251	3.84866	3.78181	4.22611	3.80259	4.34874	4.1128	4.17255	4.54636	4.01875	3.93224	3.64096	4.13253	4.32695	4.06941	4.43162
ASPM	3.05234	3.32949	3.77837	3.46978	3.20401	3.50167	3.24495	4.45011	3.06811	6.13611	3.56649	3.85956	4.20768	4.46981	4.69199	3.54321	5.9284	5.151	5.68224	2.98941	3.01929	5.603	5.47523	5.41335	3.03923	2.9041	5.57354	5.51139	5.39163	4.06017	3.87508	3.0132	4.02761	3.11929	3.3198	2.99686	5.12726	2.56495	2.86137	2.96276	2.75213	3.39261	2.69827	3.4965	4.71494	3.28517	3.64355	3.66818	4.00457
ASPN	5.45645	3.73557	5.40225	4.72067	5.84356	3.75771	6.81207	2.60698	5.28403	6.4685	1.85944	5.35704	5.83322	6.2368	5.34538	6.12362	6.2368	5.66908	4.545	4.50536	3.46159	4.03819	3.38944	3.44102	5.30325	4.38802	3.19615	4.64047	3.45258	5.31176	4.06927	4.3086	3.91101	4.007	7.13545	3.64378	6.05879	4.35162	4.77599	3.44102	5.02655	3.61393	3.68063	4.33301	3.53898	4.46431	4.36759	3.9137	5.07273
ASPRV1	4.79344	5.04728	4.55092	4.97584	4.52504	4.66918	4.71921	4.43451	5.49731	4.2398	4.83262	4.30221	4.58677	4.64194	4.67735	4.25088	4.21025	5.24917	4.16781	4.33663	4.27133	4.73955	4.19388	3.93516	4.46284	4.32403	4.61912	4.42547	4.0712	5.18605	5.19062	5.27282	4.9257	5.05578	5.24988	5.08285	5.03828	5.06688	4.91209	4.85212	4.77508	4.95844	4.72826	4.70728	4.99255	4.84172	4.98921	4.57692	5.17542
ASPSCR1	5.16524	5.83315	5.43096	5.64892	5.27262	5.23522	4.9832	4.99261	5.40331	4.89811	5.24652	5.15959	5.17849	5.0332	5.16524	5.04122	4.71095	5.09944	5.01609	5.20718	5.43568	5.29761	5.44106	5.05656	5.17433	5.21649	5.541	5.60999	5.0333	5.00193	5.10488	5.06953	5.02611	5.04443	5.17909	5.05569	5.1666	5.3526	5.30698	5.33101	5.14316	5.24758	5.12102	4.84625	4.82462	4.92235	4.79353	4.82932	5.05374
ASRGL1	4.17018	4.33038	4.01082	4.64704	4.15272	4.3105	3.98656	4.25494	4.42428	3.89644	4.51389	3.9728	3.80086	4.36929	3.99412	3.84453	3.8644	3.81563	4.39179	4.60168	4.49117	4.17295	4.23821	4.27056	4.50319	4.57811	4.30459	4.32113	4.22366	3.97182	3.81068	3.99648	3.90703	4.11013	3.97683	4.14011	4.41831	4.40782	4.59548	4.30354	4.38921	4.16733	4.28518	4.45911	4.59012	3.96117	3.81831	4.07307	4.09944
ASS1	6.36679	6.31313	6.12982	5.81521	5.88114	6.23028	5.5261	4.99424	6.05494	4.73166	5.41114	5.5121	5.24804	5.57506	4.93448	5.67048	4.86729	5.37728	5.00523	6.0379	6.10582	5.28228	5.51762	6.03955	6.08996	6.33323	5.43537	5.28065	6.04658	5.94204	6.05823	6.02684	6.11598	5.80103	6.05768	6.38442	5.30314	5.87276	5.31533	5.83988	5.61167	5.72551	5.79219	5.45701	5.47911	5.22949	5.44487	5.77653	6.25273
ASTE1	4.3496	4.89391	4.52984	4.62613	4.36271	4.69406	4.82114	5.14441	3.8069	4.70373	4.01661	4.4641	4.37137	4.59091	4.40504	4.82873	4.43881	4.39325	4.14449	3.829	3.75089	4.91662	4.52908	4.08315	3.99474	3.98802	4.70513	4.77582	4.1686	4.78137	4.65411	4.74413	4.78667	4.97091	4.82413	4.65247	4.66975	4.84436	4.61832	4.86055	4.55126	5.25033	4.59114	4.39368	4.33465	4.70473	4.75276	4.57343	4.8017
ASTL	4.26002	4.62365	4.5012	4.62439	4.32986	4.15008	3.84586	4.2843	4.44705	4.1616	4.45503	4.27261	4.53704	4.2411	4.09553	3.84756	3.99697	4.12545	4.16344	4.34486	4.1519	4.09131	4.52388	4.24651	4.01121	3.87535	4.1908	4.03709	4.07298	3.85582	3.97372	3.98065	4.10804	4.2463	4.30746	4.1899	4.19994	4.39548	4.3867	4.47982	4.59708	3.99676	4.47352	4.24573	4.36527	4.47809	4.48061	4.18282	4.04308
ASTN1	4.39544	3.67597	4.33639	4.51439	4.26943	4.02552	4.11398	4.35924	4.12958	4.15979	4.28422	4.03796	4.01661	4.10702	4.18912	4.05206	4.21564	4.077	4.13419	4.48779	4.26331	3.61431	4.17219	4.3728	4.37407	4.12077	3.76028	4.00567	4.39626	4.37694	4.07336	4.19834	4.15273	3.64779	4.39794	3.7395	3.41662	3.78444	4.39137	4.74212	4.39925	3.9523	4.4081	3.84384	4.12879	3.81128	4.30492	4.8564	3.79524
ASTN2	4.73587	3.92249	4.17722	4.26311	4.21351	4.05504	4.27753	4.1087	4.61207	3.94496	4.27298	4.08745	4.29624	4.23731	4.36617	4.03537	4.33393	4.24951	4.05504	4.13939	4.14111	4.11783	4.13408	4.55042	4.0912	4.22352	4.1665	4.25404	4.5453	4.36104	4.63198	4.30327	4.35939	4.3224	4.1873	4.32651	4.34135	4.3853	4.16442	4.32246	4.0532	4.53594	4.25843	4.08197	3.97395	3.19496	3.83633	3.91331	4.62207
ASXL1	4.5908	5.00664	4.95147	5.16878	4.86819	4.6163	5.02878	5.26535	4.63226	5.18233	4.90742	4.96056	4.87687	5.52197	4.98801	4.82593	5.0238	4.92344	4.93629	5.30675	5.28087	5.2752	5.2098	5.26669	5.31308	5.25551	5.36032	5.25586	5.20337	4.75869	4.8855	5.04413	4.77148	5.00951	4.91193	5.17141	4.77892	4.74757	4.73949	4.55436	4.68083	4.82793	4.77236	5.51664	5.25205	4.35044	4.35917	4.50824	4.858
ASXL2	4.54591	4.4324	4.62504	5.05269	4.49321	4.83366	4.96663	4.79492	4.8649	4.81062	4.8001	4.85732	4.85852	4.51963	5.07543	4.85335	4.75188	4.73712	4.88055	4.57762	4.55786	4.88005	4.6466	4.77482	4.73955	4.4864	4.86378	4.84414	4.82967	4.88343	4.73932	4.81095	4.65195	4.76321	4.83974	4.99989	5.01106	5.01148	4.83432	4.73121	4.79248	4.83851	4.77152	5.07544	5.02513	4.9242	4.98287	4.91551	5.0146
ASXL3	4.26406	5.24133	4.27732	4.17699	4.34864	4.30068	4.23116	4.06677	4.56052	4.37566	4.45743	4.21226	4.27585	4.16584	4.15226	4.60565	4.16935	4.31049	4.17104	3.46713	3.32885	4.97263	3.30934	4.61621	3.45201	3.12586	4.41457	3.44497	4.59619	4.56404	5.03432	5.21573	4.94665	5.15319	4.18615	5.13033	5.68899	5.01225	4.64572	4.97579	4.58905	4.87079	4.90321	4.98549	4.58202	5.24319	5.96529	5.28516	4.41504
ASZ1	3.87395	3.83885	3.76281	3.27382	4.0052	3.99232	3.90515	4.15971	3.70707	3.56419	3.8125	3.59499	4.05481	3.51901	3.57713	4.04883	4.38851	3.93004	3.63271	4.23987	4.48417	2.1892	4.06423	4.44976	3.9027	4.69272	3.04217	2.98194	4.41404	3.74749	2.59587	3.20571	2.70874	3.26486	3.09007	4.05642	2.43565	3.52599	3.91886	4.55849	6.19817	3.70106	4.50486	3.46673	3.76245	2.97791	4.96899	4.07958	4.12886
ATAD1	5.08331	4.42143	4.8142	4.95763	4.90262	5.10657	5.13194	4.44804	4.72701	4.97248	4.76228	4.85792	5.07354	5.21197	4.70131	5.45126	5.28293	4.93419	4.79136	5.28552	5.2124	4.95856	4.63431	5.08889	5.33079	5.37913	4.71603	4.71242	5.07461	5.05724	5.25803	5.25634	5.40769	5.03721	5.22087	5.23682	4.56741	4.67134	4.19483	4.52703	4.77188	4.6134	4.81444	5.05744	4.98011	4.53923	4.63554	5.09795	5.08721
ATAD2	3.62476	3.88003	3.98069	4.28735	3.89965	4.54313	4.25993	4.75106	3.74543	5.2963	4.40762	4.02925	4.02065	4.13707	4.5523	4.43855	4.8352	4.67785	4.88215	3.99711	3.86487	5.16483	4.99933	5.12723	4.33053	4.13764	5.09152	5.04046	5.11801	4.44862	4.3063	4.1692	4.53472	4.19028	3.89253	4.10873	4.40427	3.622	3.65877	3.91858	3.62226	3.82591	3.80327	4.20157	4.35634	4.17223	4.22656	4.28172	4.12621
ATAD3A	4.83833	4.7658	4.73075	4.97783	4.81835	4.29327	4.4239	5.11007	4.58541	4.02607	4.97354	4.50534	4.68923	4.75696	4.78054	4.37505	4.49656	4.51461	5.0296	5.32576	5.41177	4.64045	4.57645	4.54013	5.15719	5.3263	4.75173	4.91907	4.53651	4.65593	4.50632	4.42481	4.33823	4.3858	4.51324	4.36713	4.6829	4.58153	4.68386	4.51385	4.30296	4.80385	4.29639	4.57155	4.52749	4.47777	4.09576	4.26994	4.42569
ATAD3B	4.30067	4.64722	4.70309	4.58402	4.53906	3.95647	4.27375	4.82949	4.51529	4.10098	4.78185	4.41859	4.50712	4.49048	4.25316	3.94221	4.07607	4.56864	4.38006	4.92299	4.82104	4.36598	4.37053	4.0505	4.7364	4.83882	4.42704	4.57358	4.04593	4.651	4.3026	4.28013	4.06305	4.33273	4.41923	4.23512	4.60992	4.60764	4.61503	4.76556	4.29986	4.71825	4.20097	4.31407	4.36388	4.33003	3.89975	4.02719	4.15511
ATAD3C	4.63746	4.70241	4.29822	4.28986	4.4403	3.99686	4.08903	4.2169	4.51016	3.66947	4.1847	4.07913	4.21403	4.27276	4.06924	3.92197	3.97599	3.96524	4.03934	4.49346	4.55418	4.22715	4.506	3.97205	4.30533	4.57584	4.39394	4.72968	3.95125	4.44724	4.05885	3.96603	4.04931	4.03605	3.99765	4.04939	4.06917	4.07824	4.02807	4.52877	4.31647	4.15913	4.24925	3.79012	3.99098	3.94921	3.87811	3.74554	3.91924
ATAD5	3.54833	4.18494	3.82968	3.6859	3.9228	4.31312	4.22532	4.34408	3.6749	4.51673	3.93868	4.27597	3.72927	4.21	4.04023	3.94984	4.4134	4.11262	4.01513	3.91437	3.92862	4.7779	4.60927	4.5402	4.05057	3.83407	4.73396	4.75839	4.44217	4.01852	3.93959	3.8085	3.82575	3.98585	3.65578	3.51204	4.22385	3.53599	3.82231	3.91083	4.0244	3.86246	3.57541	4.23754	3.96696	4.06235	4.01139	4.06407	4.15748
ATCAY	4.43153	4.17926	4.26028	4.07441	4.34465	3.8289	3.93231	4.00307	4.73888	3.90172	4.18691	4.12148	4.5299	4.16862	4.19968	3.88215	4.00044	4.04476	4.00907	4.56311	4.6434	4.49273	4.4049	3.94982	4.23779	4.49246	4.43079	4.23373	4.06041	3.77563	3.93218	3.72691	4.03519	4.00525	4.04493	3.90034	4.31626	4.36295	4.32252	4.30716	4.35246	3.8969	3.44879	4.28082	4.26527	4.32274	4.40365	4.09065	3.59107
ATE1	4.40758	4.15282	3.91831	5.02368	4.33754	4.02417	4.29896	3.93581	3.95748	4.15526	4.13602	3.86455	4.47846	4.22593	4.04997	4.17732	4.05049	4.08121	4.1106	4.43007	4.27969	4.289	3.92307	4.32455	4.5154	4.39719	4.18933	4.1581	4.46354	4.57792	4.66863	4.31294	4.32278	4.26288	4.44411	4.33719	4.10341	3.95593	3.5363	3.89756	4.04446	3.85643	4.01096	4.71743	4.26583	3.90719	3.68433	3.84574	4.14405
ATF1	4.5126	3.74295	4.00288	4.25135	4.33877	4.7146	4.62965	4.13323	3.95758	4.56476	3.81388	4.38108	4.35944	4.84061	4.00048	4.99732	4.76558	4.49287	4.21942	4.23291	4.17563	4.60927	3.92502	4.63872	4.7918	4.57722	4.4419	4.47401	4.69686	4.62307	4.98427	4.66239	5.00368	4.23161	4.27798	4.64381	3.99602	3.90028	3.93305	3.97273	3.65252	4.1914	4.00681	4.35102	4.76521	4.40557	4.41809	4.58517	4.67763
ATF2	4.83601	4.48389	4.69843	5.08402	4.63357	4.67928	4.7388	4.68795	4.60935	4.71034	4.50384	4.65881	4.53985	5.04544	4.61272	4.81396	4.89806	4.69843	4.365	4.99273	4.7799	4.62815	4.54535	4.44875	4.93531	4.95997	4.51393	4.62092	4.45958	4.71083	4.79365	5.01893	4.73993	5.02382	4.76595	4.79666	4.76775	4.63716	4.65806	4.90564	4.69241	4.83851	4.80062	4.9991	4.80033	4.53258	4.69691	4.56107	4.78793
ATF3	4.48398	3.9968	4.53013	4.27308	4.70038	4.34397	4.32342	3.80182	4.10356	4.36371	4.10872	4.54701	4.28835	4.25337	4.55508	4.72223	4.31726	4.69206	4.52772	4.85982	5.02794	4.06642	5.26737	3.8316	4.65892	4.92771	3.87198	4.00665	3.83012	3.78561	6.19597	5.64244	3.92355	6.36479	4.07515	4.07318	3.59647	3.56267	3.58942	5.03133	4.76361	5.03133	6.04887	4.14958	5.24319	4.23941	4.61147	3.52485	5.12289
ATF4	6.17979	6.32349	6.3394	6.65087	6.08649	5.90441	6.09893	6.42705	6.3394	5.97919	6.08649	6.36494	6.05923	6.53003	5.92935	6.55239	5.92935	6.24369	5.7856	6.65618	6.564	6.14742	6.12276	6.08435	6.61962	6.59403	6.2767	6.32276	6.10123	6.24091	6.21227	6.2641	6.1987	6.47349	5.94325	6.10418	6.04937	5.94017	5.83282	5.72901	5.89623	6.07709	5.95881	6.24985	6.28876	5.99336	5.72758	6.17217	6.63784
ATF5	5.22705	4.99053	4.8606	5.1607	5.2616	5.04779	4.64676	4.04791	4.68808	5.20594	4.48851	5.15757	4.9419	4.67745	5.01707	5.0873	4.85531	5.77697	5.57686	5.27044	5.80096	5.13568	5.16559	5.00442	5.12969	5.43661	5.21455	5.13982	4.95979	4.95518	5.12063	4.96802	4.96451	5.07619	5.13085	5.0838	4.74749	4.85405	4.85252	4.93068	5.05115	5.13346	5.23147	5.24734	5.12743	5.00147	5.18264	4.68871	5.30073
ATF6	5.26355	5.1768	5.25758	4.92324	4.95157	4.66226	5.37451	4.7153	4.54545	5.26046	4.88589	5.34478	5.5228	5.39864	4.82344	5.38345	5.45078	5.17488	5.24475	5.7004	5.74262	5.00845	5.25906	5.58211	5.71427	5.85416	5.16235	5.12467	5.50357	4.80381	5.39525	5.10513	4.91514	4.83904	4.94896	5.13802	4.57738	4.79536	4.78583	4.7153	4.73784	5.05515	5.24455	5.10065	5.01249	4.75642	4.80677	5.01108	4.89046
ATF7	3.90567	3.92115	3.86575	4.54148	4.15543	3.91021	4.64602	4.17852	4.12315	4.48921	3.82596	4.23418	4.50958	4.38425	4.33765	4.60438	4.61243	4.16352	4.37241	3.88365	3.82793	3.9882	4.001	3.71997	3.66988	3.62349	4.0141	3.97283	3.83709	4.65103	4.48186	4.74382	4.15594	4.65504	4.7401	4.69055	4.84553	4.64734	4.36939	4.81563	4.66324	4.71684	4.46941	4.92882	4.73118	4.0412	4.41746	3.89142	4.26789
ATF7IP	3.83895	3.97701	4.04786	3.89641	3.94596	4.5997	4.42538	4.126	4.03898	4.82779	4.18761	4.34722	4.10024	4.15738	4.27024	4.26292	4.52754	4.12683	4.3075	3.94655	3.90029	4.31884	4.1898	4.14216	3.90143	3.91998	4.20069	4.36288	4.21304	4.34737	4.69604	4.65483	4.24819	4.65109	4.52857	4.53152	4.37251	4.37536	4.13004	4.34048	4.22698	4.37236	4.4824	4.76078	4.53134	3.90625	3.93576	3.72928	4.24561
ATF7IP2	4.73755	5.19967	4.66317	4.62477	4.67948	4.55304	4.55056	5.17744	4.51986	4.22471	4.71689	4.44696	4.05801	4.50174	4.08875	4.43057	4.36261	4.51172	3.95758	4.1291	3.99303	4.49356	4.04917	3.78056	4.22188	4.07591	4.06943	4.45146	3.82872	5.21046	4.59976	4.93944	4.88647	5.20233	4.97146	4.35046	5.08859	4.35668	4.4916	4.57645	4.55421	5.00329	4.44152	4.68781	4.33932	5.10787	4.54173	4.53131	4.80928
ATG10	4.33907	4.99168	4.44882	5.10514	4.58557	4.45453	4.75952	4.42806	4.57897	4.74525	4.33227	4.81624	4.25986	4.97467	4.60534	4.91551	4.62332	4.75769	4.42134	4.05721	4.11854	4.88899	4.61829	4.79467	4.47672	4.1316	4.87531	4.61778	4.71841	4.80573	4.70607	4.81136	5.03342	4.83817	4.71616	4.98176	4.48878	4.76758	4.45835	4.88332	4.65197	4.71321	4.70934	4.84546	4.76863	4.65937	4.68092	4.93024	4.64532
ATG12	5.63909	4.69881	5.46751	5.70445	5.47665	5.06466	5.09279	5.31288	5.02304	5.05925	5.14598	5.30339	5.15467	5.62955	5.26552	5.20197	5.19774	5.18862	5.19896	5.19181	5.13189	5.21908	5.05692	5.53207	5.67052	5.76042	5.2504	5.19763	5.49531	5.10266	5.12664	5.13213	5.27285	5.2103	5.09842	5.12192	5.16559	5.05067	5.00606	4.99437	4.91651	5.08439	4.92875	5.3612	5.15458	5.35692	5.2586	5.72343	5.37652
ATG16L1	4.58899	4.30542	4.74775	5.00024	4.54839	4.79198	4.89893	4.73302	4.48741	4.81103	4.71507	4.842	4.84521	4.67776	4.85983	4.97432	4.81569	4.80796	4.90374	4.90821	5.03179	4.86171	4.71251	4.56932	4.92947	5.01579	4.68716	4.81424	4.58226	4.73569	4.80362	4.95516	4.74989	5.13001	4.84416	4.83544	4.7771	4.72788	4.68869	4.87032	4.58711	4.9813	4.56541	4.67235	4.3721	4.78487	4.60216	4.7478	4.73639
ATG16L2	4.79554	4.26447	4.86813	3.78168	4.37124	4.35645	4.43161	5.73735	4.53838	4.4758	5.23738	4.62704	4.59913	4.28788	4.27401	4.05498	4.40039	4.78411	4.44607	4.03004	4.11383	5.05856	5.04486	4.98548	3.99187	4.08592	5.01723	5.24193	4.86698	4.80019	4.56789	4.71935	4.4658	4.86089	4.34977	4.34834	5.50841	5.05329	4.93878	5.03408	4.63298	5.11612	4.52667	4.7952	5.0443	4.62637	4.64347	4.86583	4.99793
ATG2A	4.81349	4.91315	4.53398	4.8959	4.47177	4.51306	4.19503	4.22961	5.12489	3.92584	4.7638	4.57674	4.59359	4.3619	4.79594	4.28011	4.10102	4.4122	4.43739	4.80022	5.03432	4.86933	5.035	4.4323	4.79653	4.90543	5.0325	5.16007	4.47608	4.80932	4.64729	4.83141	4.41017	4.65288	4.69092	4.76801	4.87672	4.97773	4.83846	5.04749	4.50525	5.10223	4.68651	4.67301	4.75009	4.40557	4.44906	4.21956	4.63711
ATG2B	4.62636	4.59992	4.47557	4.52777	4.2145	4.57381	4.96824	4.74025	4.33819	4.44343	4.31726	4.69401	4.31833	4.3689	4.02618	4.67362	4.6751	4.52831	4.19498	4.43745	4.19448	4.98487	4.53966	4.33221	4.77621	4.42894	4.78795	4.77945	4.37247	4.65336	4.61948	4.73178	4.71425	4.83863	4.65265	4.52316	4.81602	4.40656	4.4201	4.46492	4.17739	4.42603	4.12334	4.61969	4.44824	4.84607	4.70316	4.83834	4.81848
ATG3	5.21882	4.57934	5.01751	4.19813	5.42509	5.13155	5.26907	4.95592	4.7376	5.4339	5.42896	5.09528	5.26014	5.22603	5.15733	5.26519	5.35984	5.32441	5.69023	5.57863	5.27729	5.62037	5.3991	5.65178	5.64036	5.56876	5.5511	5.53397	5.66475	5.0283	5.38307	5.21247	5.41936	5.23396	4.8784	5.24059	4.7051	4.89703	4.68904	4.76809	4.4647	5.31027	5.04736	4.57668	4.80116	5.14373	5.23618	5.37967	5.35506
ATG4A	4.58963	4.3977	4.46897	4.20338	4.5499	4.70901	4.5044	4.66721	4.69378	4.6682	4.8607	4.31736	4.58541	4.49132	4.86417	4.54782	4.52148	4.46578	4.63473	4.6183	4.6202	4.63456	4.82138	4.71256	4.6383	4.65821	4.6019	4.81474	4.70773	4.30011	4.47275	4.44051	4.52513	4.46911	4.28925	4.56595	4.3817	4.1999	4.3055	4.43345	4.57241	4.41719	4.66488	4.39431	4.69921	4.7053	4.4967	4.43946	4.39961
ATG4B	4.65355	5.34191	4.93909	4.69369	4.51907	4.51387	4.64581	5.09513	4.54889	4.55209	4.64241	4.70912	5.04688	4.62129	4.60198	4.72092	4.49618	4.52902	4.79248	4.41409	4.48203	4.91276	4.76491	4.92538	4.60456	4.69804	4.80738	5.06543	5.02722	5.17675	4.87476	5.0221	4.91199	4.63669	5.03685	5.12585	4.94387	4.96623	4.72309	4.65275	4.53903	4.61327	4.44406	4.60955	4.82762	5.05446	4.56725	4.94531	4.69151
ATG4C	4.42508	4.56632	4.62321	4.41424	4.41125	4.82152	4.94234	4.91858	4.26449	5.07259	4.15195	4.71151	4.56307	4.69857	4.38013	5.04978	5.05823	4.84647	4.49348	4.04754	3.91996	4.53917	4.2003	5.03771	4.36235	4.189	4.34758	4.35665	5.0787	4.80051	5.13435	4.70171	4.99136	4.5832	4.44556	4.61866	4.6665	4.56514	4.39322	4.39985	4.51696	4.64146	4.7763	4.89087	4.75675	4.6487	4.8328	4.99067	5.01882
ATG4D	4.62655	4.49327	4.29066	4.07664	4.32012	4.08804	4.1339	3.84099	4.49174	3.81532	4.29042	4.11849	4.5142	4.6368	4.57599	4.11558	4.05526	4.08116	4.23837	4.04348	4.24888	4.91037	4.65843	4.05164	4.25384	4.29258	4.89049	4.79546	3.98091	4.47558	4.25141	4.24473	4.08631	4.42267	4.29482	4.278	4.65618	4.30701	4.21654	4.42971	4.22606	4.54948	4.0858	4.18571	4.37503	4.09639	4.01682	4.17274	4.34417
ATG5	4.14127	4.21491	4.49734	4.78025	4.48517	4.68509	5.0716	4.24377	4.27923	4.93175	4.51598	4.66487	4.63473	4.87874	4.57527	4.97937	5.00926	4.77043	4.73552	4.69955	4.50885	4.85072	4.3352	4.8341	4.9464	4.87034	4.60527	4.532	4.86321	4.64965	5.04633	4.81862	5.05565	4.68683	4.50294	4.80041	4.37046	4.2601	4.19216	4.22593	4.12895	4.47557	4.51182	4.42827	4.53394	4.73526	4.70572	4.99034	4.94681
ATG7	5.26748	5.26817	5.32856	4.73203	5.24327	5.53175	5.01873	4.72238	5.6847	4.97838	5.29009	5.09784	5.24641	5.15554	5.14805	5.23406	4.7493	5.21245	5.26145	4.75611	4.80451	5.46804	5.10546	5.40368	4.90099	4.9517	5.30456	5.49451	5.44773	5.4641	5.58766	5.54115	5.21526	5.18265	5.44698	5.43358	5.47664	5.37812	5.24968	5.15838	5.05975	5.41953	5.27785	5.08873	4.97158	5.05645	5.10145	5.22015	5.42535
ATG9A	5.37829	4.5518	4.94907	4.48586	5.05217	4.69358	4.82968	4.55744	5.52941	4.70956	4.93112	4.61046	5.02699	4.71009	5.05626	4.79886	4.70711	4.8931	4.96201	4.87489	4.99296	5.2137	5.23226	4.60544	4.98153	4.95257	5.21026	5.3509	4.63215	5.186	4.91281	4.81461	4.79829	4.90079	5.0158	4.91186	4.98708	4.79118	4.90236	5.29572	4.91235	5.04291	4.91056	4.32265	4.44018	4.57557	4.5518	4.57339	4.81035
ATG9B	4.70841	4.55551	4.47715	4.26537	4.45733	3.95185	4.15113	4.12833	5.2013	3.84949	4.46902	4.28843	4.55596	4.0194	4.38813	4.20048	3.88078	4.48752	4.12306	4.55623	4.70235	4.07681	4.57388	4.39254	4.08458	4.47843	4.42351	4.08504	4.29364	3.9174	3.98384	3.94222	4.05265	3.96296	4.11083	4.12039	3.78309	3.81876	4.19047	4.14915	5.7553	3.93768	4.44993	4.45206	4.47047	4.35602	4.06434	3.98037	3.98091
ATHL1	4.78798	6.13527	5.28361	5.10907	4.86929	4.33098	4.47345	5.66034	5.37941	4.81611	5.57511	5.08314	5.64509	4.3535	5.05954	4.7882	4.46793	4.94502	4.55785	4.81178	4.88515	4.60815	4.84786	4.21287	4.83402	4.95664	4.45359	4.95187	4.20012	5.55489	4.84098	5.35138	5.06517	5.57015	4.78547	5.0952	5.87627	5.94861	6.11764	6.35019	5.31998	5.87572	5.05251	4.35725	4.91199	4.9431	4.78851	4.84524	5.2045
ATIC	5.94814	5.37891	6.28281	5.85175	6.54416	6.24722	6.05635	5.80515	6.41197	5.73015	6.3369	5.56129	6.22871	5.99834	5.67041	6.03273	6.33317	6.39721	5.88355	6.55908	6.50206	6.16651	5.99735	6.36212	6.4498	6.59033	6.02943	6.19201	6.43623	5.90766	5.94592	5.8734	6.02281	6.0003	5.89128	5.80675	5.86856	5.80682	5.43061	5.62819	5.64857	6.04385	5.97149	5.75635	5.61574	5.7075	5.54261	5.72321	6.23253
ATL3	4.72849	5.01315	4.99949	4.50609	5.07	5.15601	5.7652	4.97781	4.8321	5.79419	4.9096	5.15601	5.28544	5.66788	5.67873	5.2601	5.7652	5.42513	5.81034	5.69323	5.75821	5.49485	5.44326	5.68461	5.82151	5.77008	5.70093	5.51361	5.69422	5.26286	5.30849	5.20272	5.15164	5.05205	5.07811	5.14493	4.72915	4.62191	4.39521	4.66255	4.73938	5.15694	4.91476	5.17302	4.89373	4.50868	4.5663	4.84216	5.12483
ATM	4.77327	4.11695	4.64407	4.51383	4.41666	4.6948	4.69497	4.6982	4.20592	4.81976	4.30078	4.77285	4.32494	4.66299	4.43914	4.72071	4.93015	4.80041	4.17221	4.17072	3.98384	4.43631	4.32233	4.61028	4.26035	4.11017	4.49378	4.45356	4.65142	4.72658	4.66358	4.66151	4.53557	4.66173	4.66332	4.84386	4.76991	4.80812	4.58032	4.53736	4.72379	4.46852	4.34074	5.19749	4.91501	4.43565	4.25228	4.80812	4.60626
ATMIN	4.62811	4.78413	4.62397	4.3709	4.72625	4.89143	4.88797	4.6855	4.53336	4.89324	4.82298	4.75451	4.58836	4.70831	4.89213	4.73709	4.79338	4.84917	4.69309	4.73435	4.69708	4.72071	4.90405	4.89028	4.69418	4.80628	4.77725	4.72957	4.84936	4.68424	4.64916	4.68518	4.70726	4.6939	4.7024	4.79428	4.42637	4.62985	4.31746	4.65285	4.71244	4.67395	4.82098	4.77935	4.67585	4.95998	4.85548	4.79798	4.70779
ATN1	4.43988	4.60586	3.99152	4.20379	4.43952	4.25688	3.86748	4.36245	4.5123	4.24202	4.57466	4.5123	4.33306	4.24108	4.31476	4.45472	4.233	4.48278	4.59803	4.62	4.71634	4.11249	4.33636	3.92873	4.43754	4.65273	4.2079	4.08349	3.95147	4.49058	4.60089	5.03967	4.39554	4.74318	4.81266	4.89716	4.7101	5.21345	4.62963	5.16586	4.58997	5.1675	4.61615	4.32771	4.29889	4.50684	4.3923	4.3554	4.5563
ATOH1	4.57057	3.61699	4.07267	3.32942	4.33099	4.20626	3.90398	3.68122	3.67691	4.20686	3.71403	4.01707	3.82805	3.79507	4.11905	4.23592	3.99931	4.09992	4.13971	3.81589	4.21469	3.30566	4.27346	3.93031	4.32678	4.0683	4.04655	4.00175	3.93341	3.84633	3.1087	2.74838	2.71022	3.57726	4.29814	3.89895	3.35373	3.99627	4.02988	4.06991	4.66775	3.39759	4.41635	4.15221	3.73987	4.68639	4.63125	4.12088	3.82247
ATOH7	3.90022	4.39274	3.83506	4.86264	3.72855	4.06218	4.29643	3.79236	3.77196	4.02379	3.85388	3.98437	3.98873	3.85836	4.06804	3.77196	3.86676	3.89498	3.94075	4.14727	4.06174	3.69658	4.30755	3.70852	3.73672	3.57581	3.97241	3.3321	3.74601	4.19755	3.76593	3.81101	3.15056	3.74409	4.00632	3.82286	3.60011	4.10509	4.53716	4.35717	4.45445	3.70952	4.70991	3.99146	3.98411	4.32911	4.4165	3.90046	3.7056
ATOH8	5.28281	5.56888	4.96784	5.43681	5.35063	4.69455	4.78099	4.54057	5.81036	4.36082	4.91121	5.1128	4.18985	4.64898	4.79248	4.48551	4.56465	4.97834	4.4593	5.69793	5.57501	4.12632	4.99587	4.74243	5.34759	5.45387	4.52992	4.66586	4.7585	4.86076	4.64499	4.7383	4.20394	4.30958	5.57839	4.53697	4.88114	4.64963	5.08977	5.04448	5.00831	5.08431	4.96302	4.89825	4.73469	5.09244	5.04751	4.95705	4.60491
ATOX1	5.97185	6.83569	6.4292	6.2777	6.45066	5.88811	6.13517	6.29024	7.28366	6.31852	6.9266	5.91726	6.46991	6.11914	6.86053	6.24448	6.08931	6.12158	6.8554	6.56332	6.70531	6.45888	6.25167	6.96771	6.53351	6.61511	6.73236	6.43646	6.91876	6.26085	6.39893	6.20681	6.43428	6.15345	6.07707	6.23044	5.64504	5.92415	5.65996	5.47154	5.83829	6.27584	6.13107	6.43035	6.11813	5.64055	5.51676	6.12955	6.44795
ATP10A	4.18423	4.23079	4.30381	4.23627	4.19782	3.41131	4.45227	4.44379	3.84203	4.3536	4.06641	4.55063	4.40664	4.48881	4.36134	4.58898	4.4643	4.32815	4.29573	4.37622	4.10916	3.73702	4.15077	3.71963	4.40159	4.16008	3.59708	4.2132	3.76204	3.90351	4.1706	3.88494	4.10687	4.19472	4.24851	4.24437	4.14839	4.10896	4.33973	4.1177	4.32449	3.80303	4.11405	4.12202	4.29018	3.92141	4.29686	4.19971	4.28425
ATP10B	3.98746	4.73114	4.15156	4.09526	4.13823	4.0526	4.13723	4.28275	3.93633	3.94431	4.14363	4.35901	4.21636	3.91087	4.13438	4.16667	4.02227	4.09643	3.94376	4.22613	4.12146	3.70904	4.26641	4.13341	4.23924	4.07611	4.30537	4.0465	4.09031	4.38397	4.17119	3.73589	3.78573	3.79425	3.8723	4.31622	3.54245	4.17643	4.46883	4.20518	4.42446	4.37323	3.93788	4.5931	3.97892	4.43153	4.17537	4.21748	4.4162
ATP10D	4.84193	4.33879	4.30772	4.79766	4.52216	4.81987	4.62149	4.61408	4.9679	4.3813	4.22724	4.36614	3.86617	4.0426	4.29039	4.5474	4.30841	4.43504	4.32203	4.03408	4.34076	4.10382	3.8343	4.31545	4.15641	3.77817	3.88198	4.26267	4.57914	4.39978	4.36623	4.30071	4.3398	4.77507	4.47082	4.44931	4.83194	4.45576	4.53261	4.48471	4.63177	4.71428	4.19102	4.72606	4.54155	4.73221	4.74749	4.49244	4.61672
ATP11A	3.77679	3.67065	4.06976	4.05769	4.2607	4.21713	4.47067	4.54974	3.88262	4.7387	4.32721	4.07007	4.1781	3.88059	4.23157	4.20197	4.46115	4.36958	4.51983	4.72673	4.62191	4.27561	4.30302	4.54669	4.76246	4.76499	4.11064	4.51276	4.56029	4.02379	4.36617	4.265	4.31254	4.45806	3.98977	4.25523	4.38923	3.94707	4.21025	4.00448	3.68513	4.41196	4.07964	4.00745	4.15088	4.43719	4.4106	4.40232	4.29013
ATP11B	4.23835	4.21653	4.31495	4.55231	4.22846	4.43285	4.69742	4.27576	4.04419	4.6114	4.12195	4.52039	4.40922	4.60239	4.31738	4.61503	4.73839	4.56448	4.33172	4.53126	4.37619	4.32059	4.2706	4.48453	4.54043	4.42752	4.25197	4.43214	4.50272	4.19199	4.38675	4.36927	4.65538	4.63314	4.46137	4.17605	4.37312	4.34286	4.36976	4.31023	4.64192	4.32819	4.48391	4.61555	4.15444	4.51925	4.72544	4.62492	4.3486
ATP11C	4.52178	4.62876	4.67006	4.84721	4.57029	5.13753	4.64347	5.07278	4.64815	5.09102	4.87742	4.86375	4.37638	4.7517	4.80191	4.75245	4.67138	4.55793	4.85397	5.02599	4.79564	4.74937	4.46318	4.58114	5.09988	4.91986	4.56304	4.52199	4.73843	4.82959	4.97591	4.77183	4.89698	4.85345	4.91144	4.86719	4.47713	4.74904	4.63913	4.58849	4.78008	4.70147	4.77617	4.90684	4.68178	4.82412	4.83234	4.68524	4.90322
ATP12A	4.28805	4.05998	4.43706	4.17915	3.96367	4.04915	4.08705	4.11181	5.12804	3.94578	4.21229	3.8734	4.7445	3.94103	4.11892	3.87577	4.14442	4.12748	4.04762	4.52436	4.38018	4.1921	4.64614	4.19485	3.33097	3.54489	4.45845	4.05507	4.10244	3.69189	3.80284	3.86505	3.95353	3.99652	4.2942	4.06625	3.92452	4.2339	4.00788	4.44597	4.67935	3.74071	4.55288	3.93392	4.15098	4.17108	4.55252	4.21414	3.91675
ATP13A1	5.09964	5.20586	4.97274	5.02642	4.94904	4.41945	4.62501	5.21181	5.68385	4.52654	5.2663	4.9627	5.32376	4.90366	5.18893	4.68941	4.5745	4.86394	5.5509	5.05597	5.32431	5.0514	5.18451	5.10806	5.02312	5.208	5.09238	5.42519	5.12702	5.40939	5.22586	5.13315	4.88878	5.06593	5.36428	4.99244	5.2957	5.27071	5.22348	5.31641	4.79139	5.60429	4.97337	4.60414	4.66482	4.69386	4.61718	4.46365	4.79447
ATP13A2	4.90295	5.00375	4.76747	4.84158	4.76864	4.71702	4.2067	4.53731	5.06107	4.02315	4.8208	4.56586	4.70735	4.42278	4.64709	4.44343	4.14785	4.42316	4.72334	4.35195	4.44484	4.71716	4.67608	4.70888	4.28508	4.35324	4.78552	4.69857	4.69594	4.87811	4.53439	4.80651	4.62064	4.67062	4.87219	5.04345	4.88569	5.23981	4.98568	5.28404	4.78309	5.14141	4.76312	4.52049	4.61469	4.93874	4.71596	4.60078	4.68304
ATP13A3	4.47215	4.83904	4.58228	4.67031	4.5291	4.91108	4.6785	5.14658	3.86869	5.2025	5.07822	5.00288	4.82776	4.61455	5.00794	4.86163	4.81831	4.83489	5.04534	4.9065	4.72115	4.90032	4.89432	4.68637	5.01222	4.9205	4.96487	4.71949	4.81609	4.97792	4.72635	4.60064	4.87812	5.06948	4.57274	5.18878	4.69682	4.62426	4.70471	4.71585	4.73001	4.32419	4.90479	5.08371	5.0147	5.06786	4.59312	4.94132	4.76147
ATP13A4	4.26389	3.83492	4.27707	3.51745	4.16388	3.69915	3.75918	3.83492	4.79086	4.14926	4.01408	3.65275	3.73102	3.49619	3.93348	3.89543	4.09751	3.69692	3.89965	4.13852	3.94871	3.91105	4.17259	3.89165	3.92151	4.43333	4.24929	3.72797	3.97934	3.18917	3.46713	3.4191	3.65137	3.52033	3.36808	3.58355	4.37237	4.26881	4.65435	4.31953	4.33851	3.93613	3.81091	3.69432	3.99814	3.69954	4.2858	3.94458	4.12745
ATP13A5	4.41405	4.28179	4.52331	3.99895	4.77644	4.56132	4.45422	4.87925	5.44606	4.24012	4.94987	3.98121	4.40176	5.01383	5.06962	4.13192	4.06514	4.37609	4.35538	5.24234	5.06433	4.28276	4.17761	4.43821	5.77023	4.94317	4.55096	4.59167	4.38376	3.97693	4.46023	4.25856	4.52986	4.65984	4.52089	4.41876	4.44433	4.41029	4.24016	4.26423	5.84705	4.45293	3.90878	4.58952	4.6782	4.42312	4.42819	3.90087	4.13999
ATP1A1	6.69937	5.63415	6.8219	6.0451	6.76464	6.35693	6.34916	6.09304	7.00655	5.78952	6.98033	6.9632	7.07465	6.27619	6.05829	6.44403	6.39056	6.45795	6.47753	6.43511	6.62181	6.50435	6.71448	5.77915	8.05435	6.66572	6.45045	6.77205	5.87485	6.32796	6.90723	6.66626	5.76654	6.93666	6.9458	6.47623	6.30703	5.88229	6.33135	6.35906	6.31208	6.85663	6.24534	6.39361	6.32662	6.13089	5.97197	5.47949	6.47823
ATP1A2	4.11695	4.28826	4.38288	4.11733	3.99639	5.3089	3.98728	4.20882	4.4923	3.95777	5.10279	3.79434	3.82894	4.14786	3.99807	3.86383	3.69055	3.74487	3.67684	4.29396	4.18691	4.53069	4.51125	4.3248	4.14649	4.16093	4.425	3.3194	4.40499	4.56976	4.87448	5.21308	4.50211	4.38966	4.24728	5.00612	4.46417	4.86682	4.13077	3.79549	4.43643	3.86066	5.22644	5.07472	4.6952	4.77871	4.69391	4.99934	4.45753
ATP1A3	4.12578	4.53373	4.01216	4.21322	4.15474	4.33436	3.86547	4.04914	3.66896	3.72635	3.84471	4.27419	4.19846	4.24139	3.93493	3.92661	3.97621	4.33494	3.96949	4.26277	4.71847	4.00227	4.24994	4.48801	3.92287	4.23579	4.46958	4.27152	4.39445	3.55887	4.03058	4.04055	3.89595	3.69429	4.25186	4.15527	3.50115	3.7857	3.37492	3.58801	4.1722	3.71482	4.00347	4.83102	4.47724	3.37466	3.33113	3.38779	3.51157
ATP1A4	4.38949	4.1888	4.01693	4.65776	4.16876	3.76435	4.1576	4.04636	3.63012	3.99545	3.99007	4.12533	4.04576	4.12384	4.00427	4.30379	4.12384	3.99621	4.03723	4.553	4.57458	4.14365	4.17647	4.04971	4.52593	4.82213	4.14253	4.32696	4.07498	4.13803	4.08931	3.89328	3.94755	3.75036	4.08882	3.70616	3.73337	3.64874	4.02331	3.92735	3.80757	4.30027	3.75126	3.55485	3.55967	4.03131	3.72504	3.3098	3.93968
[truncated: 14,536 more rows]
[truncated: 92 more columns]

## Sheet: Table S2
Table S2 A total of 46 DEGs were identified in three datasets
[truncated: 47 more rows]

[truncated: 4 more sheets: Table S3, Table S4, Table S5, Table S6]
